# Supplementary material for: The immune checkpoint TIM-3/HMGB-1 axis in myocardial infarction
Source: NPJ Cardiovasc Health. 2025 Jun 27;2:32. doi: 10.1038/s44325-025-00061-x (PMC12446057; doi:10.1038/s44325-025-00061-x)
Supplement: Supplementary file 1 — Supplementary Data [file 44325_2025_61_MOESM1_ESM.xlsx]

## Sheet: Index
This file contains the supplementary files of the manuscript "HMGB-1/TIM-3 axis in myocardial infarction"
Table 1	PBMC cell type proportions per timepoint
Table 2	Differential expression of HAVCR2 (TIM-3) in bulk PBMC samples
Table 3	Differential expression of HAVCR2 in individual PBMC cell types over time
Table 4	Cell type proportions per zone post myocardial infarction (MI)
Table 5	Inferred TIM-3 cell-cell interactions per zone post-MI
Table 6	Cell contributions per zone to myeloid subpopulations
Table 7	Upregulated GO terms in SPP1+ cells compared to LYVE+
Table 8	Differential expression of HAVCR2 in myeloid subpopulations

## Sheet: Table 1
	Ctrl	Hosp	24h	8w
B-cell	0.0179468	0.0219	0.0331698	0.0337869
CD4+ T-cell	0.402798	0.3797	0.36443	0.444242
CD8+ T-cell	0.199451	0.1652	0.177879	0.209492
DC	0.0255918	0.0231	0.0226583	0.0189115
HSPC	0.00271563	0.0029	0.00169353	0.00218085
Monocyte	0.18543	0.2707	0.305624	0.176226
NK	0.156768	0.1185	0.0827786	0.100091
Plasmablast	0.00215479	0.0032	0.00198552	0.0018228
Platelet	0.00374874	0.0128	0.00779608	0.0107415
T-cell other	0.00339453	0.0021	0.00198552	0.00250635

## Sheet: Table 2
Gene	p_val	avg_log2FC	pct.1	pct.2	p_val_adj	timepoint
HAVCR2	3.42587e-06	-0.687186	1	1	0.0803572	Hospitalization
HAVCR2	1.66813e-05	-0.75252	1	1	0.391276	24 hours
HAVCR2	2.00838e-14	-1.23608	1	1	4.71085e-10	8 weeks

## Sheet: Table 3
Gene	p_val	avg_log2FC	pct.1	pct.2	p_val_adj	cell type	timepoint
HAVCR2	7.31849e-12	-1.17039	1	0.974	1.71663e-07	NK	8 weeks
HAVCR2	1.38803e-09	-1.42815	0.921	0.711	3.25575e-05	CD8T	8 weeks
HAVCR2	2.334e-09	-0.902999	1	0.946	5.47463e-05	CD4T	24 hours
HAVCR2	4.63412e-09	-1.24508	1	0.892	0.000108698	NK	24 hours
HAVCR2	2.02466e-08	-0.874161	1	0.868	0.000474905	CD4T	8 weeks
HAVCR2	5.22958e-08	-0.911425	1	0.921	0.00122665	monocyte	8 weeks
HAVCR2	1.21043e-07	-0.936879	1	0.865	0.00283917	DC	8 weeks
HAVCR2	1.71753e-06	-1.23759	0.921	0.73	0.0402864	CD8T	24 hours
HAVCR2	6.09478e-06	-1.11724	1	0.892	0.142959	NK	Hospitalization
HAVCR2	1.67225e-05	-0.637774	1	0.946	0.392242	monocyte	24 hours
HAVCR2	3.72002e-05	-0.636101	1	0.892	0.872567	CD4T	Hospitalization
HAVCR2	0.768758	-0.211049	0.342	0.162	1	B	Hospitalization
HAVCR2	0.956578	-0.417769	0.342	0.278	1	B	24 hours
HAVCR2	0.538073	-1.51708	0.342	0.079	1	B	8 weeks
HAVCR2	0.0356591	-0.625056	0.921	0.676	1	CD8T	Hospitalization
HAVCR2	5.11204e-05	-0.684873	1	0.944	1	DC	Hospitalization
HAVCR2	0.00017222	-0.544394	1	0.946	1	DC	24 hours
HAVCR2	4.50985e-05	-0.577172	1	0.973	1	monocyte	Hospitalization

## Sheet: Table 4
	CTRL	IZ	BZ	FZ	RZ
Mural	0.0739265	0.06494	0.0736127	0.0814161	0.0806579
Adipocyte	0.000360032	0.00182725	0.000641752	0.00643418	0.0036987
Cardiomyocyte	0.439479	0.141133	0.399924	0.21166	0.434475
Cycling cells	0.00535247	0.0685655	0.00339751	0.00362097	0.00324809
Endothelial	0.148213	0.187627	0.136391	0.217927	0.161522
Fibroblast	0.226868	0.299988	0.241827	0.275472	0.210619
Lymphoid	0.0126491	0.0375602	0.0268403	0.0405548	0.0201832
Mast	0.00360032	0.00371251	0.00230276	0.00701911	0.00240321
Myeloid	0.0757267	0.189048	0.10151	0.14456	0.0662761
Neuronal	0.0138252	0.00559777	0.0135523	0.0113364	0.0169164

## Sheet: Table 5
Source	Target	Ligand (source)	Receptor (target)	Aggregate rank (significance)	Zone
Cardiomyocyte	Mast	HMGB1	HAVCR2	0.00454202	IZ
Fibroblast	Mast	HMGB1	HAVCR2	0.00795569	IZ
Cycling cells	Mast	HMGB1	HAVCR2	0.0132687	IZ
Lymphoid	Mast	HMGB1	HAVCR2	0.0142744	IZ
Cardiomyocyte	Myeloid	HMGB1	HAVCR2	0.0142744	IZ
Fibroblast	Myeloid	HMGB1	HAVCR2	0.0142744	IZ
Pericyte	Mast	HMGB1	HAVCR2	0.0142744	IZ
Cycling cells	Myeloid	HMGB1	HAVCR2	0.0142744	IZ
Lymphoid	Myeloid	HMGB1	HAVCR2	0.0142744	IZ
Mast	Mast	HMGB1	HAVCR2	0.023996	IZ
Pericyte	Myeloid	HMGB1	HAVCR2	0.0243936	IZ
vSMCs	Mast	HMGB1	HAVCR2	0.0444439	IZ
Endothelial	Myeloid	HMGB1	HAVCR2	0.0516747	IZ
Endothelial	Mast	HMGB1	HAVCR2	0.0571739	IZ
Mast	Myeloid	HMGB1	HAVCR2	0.0629527	IZ
Adipocyte	Mast	HMGB1	HAVCR2	0.0629962	IZ
Neuronal	Mast	HMGB1	HAVCR2	0.0796901	IZ
vSMCs	Myeloid	HMGB1	HAVCR2	0.105954	IZ
Myeloid	Mast	HMGB1	HAVCR2	0.115237	IZ
Myeloid	Myeloid	HMGB1	HAVCR2	0.121104	IZ
Adipocyte	Myeloid	HMGB1	HAVCR2	0.125561	IZ
Neuronal	Myeloid	HMGB1	HAVCR2	0.178951	IZ
Cardiomyocyte	Cycling cells	HMGB1	HAVCR2	0.0128982	BZ
Cardiomyocyte	Myeloid	HMGB1	HAVCR2	0.0177027	BZ
Adipocyte	Cycling cells	CEACAM1	HAVCR2	0.0230186	BZ
Adipocyte	Myeloid	CEACAM1	HAVCR2	0.0230186	BZ
Cardiomyocyte	Adipocyte	HMGB1	HAVCR2	0.0345656	BZ
Adipocyte	Cycling cells	HMGB1	HAVCR2	0.0447161	BZ
Adipocyte	Myeloid	HMGB1	HAVCR2	0.0447161	BZ
Cycling cells	Cycling cells	HMGB1	HAVCR2	0.0447161	BZ
Adipocyte	Adipocyte	HMGB1	HAVCR2	0.0521198	BZ
Cycling cells	Myeloid	HMGB1	HAVCR2	0.0532062	BZ
Fibroblast	Cycling cells	HMGB1	HAVCR2	0.0646237	BZ
Adipocyte	Mast	HMGB1	HAVCR2	0.0654058	BZ
Fibroblast	Myeloid	HMGB1	HAVCR2	0.0945348	BZ
Cycling cells	Adipocyte	HMGB1	HAVCR2	0.0981296	BZ
Pericyte	Cycling cells	HMGB1	HAVCR2	0.113619	BZ
Cardiomyocyte	Mast	HMGB1	HAVCR2	0.11638	BZ
Fibroblast	Adipocyte	HMGB1	HAVCR2	0.117909	BZ
Lymphoid	Cycling cells	HMGB1	HAVCR2	0.124007	BZ
Adipocyte	Adipocyte	CEACAM1	HAVCR2	0.132285	BZ
Mast	Cycling cells	HMGB1	HAVCR2	0.157807	BZ
Pericyte	Myeloid	HMGB1	HAVCR2	0.163381	BZ
Neuronal	Cycling cells	HMGB1	HAVCR2	0.176589	BZ
Lymphoid	Myeloid	HMGB1	HAVCR2	0.177062	BZ
Mast	Myeloid	HMGB1	HAVCR2	0.182808	BZ
vSMCs	Cycling cells	HMGB1	HAVCR2	0.196894	BZ
Pericyte	Adipocyte	HMGB1	HAVCR2	0.214957	BZ
Neuronal	Myeloid	HMGB1	HAVCR2	0.229446	BZ
Mast	Adipocyte	HMGB1	HAVCR2	0.237407	BZ
vSMCs	Myeloid	HMGB1	HAVCR2	0.238905	BZ
Lymphoid	Adipocyte	HMGB1	HAVCR2	0.2444	BZ
Cycling cells	Mast	HMGB1	HAVCR2	0.273912	BZ
vSMCs	Adipocyte	HMGB1	HAVCR2	0.326222	BZ
Neuronal	Adipocyte	HMGB1	HAVCR2	0.328541	BZ
Adipocyte	Mast	CEACAM1	HAVCR2	0.336602	BZ
Fibroblast	Mast	HMGB1	HAVCR2	0.414489	BZ
Endothelial	Cycling cells	HMGB1	HAVCR2	0.463255	BZ
Endothelial	Adipocyte	HMGB1	HAVCR2	0.491003	BZ
Mast	Mast	HMGB1	HAVCR2	0.514423	BZ
Adipocyte	Cardiomyocyte	CEACAM1	HAVCR2	0.573343	BZ
Pericyte	Mast	HMGB1	HAVCR2	0.629172	BZ
Lymphoid	Mast	HMGB1	HAVCR2	0.668239	BZ
Neuronal	Mast	HMGB1	HAVCR2	0.806523	BZ
vSMCs	Mast	HMGB1	HAVCR2	0.811105	BZ
Myeloid	Adipocyte	HMGB1	HAVCR2	0.894074	BZ
Adipocyte	Cardiomyocyte	HMGB1	HAVCR2	0.993992	BZ
Endothelial	Myeloid	HMGB1	HAVCR2	1	BZ
Myeloid	Cycling cells	HMGB1	HAVCR2	1	BZ
Myeloid	Myeloid	HMGB1	HAVCR2	1	BZ
Endothelial	Mast	HMGB1	HAVCR2	1	BZ
Cardiomyocyte	Cardiomyocyte	HMGB1	HAVCR2	1	BZ
Myeloid	Mast	HMGB1	HAVCR2	1	BZ
Cycling cells	Cardiomyocyte	HMGB1	HAVCR2	1	BZ
Fibroblast	Cardiomyocyte	HMGB1	HAVCR2	1	BZ
Mast	Cardiomyocyte	HMGB1	HAVCR2	1	BZ
Pericyte	Cardiomyocyte	HMGB1	HAVCR2	1	BZ
Lymphoid	Cardiomyocyte	HMGB1	HAVCR2	1	BZ
Neuronal	Cardiomyocyte	HMGB1	HAVCR2	1	BZ
vSMCs	Cardiomyocyte	HMGB1	HAVCR2	1	BZ
Endothelial	Cardiomyocyte	HMGB1	HAVCR2	1	BZ
Myeloid	Cardiomyocyte	HMGB1	HAVCR2	1	BZ
Adipocyte	Adipocyte	CEACAM1	HAVCR2	0.00260861	RZ
Adipocyte	Myeloid	CEACAM1	HAVCR2	0.00379732	RZ
Adipocyte	Adipocyte	HMGB1	HAVCR2	0.00428494	RZ
Cardiomyocyte	Adipocyte	HMGB1	HAVCR2	0.00428494	RZ
Adipocyte	Myeloid	HMGB1	HAVCR2	0.00428494	RZ
Adipocyte	Cycling cells	HMGB1	HAVCR2	0.00428494	RZ
Fibroblast	Adipocyte	HMGB1	HAVCR2	0.0047588	RZ
Pericyte	Adipocyte	HMGB1	HAVCR2	0.00517955	RZ
Cycling cells	Adipocyte	HMGB1	HAVCR2	0.00563298	RZ
Cardiomyocyte	Myeloid	HMGB1	HAVCR2	0.00588558	RZ
Adipocyte	Cycling cells	CEACAM1	HAVCR2	0.00659265	RZ
Lymphoid	Adipocyte	HMGB1	HAVCR2	0.00667447	RZ
Neuronal	Adipocyte	HMGB1	HAVCR2	0.0070292	RZ
vSMCs	Adipocyte	HMGB1	HAVCR2	0.008951	RZ
Endothelial	Adipocyte	HMGB1	HAVCR2	0.0105525	RZ
Mast	Adipocyte	HMGB1	HAVCR2	0.0137176	RZ
Cardiomyocyte	Cycling cells	HMGB1	HAVCR2	0.0151434	RZ
Cycling cells	Myeloid	HMGB1	HAVCR2	0.0244242	RZ
Myeloid	Adipocyte	HMGB1	HAVCR2	0.0288107	RZ
Fibroblast	Myeloid	HMGB1	HAVCR2	0.031066	RZ
Fibroblast	Cycling cells	HMGB1	HAVCR2	0.0319956	RZ
Pericyte	Myeloid	HMGB1	HAVCR2	0.0334031	RZ
Cycling cells	Cycling cells	HMGB1	HAVCR2	0.0337192	RZ
Pericyte	Cycling cells	HMGB1	HAVCR2	0.0343149	RZ
Lymphoid	Myeloid	HMGB1	HAVCR2	0.0420734	RZ
Lymphoid	Cycling cells	HMGB1	HAVCR2	0.0430993	RZ
Neuronal	Myeloid	HMGB1	HAVCR2	0.0441093	RZ
Neuronal	Cycling cells	HMGB1	HAVCR2	0.0453389	RZ
vSMCs	Myeloid	HMGB1	HAVCR2	0.0552901	RZ
vSMCs	Cycling cells	HMGB1	HAVCR2	0.0567407	RZ
Endothelial	Myeloid	HMGB1	HAVCR2	0.0634943	RZ
Adipocyte	Mast	CEACAM1	HAVCR2	0.063787	RZ
Endothelial	Cycling cells	HMGB1	HAVCR2	0.0651876	RZ
Myeloid	Adipocyte	LGALS9	HAVCR2	0.0708272	RZ
Myeloid	Myeloid	LGALS9	HAVCR2	0.0708272	RZ
Myeloid	Cycling cells	LGALS9	HAVCR2	0.0708272	RZ
Adipocyte	Cardiomyocyte	CEACAM1	HAVCR2	0.0708272	RZ
Myeloid	Myeloid	HMGB1	HAVCR2	0.142656	RZ
Myeloid	Cycling cells	HMGB1	HAVCR2	0.201486	RZ
Myeloid	Mast	LGALS9	HAVCR2	0.221425	RZ
Mast	Myeloid	HMGB1	HAVCR2	0.228979	RZ
Mast	Cycling cells	HMGB1	HAVCR2	0.238518	RZ
Adipocyte	Mast	HMGB1	HAVCR2	0.293368	RZ
Cardiomyocyte	Mast	HMGB1	HAVCR2	0.386378	RZ
Cycling cells	Mast	HMGB1	HAVCR2	0.851158	RZ
Fibroblast	Mast	HMGB1	HAVCR2	0.967594	RZ
Myeloid	Cardiomyocyte	LGALS9	HAVCR2	0.992447	RZ
Pericyte	Mast	HMGB1	HAVCR2	0.995193	RZ
Lymphoid	Mast	HMGB1	HAVCR2	1	RZ
Neuronal	Mast	HMGB1	HAVCR2	1	RZ
vSMCs	Mast	HMGB1	HAVCR2	1	RZ
Endothelial	Mast	HMGB1	HAVCR2	1	RZ
Mast	Mast	HMGB1	HAVCR2	1	RZ
Myeloid	Mast	HMGB1	HAVCR2	1	RZ
Adipocyte	Cardiomyocyte	HMGB1	HAVCR2	1	RZ
Cardiomyocyte	Cardiomyocyte	HMGB1	HAVCR2	1	RZ
Cycling cells	Cardiomyocyte	HMGB1	HAVCR2	1	RZ
Fibroblast	Cardiomyocyte	HMGB1	HAVCR2	1	RZ
Pericyte	Cardiomyocyte	HMGB1	HAVCR2	1	RZ
Lymphoid	Cardiomyocyte	HMGB1	HAVCR2	1	RZ
Neuronal	Cardiomyocyte	HMGB1	HAVCR2	1	RZ
vSMCs	Cardiomyocyte	HMGB1	HAVCR2	1	RZ
Endothelial	Cardiomyocyte	HMGB1	HAVCR2	1	RZ
Mast	Cardiomyocyte	HMGB1	HAVCR2	1	RZ
Myeloid	Cardiomyocyte	HMGB1	HAVCR2	1	RZ
Adipocyte	Myeloid	HMGB1	HAVCR2	0.0037183	FZ
Cardiomyocyte	Myeloid	HMGB1	HAVCR2	0.0291959	FZ
Lymphoid	Myeloid	HMGB1	HAVCR2	0.032946	FZ
Mast	Myeloid	HMGB1	HAVCR2	0.0351458	FZ
Fibroblast	Myeloid	HMGB1	HAVCR2	0.0417534	FZ
Adipocyte	Myeloid	CEACAM1	HAVCR2	0.0424563	FZ
Myeloid	Myeloid	LGALS9	HAVCR2	0.0424563	FZ
Adipocyte	Cycling cells	HMGB1	HAVCR2	0.0516609	FZ
Adipocyte	Mast	HMGB1	HAVCR2	0.0692079	FZ
Myeloid	Cycling cells	LGALS9	HAVCR2	0.076204	FZ
Neuronal	Myeloid	HMGB1	HAVCR2	0.0985432	FZ
Cycling cells	Myeloid	HMGB1	HAVCR2	0.0994095	FZ
vSMCs	Myeloid	HMGB1	HAVCR2	0.120011	FZ
Myeloid	Mast	LGALS9	HAVCR2	0.126745	FZ
Pericyte	Myeloid	HMGB1	HAVCR2	0.166956	FZ
Endothelial	Myeloid	HMGB1	HAVCR2	0.188696	FZ
Adipocyte	Cycling cells	CEACAM1	HAVCR2	0.19352	FZ
Adipocyte	Adipocyte	HMGB1	HAVCR2	0.208144	FZ
Cardiomyocyte	Cycling cells	HMGB1	HAVCR2	0.231853	FZ
Myeloid	Myeloid	HMGB1	HAVCR2	0.241313	FZ
Lymphoid	Cycling cells	HMGB1	HAVCR2	0.2491	FZ
Mast	Cycling cells	HMGB1	HAVCR2	0.25833	FZ
Myeloid	Adipocyte	LGALS9	HAVCR2	0.262485	FZ
Cardiomyocyte	Mast	HMGB1	HAVCR2	0.283414	FZ
Fibroblast	Cycling cells	HMGB1	HAVCR2	0.290825	FZ
Adipocyte	Mast	CEACAM1	HAVCR2	0.304839	FZ
Lymphoid	Mast	HMGB1	HAVCR2	0.305586	FZ
Mast	Mast	HMGB1	HAVCR2	0.317451	FZ
Fibroblast	Mast	HMGB1	HAVCR2	0.355104	FZ
Adipocyte	Adipocyte	CEACAM1	HAVCR2	0.384194	FZ
Adipocyte	Cardiomyocyte	HMGB1	HAVCR2	0.389473	FZ
Myeloid	Cardiomyocyte	LGALS9	HAVCR2	0.429264	FZ
Cycling cells	Cycling cells	HMGB1	HAVCR2	0.444043	FZ
Adipocyte	Cardiomyocyte	CEACAM1	HAVCR2	0.510802	FZ
Neuronal	Cycling cells	HMGB1	HAVCR2	0.532343	FZ
Cycling cells	Mast	HMGB1	HAVCR2	0.536678	FZ
vSMCs	Cycling cells	HMGB1	HAVCR2	0.60944	FZ
Neuronal	Mast	HMGB1	HAVCR2	0.636989	FZ
Cardiomyocyte	Adipocyte	HMGB1	HAVCR2	0.665805	FZ
Lymphoid	Adipocyte	HMGB1	HAVCR2	0.710828	FZ
vSMCs	Mast	HMGB1	HAVCR2	0.730468	FZ
Mast	Adipocyte	HMGB1	HAVCR2	0.737867	FZ
Pericyte	Cycling cells	HMGB1	HAVCR2	0.788799	FZ
Fibroblast	Adipocyte	HMGB1	HAVCR2	0.814724	FZ
Endothelial	Cycling cells	HMGB1	HAVCR2	0.858473	FZ
Pericyte	Mast	HMGB1	HAVCR2	0.922243	FZ
Endothelial	Mast	HMGB1	HAVCR2	1	FZ
Myeloid	Cycling cells	HMGB1	HAVCR2	1	FZ
Cardiomyocyte	Cardiomyocyte	HMGB1	HAVCR2	1	FZ
Cycling cells	Adipocyte	HMGB1	HAVCR2	1	FZ
Lymphoid	Cardiomyocyte	HMGB1	HAVCR2	1	FZ
Myeloid	Mast	HMGB1	HAVCR2	1	FZ
Mast	Cardiomyocyte	HMGB1	HAVCR2	1	FZ
Neuronal	Adipocyte	HMGB1	HAVCR2	1	FZ
Fibroblast	Cardiomyocyte	HMGB1	HAVCR2	1	FZ
vSMCs	Adipocyte	HMGB1	HAVCR2	1	FZ
Cycling cells	Cardiomyocyte	HMGB1	HAVCR2	1	FZ
Pericyte	Adipocyte	HMGB1	HAVCR2	1	FZ
Endothelial	Adipocyte	HMGB1	HAVCR2	1	FZ
Neuronal	Cardiomyocyte	HMGB1	HAVCR2	1	FZ
vSMCs	Cardiomyocyte	HMGB1	HAVCR2	1	FZ
Myeloid	Adipocyte	HMGB1	HAVCR2	1	FZ
Pericyte	Cardiomyocyte	HMGB1	HAVCR2	1	FZ
Endothelial	Cardiomyocyte	HMGB1	HAVCR2	1	FZ
Myeloid	Cardiomyocyte	HMGB1	HAVCR2	1	FZ
Cycling cells	Myeloid	HMGB1	HAVCR2	0.00404542	CTRL
Lymphoid	Myeloid	HMGB1	HAVCR2	0.00743549	CTRL
Cycling cells	Cycling cells	HMGB1	HAVCR2	0.00919055	CTRL
Cardiomyocyte	Myeloid	HMGB1	HAVCR2	0.012456	CTRL
Pericyte	Myeloid	HMGB1	HAVCR2	0.0143394	CTRL
Lymphoid	Cycling cells	HMGB1	HAVCR2	0.0158907	CTRL
Neuronal	Myeloid	HMGB1	HAVCR2	0.0175581	CTRL
Fibroblast	Myeloid	HMGB1	HAVCR2	0.0184827	CTRL
Endothelial	Myeloid	HMGB1	HAVCR2	0.0226442	CTRL
vSMCs	Myeloid	HMGB1	HAVCR2	0.0290293	CTRL
Pericyte	Cycling cells	HMGB1	HAVCR2	0.0291788	CTRL
Neuronal	Cycling cells	HMGB1	HAVCR2	0.035996	CTRL
Fibroblast	Cycling cells	HMGB1	HAVCR2	0.0379168	CTRL
Myeloid	Myeloid	LGALS9	HAVCR2	0.0453128	CTRL
Cycling cells	Myeloid	LGALS9	HAVCR2	0.0453128	CTRL
Endothelial	Myeloid	CEACAM1	HAVCR2	0.0453128	CTRL
Myeloid	Cycling cells	LGALS9	HAVCR2	0.0453128	CTRL
Endothelial	Cycling cells	CEACAM1	HAVCR2	0.0453128	CTRL
Adipocyte	Myeloid	CEACAM1	HAVCR2	0.0453128	CTRL
Endothelial	Cycling cells	HMGB1	HAVCR2	0.0462867	CTRL
Mast	Myeloid	HMGB1	HAVCR2	0.049243	CTRL
vSMCs	Cycling cells	HMGB1	HAVCR2	0.0588675	CTRL
Cycling cells	Cycling cells	LGALS9	HAVCR2	0.0589174	CTRL
Cardiomyocyte	Cycling cells	HMGB1	HAVCR2	0.062765	CTRL
Adipocyte	Cycling cells	CEACAM1	HAVCR2	0.0672326	CTRL
Adipocyte	Myeloid	HMGB1	HAVCR2	0.0753486	CTRL
Endothelial	Lymphoid	CEACAM1	HAVCR2	0.0898512	CTRL
Cycling cells	Adipocyte	HMGB1	HAVCR2	0.0916147	CTRL
Myeloid	Myeloid	HMGB1	HAVCR2	0.092293	CTRL
Mast	Cycling cells	HMGB1	HAVCR2	0.0982302	CTRL
Lymphoid	Adipocyte	HMGB1	HAVCR2	0.111711	CTRL
Myeloid	Lymphoid	LGALS9	HAVCR2	0.121101	CTRL
Adipocyte	Cycling cells	HMGB1	HAVCR2	0.123513	CTRL
Endothelial	Mast	CEACAM1	HAVCR2	0.124517	CTRL
Cardiomyocyte	Adipocyte	HMGB1	HAVCR2	0.125832	CTRL
Pericyte	Adipocyte	HMGB1	HAVCR2	0.142799	CTRL
Fibroblast	Adipocyte	HMGB1	HAVCR2	0.154013	CTRL
Neuronal	Adipocyte	HMGB1	HAVCR2	0.158156	CTRL
Endothelial	Adipocyte	HMGB1	HAVCR2	0.163003	CTRL
Myeloid	Cycling cells	HMGB1	HAVCR2	0.163391	CTRL
Adipocyte	Adipocyte	HMGB1	HAVCR2	0.166014	CTRL
vSMCs	Adipocyte	HMGB1	HAVCR2	0.194036	CTRL
Myeloid	Mast	LGALS9	HAVCR2	0.204084	CTRL
Cycling cells	Lymphoid	LGALS9	HAVCR2	0.221929	CTRL
Mast	Adipocyte	HMGB1	HAVCR2	0.249326	CTRL
Endothelial	Adipocyte	CEACAM1	HAVCR2	0.25326	CTRL
Cycling cells	Lymphoid	HMGB1	HAVCR2	0.26188	CTRL
Adipocyte	Lymphoid	HMGB1	HAVCR2	0.285922	CTRL
Myeloid	Adipocyte	HMGB1	HAVCR2	0.30302	CTRL
Cycling cells	Mast	LGALS9	HAVCR2	0.35788	CTRL
Lymphoid	Lymphoid	HMGB1	HAVCR2	0.3775	CTRL
Myeloid	Adipocyte	LGALS9	HAVCR2	0.384449	CTRL
Cycling cells	Mast	HMGB1	HAVCR2	0.421107	CTRL
Adipocyte	Mast	HMGB1	HAVCR2	0.454905	CTRL
Cardiomyocyte	Lymphoid	HMGB1	HAVCR2	0.482301	CTRL
Pericyte	Lymphoid	HMGB1	HAVCR2	0.554287	CTRL
Lymphoid	Mast	HMGB1	HAVCR2	0.582164	CTRL
Cycling cells	Adipocyte	LGALS9	HAVCR2	0.593524	CTRL
Neuronal	Lymphoid	HMGB1	HAVCR2	0.624668	CTRL
Fibroblast	Lymphoid	HMGB1	HAVCR2	0.642649	CTRL
Adipocyte	Adipocyte	CEACAM1	HAVCR2	0.654309	CTRL
Endothelial	Lymphoid	HMGB1	HAVCR2	0.72176	CTRL
Cardiomyocyte	Mast	HMGB1	HAVCR2	0.72206	CTRL
Endothelial	Cardiomyocyte	CEACAM1	HAVCR2	0.74696	CTRL
Pericyte	Mast	HMGB1	HAVCR2	0.829225	CTRL
vSMCs	Lymphoid	HMGB1	HAVCR2	0.835278	CTRL
Adipocyte	Lymphoid	CEACAM1	HAVCR2	0.890156	CTRL
Neuronal	Mast	HMGB1	HAVCR2	0.919429	CTRL
Fibroblast	Mast	HMGB1	HAVCR2	0.941676	CTRL
Adipocyte	Mast	CEACAM1	HAVCR2	0.96016	CTRL
Myeloid	Cardiomyocyte	LGALS9	HAVCR2	1	CTRL
Cycling cells	Cardiomyocyte	LGALS9	HAVCR2	1	CTRL
Adipocyte	Cardiomyocyte	CEACAM1	HAVCR2	1	CTRL
Endothelial	Mast	HMGB1	HAVCR2	1	CTRL
Mast	Lymphoid	HMGB1	HAVCR2	1	CTRL
vSMCs	Mast	HMGB1	HAVCR2	1	CTRL
Myeloid	Lymphoid	HMGB1	HAVCR2	1	CTRL
Mast	Mast	HMGB1	HAVCR2	1	CTRL
Cycling cells	Cardiomyocyte	HMGB1	HAVCR2	1	CTRL
Adipocyte	Cardiomyocyte	HMGB1	HAVCR2	1	CTRL
Myeloid	Mast	HMGB1	HAVCR2	1	CTRL
Lymphoid	Cardiomyocyte	HMGB1	HAVCR2	1	CTRL
Cardiomyocyte	Cardiomyocyte	HMGB1	HAVCR2	1	CTRL
Pericyte	Cardiomyocyte	HMGB1	HAVCR2	1	CTRL
Neuronal	Cardiomyocyte	HMGB1	HAVCR2	1	CTRL
Fibroblast	Cardiomyocyte	HMGB1	HAVCR2	1	CTRL
Endothelial	Cardiomyocyte	HMGB1	HAVCR2	1	CTRL
vSMCs	Cardiomyocyte	HMGB1	HAVCR2	1	CTRL
Mast	Cardiomyocyte	HMGB1	HAVCR2	1	CTRL
Myeloid	Cardiomyocyte	HMGB1	HAVCR2	1	CTRL

## Sheet: Table 6
	CTRL	IZ	BZ	FZ	RZ
LYVE+	0.263468	0.0766853	0.139388	0.267589	0.25287
SPP1+	0.0260509	0.814979	0.0189461	0.119301	0.0207223
CCL18+	0.0199173	0.174371	0.0154077	0.751973	0.0383315

## Sheet: Table 7
Gene	p_val	avg_log2FC	pct.1	pct.2	p_val_adj	comparison
HAVCR2	8.74295e-06	0.806945	0.209	0.205	0.253948	SPP1+ vs. CCL18+
HAVCR2	3.73084e-18	0.537211	0.209	0.259	1.08366e-13	SPP1+ vs. LYVE+

## Sheet: Table 8
ONTOLOGY	ID	Description	GeneRatio	BgRatio	pvalue	p.adjust	qvalue	geneID	Count
BP	GO:0008380	RNA splicing	198/4058	478/18870	2.31e-23	1.45e-19	1.11e-19	SLC38A2/AHNAK/CCNL2/DDX5/RBM5/FXR1/THRAP3/RBM25/ATXN7/TRRAP/LUC7L2/ZBTB7A/PRPF3/PRPF40A/CLASRP/HNRNPC/SRSF6/PABPC1/THOC2/AKAP17A/IWS1/ACIN1/SRSF2/CLK1/PPWD1/CIRBP/HNRNPU/RBFOX2/DAZAP1/NUP98/LUC7L/WTAP/SREK1/PNN/DDX39B/SFSWAP/SNRNP70/FAM50A/RBMX/DDX46/SRRM1/USP4/ZBTB8OS/SRSF10/HNRNPA2B1/CENATAC/GRSF1/PPIG/HNRNPA3/HNRNPR/ZRANB2/DDX17/HNRNPM/HNRNPH1/SRPK2/IVNS1ABP/DHX8/EFTUD2/NCL/HNRNPL/SRRM2/USP22/…	198
BP	GO:0006913	nucleocytoplasmic transport	142/4058	330/18870	7.63e-19	1.6e-15	1.22e-15	FLNA/CD36/CBLB/MDM2/EIF4E/SMG6/IPO7/LMNA/UBR5/SMURF1/MDN1/THOC2/IWS1/PABPN1/EP300/BARD1/HEATR3/SMG1/NUP98/UPF2/WNK1/DDX39B/NUP85/NSUN2/SUFU/MCM3AP/DUSP16/NUP205/HNRNPA2B1/POM121/SPG11/PRICKLE1/PRKD1/TSC1/LRRK2/POM121C/SMAD3/BACH2/CTDSPL2/AKT1/NFKBIA/YTHDC1/TARDBP/NCBP3/DDX19B/CHP1/FYTTD1/XPO1/HSPA9/NEMF/NEDD4/AKAP8L/HNRNPA1/SARNP/MAVS/UPF1/NPM1/NUP188/SUPT6H/STRADA/SETD2/NUP107/YWHAE/TGFB1/RANBP2…	142
BP	GO:0051169	nuclear transport	142/4058	330/18870	7.63e-19	1.6e-15	1.22e-15	FLNA/CD36/CBLB/MDM2/EIF4E/SMG6/IPO7/LMNA/UBR5/SMURF1/MDN1/THOC2/IWS1/PABPN1/EP300/BARD1/HEATR3/SMG1/NUP98/UPF2/WNK1/DDX39B/NUP85/NSUN2/SUFU/MCM3AP/DUSP16/NUP205/HNRNPA2B1/POM121/SPG11/PRICKLE1/PRKD1/TSC1/LRRK2/POM121C/SMAD3/BACH2/CTDSPL2/AKT1/NFKBIA/YTHDC1/TARDBP/NCBP3/DDX19B/CHP1/FYTTD1/XPO1/HSPA9/NEMF/NEDD4/AKAP8L/HNRNPA1/SARNP/MAVS/UPF1/NPM1/NUP188/SUPT6H/STRADA/SETD2/NUP107/YWHAE/TGFB1/RANBP2…	142
BP	GO:0006403	RNA localization	98/4058	197/18870	1.44e-18	2.22e-15	1.69e-15	SMG6/LRPPRC/NOP58/THOC2/IWS1/BICD1/PABPN1/HNRNPU/SMG1/NUP98/UPF2/WNK1/DDX39B/NUP85/FUBP3/TNKS/NSUN2/MCM3AP/NUP205/HNRNPA2B1/POM121/CKAP5/TSC1/POM121C/IGF2BP2/MVP/RFTN1/YTHDC1/NCBP3/DDX19B/UPF3A/FYTTD1/XPO1/ATXN2/AKAP8L/HNRNPA1/SARNP/ZC3H3/UPF1/NPM1/SRSF7/TOMM20/NUP188/HSF1/SUPT6H/SETD2/CCT6A/DHX36/NUP107/RANBP2/KPNB1/TPR/NUP153/NUP50/EXOSC10/SRSF1/CCT4/NUP210/SEH1L/NUP43/FMR1/SRSF3/NXF1/CHTOP/ZFP…	98
BP	GO:0050657	nucleic acid transport	84/4058	158/18870	2.12e-18	2.22e-15	1.69e-15	SMG6/LRPPRC/THOC2/IWS1/PABPN1/SMG1/NUP98/UPF2/WNK1/DDX39B/NUP85/TNKS/NSUN2/MCM3AP/NUP205/HNRNPA2B1/POM121/CKAP5/TSC1/POM121C/IGF2BP2/MVP/RFTN1/YTHDC1/NCBP3/DDX19B/UPF3A/FYTTD1/XPO1/ATXN2/AKAP8L/HNRNPA1/SARNP/ZC3H3/UPF1/NPM1/SRSF7/TOMM20/NUP188/HSF1/SUPT6H/SETD2/NUP107/RANBP2/KPNB1/TPR/NUP153/NUP50/SRSF1/NUP210/SEH1L/NUP43/FMR1/SRSF3/NXF1/CHTOP/ZFP36/NUP58/SLBP/XPO5/DDX19A/SIDT2/SENP2/UPF3B/SMG5/N…	84
BP	GO:0050658	RNA transport	84/4058	158/18870	2.12e-18	2.22e-15	1.69e-15	SMG6/LRPPRC/THOC2/IWS1/PABPN1/SMG1/NUP98/UPF2/WNK1/DDX39B/NUP85/TNKS/NSUN2/MCM3AP/NUP205/HNRNPA2B1/POM121/CKAP5/TSC1/POM121C/IGF2BP2/MVP/RFTN1/YTHDC1/NCBP3/DDX19B/UPF3A/FYTTD1/XPO1/ATXN2/AKAP8L/HNRNPA1/SARNP/ZC3H3/UPF1/NPM1/SRSF7/TOMM20/NUP188/HSF1/SUPT6H/SETD2/NUP107/RANBP2/KPNB1/TPR/NUP153/NUP50/SRSF1/NUP210/SEH1L/NUP43/FMR1/SRSF3/NXF1/CHTOP/ZFP36/NUP58/SLBP/XPO5/DDX19A/SIDT2/SENP2/UPF3B/SMG5/N…	84
BP	GO:0051028	mRNA transport	72/4058	127/18870	5.14e-18	4.61e-15	3.52e-15	SMG6/LRPPRC/THOC2/IWS1/PABPN1/SMG1/NUP98/UPF2/WNK1/DDX39B/NUP85/TNKS/NSUN2/MCM3AP/NUP205/HNRNPA2B1/POM121/POM121C/IGF2BP2/MVP/YTHDC1/NCBP3/DDX19B/UPF3A/FYTTD1/XPO1/AKAP8L/HNRNPA1/SARNP/ZC3H3/UPF1/SRSF7/NUP188/HSF1/SUPT6H/SETD2/NUP107/RANBP2/TPR/NUP153/NUP50/SRSF1/NUP210/SEH1L/NUP43/FMR1/SRSF3/NXF1/CHTOP/ZFP36/NUP58/SLBP/DDX19A/SENP2/UPF3B/SMG5/NCBP1/POLDIP3/AHCTF1/G3BP2/GLE1/CASC3/KHSRP/RBM8A/AAA…	72
BP	GO:0051236	establishment of RNA localization	84/4058	161/18870	9.78e-18	7.68e-15	5.86e-15	SMG6/LRPPRC/THOC2/IWS1/PABPN1/SMG1/NUP98/UPF2/WNK1/DDX39B/NUP85/TNKS/NSUN2/MCM3AP/NUP205/HNRNPA2B1/POM121/CKAP5/TSC1/POM121C/IGF2BP2/MVP/RFTN1/YTHDC1/NCBP3/DDX19B/UPF3A/FYTTD1/XPO1/ATXN2/AKAP8L/HNRNPA1/SARNP/ZC3H3/UPF1/NPM1/SRSF7/TOMM20/NUP188/HSF1/SUPT6H/SETD2/NUP107/RANBP2/KPNB1/TPR/NUP153/NUP50/SRSF1/NUP210/SEH1L/NUP43/FMR1/SRSF3/NXF1/CHTOP/ZFP36/NUP58/SLBP/XPO5/DDX19A/SIDT2/SENP2/UPF3B/SMG5/N…	84
BP	GO:0051168	nuclear export	84/4058	168/18870	2.76e-16	1.93e-13	1.47e-13	MDM2/EIF4E/SMG6/SMURF1/MDN1/THOC2/IWS1/PABPN1/BARD1/SMG1/NUP98/UPF2/WNK1/DDX39B/NUP85/NSUN2/MCM3AP/DUSP16/HNRNPA2B1/POM121/PRKD1/TSC1/POM121C/CTDSPL2/YTHDC1/NCBP3/DDX19B/CHP1/FYTTD1/XPO1/HSPA9/NEMF/AKAP8L/HNRNPA1/SARNP/UPF1/NPM1/NUP188/SUPT6H/STRADA/SETD2/NUP107/YWHAE/TGFB1/RANBP2/TPR/NUP153/PTPN11/RANBP3/FMR1/PTPN14/SRSF3/NXF1/CHTOP/CSE1L/XPO5/ANP32B/DDX19A/LZTS2/NMD3/SMG5/NCBP1/RANGAP1/POLDIP3/…	84
BP	GO:0000375	RNA splicing, via transesterification reactions	134/4058	336/18870	1.16e-14	7.29e-12	5.56e-12	DDX5/RBM5/FXR1/THRAP3/RBM25/LUC7L2/ZBTB7A/PRPF3/PRPF40A/HNRNPC/SRSF6/PABPC1/SRSF2/PPWD1/CIRBP/HNRNPU/RBFOX2/DAZAP1/NUP98/LUC7L/WTAP/PNN/DDX39B/SFSWAP/SNRNP70/RBMX/DDX46/SRRM1/USP4/SRSF10/HNRNPA2B1/CENATAC/HNRNPA3/HNRNPR/DDX17/HNRNPM/HNRNPH1/SRPK2/DHX8/EFTUD2/NCL/HNRNPL/SRRM2/YTHDC1/SRSF4/RBM10/METTL16/RBM3/CTNNBL1/HNRNPA1/SYNCRIP/PAXBP1/LUC7L3/DHX15/FRA10AC1/NPM1/SF3B3/RBM17/SRSF7/SF3B1/TRA2A/PRM…	134
BP	GO:0000377	RNA splicing, via transesterification reactions with bulged adenosine as nucleophile	132/4058	332/18870	2.41e-14	1.21e-11	9.26e-12	DDX5/RBM5/FXR1/THRAP3/RBM25/LUC7L2/ZBTB7A/PRPF3/PRPF40A/HNRNPC/SRSF6/PABPC1/SRSF2/PPWD1/CIRBP/HNRNPU/RBFOX2/DAZAP1/NUP98/LUC7L/WTAP/PNN/DDX39B/SFSWAP/SNRNP70/RBMX/DDX46/SRRM1/USP4/SRSF10/HNRNPA2B1/CENATAC/HNRNPA3/HNRNPR/DDX17/HNRNPM/HNRNPH1/SRPK2/DHX8/EFTUD2/NCL/HNRNPL/SRRM2/YTHDC1/SRSF4/RBM10/METTL16/RBM3/CTNNBL1/HNRNPA1/SYNCRIP/PAXBP1/LUC7L3/DHX15/FRA10AC1/NPM1/SF3B3/RBM17/SRSF7/SF3B1/TRA2A/PRM…	132
BP	GO:0000398	mRNA splicing, via spliceosome	132/4058	332/18870	2.41e-14	1.21e-11	9.26e-12	DDX5/RBM5/FXR1/THRAP3/RBM25/LUC7L2/ZBTB7A/PRPF3/PRPF40A/HNRNPC/SRSF6/PABPC1/SRSF2/PPWD1/CIRBP/HNRNPU/RBFOX2/DAZAP1/NUP98/LUC7L/WTAP/PNN/DDX39B/SFSWAP/SNRNP70/RBMX/DDX46/SRRM1/USP4/SRSF10/HNRNPA2B1/CENATAC/HNRNPA3/HNRNPR/DDX17/HNRNPM/HNRNPH1/SRPK2/DHX8/EFTUD2/NCL/HNRNPL/SRRM2/YTHDC1/SRSF4/RBM10/METTL16/RBM3/CTNNBL1/HNRNPA1/SYNCRIP/PAXBP1/LUC7L3/DHX15/FRA10AC1/NPM1/SF3B3/RBM17/SRSF7/SF3B1/TRA2A/PRM…	132
BP	GO:0015931	nucleobase-containing compound transport	99/4058	225/18870	2.7e-14	1.21e-11	9.26e-12	P2RX7/SMG6/LRPPRC/SLC25A16/THOC2/IWS1/PABPN1/SMG1/NUP98/UPF2/WNK1/DDX39B/NUP85/TNKS/NSUN2/MCM3AP/NUP205/HNRNPA2B1/POM121/SLC28A3/CKAP5/TSC1/POM121C/IGF2BP2/MVP/RFTN1/SLC33A1/YTHDC1/SLC35E3/NCBP3/DDX19B/UPF3A/FYTTD1/XPO1/ATXN2/AKAP8L/HNRNPA1/SARNP/ZC3H3/UPF1/NPM1/SRSF7/TOMM20/NUP188/HSF1/SUPT6H/SETD2/NUP107/RANBP2/KPNB1/TPR/NUP153/NUP50/SRSF1/NUP210/SEH1L/NUP43/FMR1/SRSF3/NXF1/CHTOP/SLC17A9/ZFP36/…	99
BP	GO:0031589	cell-substrate adhesion	139/4058	356/18870	2.7e-14	1.21e-11	9.26e-12	ITGAX/FN1/FLNA/LIMS1/ACTN1/PARVG/CD36/LAMB1/BCL2/COL3A1/MAP4K4/SERPINE1/DLC1/CCDC80/COL1A1/LAMC1/ABI3BP/EPHA3/SORBS1/NEDD9/KANK1/ITGB8/ITGB1/DOCK1/DOCK5/COL8A1/ITGB5/PIK3CB/ACTN4/CCN2/PIP5K1A/SNED1/ADAM9/VWF/ITGAV/CASK/CD44/SPOCK1/PTPRK/NID1/ARHGEF7/POSTN/TESK2/RAC1/CTNNB1/PTK2/SLK/RHOA/VCL/PRKX/ITGA6/TSC1/SMAD3/ROCK2/TBCD/FERMT3/ARPC2/TLN1/UTRN/FERMT2/MYADM/CDH13/ITGB2/ITGBL1/ITGA5/RCC2/CSF1/ADA…	139
BP	GO:0034504	protein localization to nucleus	125/4058	310/18870	3.5e-14	1.47e-11	1.12e-11	FLNA/CD36/CBLB/SYNE1/MDM2/FYN/COL1A1/WWTR1/IPO7/LMNA/ZBTB7A/UBR5/PPP3CB/TCF7L2/EIF2AK3/EP300/HNRNPU/BARD1/HEATR3/NUP98/NUP85/SIN3A/SUFU/POM121/SPG11/PRICKLE1/PRKD1/LRRK2/POM121C/SMAD3/YAP1/LATS2/MARK3/AKT1/NFKBIA/FERMT2/PARP1/TARDBP/CHP1/XPO1/NOL8/MAVS/WRN/SUN1/NPM1/DNAJB6/NUP188/CCT6A/NUP107/DCLK2/YWHAE/MTOR/TGFB1/RANBP2/MED1/NF1/KPNB1/TPR/NUP153/NUP50/NVL/BANP/PTTG1IP/CCT4/TNPO2/PML/GLI3/CSE1L/…	125
BP	GO:0007044	cell-substrate junction assembly	54/4058	95/18870	6.22e-14	2.44e-11	1.87e-11	FN1/LIMS1/ACTN1/BCL2/MAP4K4/DLC1/LAMC1/EPHA3/SORBS1/PLEC/DST/PIP5K1A/PTPRK/ARHGEF7/TESK2/RAC1/PTK2/SLK/RHOA/VCL/ITGA6/TSC1/SMAD3/ROCK2/TLN1/FERMT2/ITGA5/RCC2/VEGFA/PTPRA/ITGB3/MACF1/PTK2B/CDH11/LAMA3/PHLDB2/THBS1/CTTN/SLC9A1/MMP14/SDC4/ITGB1BP1/TAOK2/COL16A1/LDB1/SRC/CORO2B/TEK/DAPK3/GREM1/BCR/WHAMM/THSD1/ACVRL1	54
BP	GO:0007160	cell-matrix adhesion	101/4058	239/18870	3.3e-13	1.22e-10	9.31e-11	ITGAX/FN1/LIMS1/ACTN1/PARVG/CD36/BCL2/COL3A1/MAP4K4/SERPINE1/DLC1/EPHA3/SORBS1/ITGB8/ITGB1/ITGB5/PIK3CB/CCN2/PIP5K1A/SNED1/ADAM9/ITGAV/CASK/CD44/PTPRK/NID1/ARHGEF7/POSTN/TESK2/RAC1/CTNNB1/PTK2/SLK/RHOA/VCL/ITGA6/TSC1/SMAD3/ROCK2/FERMT3/TLN1/UTRN/FERMT2/CDH13/ITGB2/ITGBL1/ITGA5/RCC2/CSF1/ADAMTS9/VEGFA/PTPRA/ITGB3/MACF1/NF1/PTK2B/CDH11/PPFIA1/ZYX/ITGAE/TIAM1/BCL2L11/PHLDB2/FBLN5/THBS1/CTTN/MINK1/IT…	101
BP	GO:0048193	Golgi vesicle transport	117/4058	294/18870	6.65e-13	2.32e-10	1.77e-10	RAB7B/DOP1B/LAMP1/RAB31/SPTBN1/PITPNB/CREB3L2/GGA1/STX5/SEC31A/GAK/ARFGEF2/GBF1/GOLPH3/RAB6A/CSNK1D/SORT1/AP1G1/SAR1A/ARFGAP3/SEC16A/ERGIC1/BLTP3B/COPA/PRKD1/LAPTM5/LRRK2/COG3/YIPF4/COPE/COG4/ATP9B/USO1/SEC24D/ANK3/ATP2C1/COPG1/AP3D1/SEC24A/AP2A1/CSK/TAPBP/AP3S2/RABEP1/GGA3/PDCD6/BBS2/SGSM2/SEC23IP/SPAST/MACF1/OSBPL5/GGA2/ACSL3/NBAS/VTI1B/VPS35L/TRIP11/ATP9A/GOSR1/DNM2/VPS13A/KIF13A/P4HB/LMAN1/GC…	117
BP	GO:0150115	cell-substrate junction organization	55/4058	102/18870	7.11e-13	2.35e-10	1.79e-10	FN1/LIMS1/ACTN1/BCL2/MAP4K4/DLC1/LAMC1/EPHA3/SORBS1/PLEC/DST/PIP5K1A/PTPRK/ARHGEF7/TESK2/RAC1/PTK2/SLK/RHOA/VCL/ITGA6/PRICKLE1/TSC1/SMAD3/ROCK2/TLN1/FERMT2/ITGA5/RCC2/VEGFA/PTPRA/ITGB3/MACF1/PTK2B/CDH11/LAMA3/PHLDB2/THBS1/CTTN/SLC9A1/MMP14/SDC4/ITGB1BP1/TAOK2/COL16A1/LDB1/SRC/CORO2B/TEK/DAPK3/GREM1/BCR/WHAMM/THSD1/ACVRL1	55
BP	GO:0043161	proteasome-mediated ubiquitin-dependent protein catabolic process	164/4058	458/18870	8.77e-13	2.76e-10	2.1e-10	HECTD1/FBXL7/MDM2/WWTR1/CSNK1A1/UBR1/SMURF1/ASCC3/PCBP2/CHFR/ECPAS/ITCH/PLK3/UBE2G2/UBE2G1/SPSB1/HSP90B1/OGT/CSNK1D/HSP90AB1/PHF20L1/FBXO38/RNF4/PSMD11/ANAPC5/CTNNB1/ARRB2/TLK2/UBR2/ASCC2/RNF10/ARIH1/PSMC6/NPLOC4/PRICKLE1/RBX1/LRRK2/UBXN2B/TRPC4AP/DNAJC10/USP7/SMARCC1/PSMD14/AKT1/CCDC47/KLHDC1/KLHL42/SH3RF1/GLMN/RFFL/NUB1/FAF2/PSMD12/MAEA/TAF1/CDC16/OS9/ZER1/XPO1/ANAPC4/AGAP3/NEMF/AMBRA1/UBE2H/FB…	164
BP	GO:0007264	small GTPase mediated signal transduction	173/4058	491/18870	1.02e-12	3.06e-10	2.34e-10	CCDC88A/ARHGAP10/MYO9B/DOCK10/DOCK3/TRIO/COL1A2/RAPGEF1/COL3A1/MAP4K4/RASGRP3/RALA/ITPKB/DLC1/MAPKAP1/CELSR1/RDX/RABGEF1/RASA3/ARHGEF3/KANK1/ITGB1/ABR/STARD8/RAP1B/DOCK1/DOCK5/MRAS/KALRN/PIK3CB/ARHGEF1/ARFGEF2/FBP1/GBF1/CYFIP1/OGT/ITGAV/RAC1/ARAP1/ABL2/MAPKAPK5/GMIP/RHOA/USP8/SWAP70/ROBO1/MADD/HEG1/ARHGAP29/ARHGAP30/ARHGAP17/NUCB1/SLIT2/ROCK2/PLEKHG1/USO1/GARRE1/TIAM2/SPATA13/CCDC125/NCKAP1/CDH13…	173
BP	GO:0050684	regulation of mRNA processing	64/4058	129/18870	1.49e-12	4.24e-10	3.24e-10	DDX5/RBM5/FXR1/THRAP3/RBM25/ZBTB7A/SRSF6/IWS1/CIRBP/HNRNPU/BARD1/RBFOX2/DAZAP1/NUP98/WTAP/SFSWAP/SNRNP70/RBMX/SRRM1/SRSF10/HNRNPA2B1/DDX17/SAFB/SAFB2/SRPK2/NCL/HNRNPL/YTHDC1/SRSF4/RBM10/METTL16/SLTM/RBM3/HNRNPA1/CDK11A/NPM1/SRSF7/SUPT6H/DHX36/TRA2A/CDK11B/RBM39/REST/RNPS1/FMR1/SRSF3/KHDRBS3/SRPK1/PTBP1/CLNS1A/NSRP1/HNRNPK/U2AF2/NCBP1/RBM4/CDK9/RBM15/LEO1/JMJD6/SRSF9/TRA2B/RBM8A/MAGOHB/WDR77	64
BP	GO:0006405	RNA export from nucleus	50/4058	92/18870	5.28e-12	1.44e-09	1.1e-09	SMG6/THOC2/IWS1/PABPN1/SMG1/NUP98/UPF2/WNK1/DDX39B/NUP85/NSUN2/MCM3AP/HNRNPA2B1/POM121/TSC1/POM121C/YTHDC1/NCBP3/DDX19B/FYTTD1/XPO1/AKAP8L/HNRNPA1/SARNP/UPF1/NPM1/NUP188/SUPT6H/SETD2/NUP107/TPR/NUP153/FMR1/SRSF3/NXF1/CHTOP/XPO5/DDX19A/SMG5/NCBP1/POLDIP3/GLE1/NRDE2/CASC3/XPOT/RBM8A/NUP155/DDX39A/THOC5/MAGOHB	50
BP	GO:0022411	cellular component disassembly	171/4058	497/18870	1.32e-11	3.45e-09	2.64e-09	MMP19/ASPH/MAP4/MAP4K4/MICAL1/HK2/ADAM8/SPTBN1/RDX/LAMC1/NEDD9/PLXNC1/PLIN2/ITGB1/ATXN7/NAV3/STX5/TOM1/GAK/ASCC3/SVIL/SPTAN1/VPS13D/PLK3/GBF1/ACIN1/PAFAH1B1/OGT/CAPG/NEK6/WNK1/TAOK1/MICAL2/SEMA5A/SMARCA4/ASCC2/CAMSAP2/HUWE1/DICER1/SWAP70/PRICKLE1/CDC37/CKAP5/ADAM10/KLC1/ETF1/MICAL3/IST1/SMARCC1/WIPI2/ADD1/WASHC1/NCKAP5L/ADGRB3/DHX8/RB1CC1/APAF1/BMERB1/PRKCA/ARHGEF2/GSPT1/ADD3/ATP2A2/AKAP8L/TECPR1…	171
BP	GO:1903829	positive regulation of protein localization	165/4058	476/18870	1.55e-11	3.88e-09	2.96e-09	PPARG/CCDC88A/FLNA/ITPR1/P2RX7/MDM2/FYN/ADAM8/SPTBN1/PLCB1/RDX/EPB41L2/WWTR1/EPHA3/SORBS1/NEDD9/IPO7/ITGB1/UBR5/PPP3CB/PLK3/TCF7L2/PCM1/EIF2AK3/GOLPH3/ADAM9/NPEPPS/HSP90AB1/BICD1/EP300/EIF4G1/SAR1A/ABCG1/HUWE1/STX4/PCNT/PRKD1/SMAD3/YAP1/LRIG2/CTDSPL2/ROCK2/RUFY3/ANK3/AKT1/ATP2C1/GNL3L/SEC24A/ACSL4/FERMT2/PARP1/TARDBP/ITGB2/EZR/CHP1/PDPK1/IGF1/MAVS/HPS4/NUMA1/NPM1/SSH1/SAE1/ABLIM3/KCNN4/ARIH2/CCT6…	165
BP	GO:0043484	regulation of RNA splicing	79/4058	181/18870	1.76e-11	4.12e-09	3.14e-09	SLC38A2/AHNAK/CCNL2/DDX5/RBM5/FXR1/THRAP3/RBM25/ATXN7/TRRAP/ZBTB7A/SRSF6/AKAP17A/CLK1/CIRBP/HNRNPU/RBFOX2/DAZAP1/NUP98/WTAP/SFSWAP/SNRNP70/FAM50A/RBMX/SRRM1/SRSF10/HNRNPA2B1/GRSF1/DDX17/HNRNPH1/SRPK2/NCL/HNRNPL/USP22/YTHDC1/SRSF4/RBM10/METTL16/RBM3/HNRNPA1/NPM1/SF3B3/SRSF7/CCNL1/TRA2A/SRSF1/RBM39/CLK3/REST/RNPS1/FMR1/SRSF3/ZNF638/KHDRBS3/SRPK1/PTBP1/CLNS1A/NSRP1/HNRNPK/U2AF2/CLK4/TAF12/CLK2/ZNF32…	79
BP	GO:0016570	histone modification	59/4058	120/18870	1.77e-11	4.12e-09	3.14e-09	DOT1L/EP400/OGT/SETBP1/EP300/PHF20L1/YEATS2/SETDB2/KDM6B/MECP2/DEK/PCGF3/BAZ2A/MIER1/CARM1/MORF4L1/KDM6A/BAZ1B/MAP3K7/EHMT1/SETD2/MSL1/SF3B1/RBBP4/DDX21/KANSL3/PCGF6/MORF4L2/KMT2A/TADA2A/KAT8/MTA1/KMT2B/MIER2/MTA3/ERCC6/SMYD1/ASH1L/SMYD3/MSL3/HDAC6/BRD8/PHF20/RBBP7/KANSL2/EHMT2/DMAP1/RNF40/ATXN7L3/SETD1A/RRP8/HCFC1/WDR5/HDAC1/NFYB/RNF20/NELFE/UHRF1/MCRS1	59
BP	GO:0048041	focal adhesion assembly	46/4058	85/18870	4.51e-11	1.01e-08	7.72e-09	LIMS1/ACTN1/BCL2/MAP4K4/DLC1/EPHA3/SORBS1/PIP5K1A/PTPRK/ARHGEF7/TESK2/RAC1/PTK2/SLK/RHOA/VCL/TSC1/SMAD3/ROCK2/TLN1/FERMT2/RCC2/VEGFA/PTPRA/MACF1/PTK2B/CDH11/PHLDB2/THBS1/CTTN/SLC9A1/MMP14/SDC4/ITGB1BP1/TAOK2/COL16A1/LDB1/SRC/CORO2B/TEK/DAPK3/GREM1/BCR/WHAMM/THSD1/ACVRL1	46
BP	GO:0051656	establishment of organelle localization	161/4058	469/18870	6.41e-11	1.39e-08	1.06e-08	MYO1E/FGR/MAP4/MYH9/EML4/DYNC1H1/LAMP1/ADGRE2/MYO1D/RABGEF1/TCIRG1/ITGB1/LMNA/LRPPRC/ACTN4/MDN1/GBF1/PCM1/PARD3/RAB6A/PAFAH1B1/CSNK1D/BICD1/HNRNPU/AP1G1/CTNNB1/SAR1A/ARFGAP3/SEC16A/WDR11/MECP2/SPG11/NDEL1/LRRK2/UBXN2B/MLH1/IL4R/STXBP2/NDE1/MAD1L1/COPG1/HOOK3/MYO1F/AP3D1/KNTC1/NECTIN2/CDK5RAP2/HGS/EZR/EXOC7/XPO1/PDPK1/STARD3/CENPC/RCC2/PARD3B/MAP1B/SUN1/NUMA1/NPM1/AP3S2/ARHGAP21/PDCD6/SNX4/CEP83/B…	161
BP	GO:0051017	actin filament bundle assembly	71/4058	161/18870	1.03e-10	2.16e-08	1.65e-08	CCDC88A/FLNA/RGCC/ACTN1/EVL/MICAL1/CALD1/DLC1/RDX/SORBS1/NEDD9/ITGB5/CCN2/HSP90B1/ELN/RAC1/PLS3/ARAP1/RHOA/SWAP70/TSC1/SMAD3/TJP1/ROCK2/ADD1/FERMT2/MARCKS/EZR/PDLIM1/ARHGEF18/WAS/MTOR/LIMA1/PTK2B/ALMS1/LIMK1/PPFIA1/KCTD13/ZYX/PXN/SYNPO2/PHLDB2/PFN1/RHOC/SPIRE1/ARHGEF10/MYO1B/DPYSL3/SLC9A1/F11R/SYNPO/SDC4/ITGB1BP1/PPM1E/FAM171A1/PTGER4/SRC/FSCN1/CORO2B/TTC8/PAWR/BAIAP2/TESK1/SHROOM1/CGNL1/RHPN1/AS…	71
BP	GO:0030705	cytoskeleton-dependent intracellular transport	87/4058	213/18870	1.21e-10	2.45e-08	1.87e-08	MYO1E/CCDC88A/DYNC1H1/LAMP1/MYO1D/RABGEF1/LRPPRC/ACTN4/DST/PCM1/RAB6A/PAFAH1B1/DYNC1I2/BICD1/DYNLT2B/HNRNPU/SPG7/MECP2/SPG11/PRICKLE1/NDEL1/ARL8B/MAPK8IP3/NDE1/COPG1/HOOK3/MYO1F/AP3D1/TUBB/KIF1B/MAP1B/SUN1/AP3S2/ARHGAP21/ARL8A/IFT88/SPAST/DLG2/DYNC1I1/SYNE2/MYO1C/HSPB1/MYO10/KIF13A/PEX14/CCDC88B/STK11/MYO6/RHOT2/IFT172/RAB1A/HIF1A/MYO19/FNBP1L/IFT52/STAU1/TRAF3IP1/DYNC2I1/MYO1B/HDAC6/IFT81/ARMCX3…	87
BP	GO:0032386	regulation of intracellular transport	123/4058	336/18870	1.25e-10	2.46e-08	1.88e-08	FLNA/ANXA2/CD36/DYNC1H1/LAMP1/MDM2/FYN/RDX/GRIPAP1/MAPK1/UBR5/PLK3/UBE2G2/PCM1/IWS1/NPEPPS/EP300/DYNLT2B/BARD1/WNK1/SAR1A/PTPN1/NSUN2/SUFU/HUWE1/MECP2/NDEL1/PCNT/PRKD1/LRRK2/SMAD3/USP7/CTDSPL2/RUFY3/ANK3/RAB11FIP3/TARDBP/ITGB2/OS9/EZR/CHP1/XPO1/NEDD4/AKAP8L/MAVS/HPS4/MAP1B/NUMA1/SAE1/ABLIM3/SUPT6H/ARIH2/SETD2/YWHAE/ATG13/TGFB1/NMT1/NF1/TPR/NUP153/PTPN11/UBE2L3/MYO1C/ATP9A/UBE2D3/PTPN14/GLI3/USP36…	123
BP	GO:0051054	positive regulation of DNA metabolic process	112/4058	298/18870	1.36e-10	2.6e-08	1.98e-08	RGCC/MAPK1/TRRAP/EP400/SMOC2/ACTB/HSP90AB1/CTNNB1/MAP3K4/MAPKAPK5/PRKDC/SMARCA4/TNKS/HNRNPA2B1/MECP2/TOP2B/USP7/RAD50/SMARCC1/MLH1/RIF1/AKT1/MORF4L1/MBTD1/HMGB1/PARP1/ERCC1/INO80/HNRNPA1/BAZ1A/WRN/UIMC1/HSF1/IGF1R/NOX4/CCT6A/DHX36/HNRNPAB/EGFR/WAS/TGFB1/PTK2B/NSD2/NFATC1/NVL/SMARCB1/MORF4L2/SMARCC2/TP53BP1/CCT4/OTUD4/PML/LPIN1/RTEL1/UBE2V2/NPAS2/HSP90AA1/MMS19/SPIRE1/PARN/SHLD2/PHF10/WIZ/RNF168/P…	112
BP	GO:0033044	regulation of chromosome organization	97/4058	247/18870	1.46e-10	2.69e-08	2.05e-08	SMG6/WAPL/MAPK1/CHFR/SMC5/HNRNPC/XRN1/ACTB/HNRNPU/RNF4/NEK6/SMG1/ANAPC5/CTNNB1/MAP3K4/SETDB2/MAPKAPK5/SMARCA4/TNKS/HNRNPA2B1/USP7/RAD50/SMARCC1/SMC6/MAD1L1/GNL3L/KNTC1/CDC16/PARP1/CDK5RAP2/TASOR/CTCF/ERCC1/BAZ1B/INO80/ANAPC4/HNRNPA1/UPF1/NUMA1/KLHL22/CCT6A/DHX36/HECW2/ANAPC1/TPR/LCMT1/MORC2/DUSP1/NCAPD3/EXOSC10/SMARCB1/SMARCC2/CCT4/YLPM1/TENT4B/PML/RTEL1/NCAPG2/PARN/NAT10/TACC3/PHF10/ATF7IP2/ANAP…	97
BP	GO:0016049	cell growth	167/4058	497/18870	1.87e-10	3.35e-08	2.56e-08	FN1/ALCAM/SPP1/SEMA3C/SGK1/BCL2/PRKG1/ADAM17/MAPKAP1/SPAG9/BTG1/IGFBP7/CAMK2D/ITGB1/SMURF1/PPP3CB/MEG3/EXT1/ITCH/FBP1/CTDP1/CYFIP1/PAFAH1B1/CEP43/HSP90AB1/SPOCK1/POSTN/RPS6KA1/EIF4G1/CTNNB1/SEMA5A/EIF4G2/SMARCA4/SIN3A/VCL/MECP2/SPG11/PRICKLE1/NDEL1/ADAM10/SMAD3/YAP1/CPNE1/SLIT2/IST1/JADE1/RUFY3/ACVR1B/TRPV2/TEAD1/AKT1/NIN/RYK/ENO1/PLCE1/INO80/PPP2R1A/DDX3X/IGF1/BLTP1/CDK11A/MAP1B/NPM1/SLC23A2/KLH…	167
BP	GO:0061572	actin filament bundle organization	71/4058	165/18870	3.95e-10	6.89e-08	5.26e-08	CCDC88A/FLNA/RGCC/ACTN1/EVL/MICAL1/CALD1/DLC1/RDX/SORBS1/NEDD9/ITGB5/CCN2/HSP90B1/ELN/RAC1/PLS3/ARAP1/RHOA/SWAP70/TSC1/SMAD3/TJP1/ROCK2/ADD1/FERMT2/MARCKS/EZR/PDLIM1/ARHGEF18/WAS/MTOR/LIMA1/PTK2B/ALMS1/LIMK1/PPFIA1/KCTD13/ZYX/PXN/SYNPO2/PHLDB2/PFN1/RHOC/SPIRE1/ARHGEF10/MYO1B/DPYSL3/SLC9A1/F11R/SYNPO/SDC4/ITGB1BP1/PPM1E/FAM171A1/PTGER4/SRC/FSCN1/CORO2B/TTC8/PAWR/BAIAP2/TESK1/SHROOM1/CGNL1/RHPN1/AS…	71
BP	GO:0006406	mRNA export from nucleus	39/4058	70/18870	4.23e-10	7.18e-08	5.49e-08	SMG6/THOC2/IWS1/PABPN1/SMG1/UPF2/WNK1/DDX39B/NUP85/NSUN2/MCM3AP/HNRNPA2B1/YTHDC1/NCBP3/DDX19B/FYTTD1/XPO1/AKAP8L/SARNP/UPF1/SUPT6H/SETD2/NUP107/TPR/FMR1/SRSF3/NXF1/CHTOP/DDX19A/SMG5/NCBP1/POLDIP3/GLE1/CASC3/RBM8A/NUP155/DDX39A/THOC5/MAGOHB	39
BP	GO:0000723	telomere maintenance	68/4058	156/18870	4.7e-10	7.58e-08	5.79e-08	SMG6/MAPK1/SMC5/HNRNPC/XRN1/HSP90AB1/HNRNPU/XRCC6/SMG1/CTNNB1/MAP3K4/MAPKAPK5/PRKDC/TNKS/HNRNPA2B1/USP7/RAD50/SMC6/RIF1/GNL3L/PARP1/ERCC1/INO80/HNRNPA1/WRN/UPF1/CCT6A/DHX36/RPA1/EXOSC10/CCT4/RAD51D/YLPM1/TENT4B/PML/RTEL1/HSP90AA1/PARN/NAT10/SHLD2/BRCA2/TEP1/SMG5/RFC1/GNL3/DNA2/ZNF827/XRCC1/ZBTB48/CTC1/ATRX/SRC/TNKS1BP1/INO80E/NFRKB/CCT2/HUS1/BLM/SLX4/MYC/DKC1/SPDYA/TELO2/TERF2IP/APEX1/CCNE2/MCRS1…	68
BP	GO:0048024	regulation of mRNA splicing, via spliceosome	52/4058	107/18870	4.71e-10	7.58e-08	5.79e-08	DDX5/RBM5/FXR1/THRAP3/RBM25/ZBTB7A/SRSF6/CIRBP/HNRNPU/RBFOX2/DAZAP1/NUP98/WTAP/SFSWAP/SNRNP70/RBMX/SRRM1/SRSF10/HNRNPA2B1/DDX17/SRPK2/NCL/HNRNPL/YTHDC1/SRSF4/RBM10/METTL16/RBM3/HNRNPA1/NPM1/SRSF7/TRA2A/RBM39/REST/RNPS1/FMR1/SRSF3/KHDRBS3/SRPK1/PTBP1/CLNS1A/NSRP1/HNRNPK/U2AF2/NCBP1/RBM4/RBM15/JMJD6/SRSF9/TRA2B/RBM8A/WDR77	52
BP	GO:0006302	double-strand break repair	113/4058	307/18870	4.84e-10	7.6e-08	5.8e-08	NABP1/INTS3/TRRAP/POLA1/ZBTB7A/EP400/SMC5/REV3L/ZFYVE26/ACTB/XRCC6/PRKDC/SMARCA4/KDM2A/TOP2B/DEK/RAD50/SMARCC1/SMC6/MLH1/PSMD14/RIF1/MORF4L1/MBTD1/HMGB1/PARP1/ERCC1/INO80/CHD4/NUCKS1/WRN/MARF1/FBH1/UIMC1/HSF1/SETD2/RPA1/TDP2/WAS/NSD2/MMS22L/SMARCB1/MORF4L2/ERCC5/SMARCC2/TP53BP1/RAD51D/PML/PPP5C/RTEL1/MTA1/UBE2V2/POLM/FAN1/MMS19/TOP3A/SPIRE1/SHLD2/BRCA2/PHF10/RNF168/RAD52/ZMYND8/BCL7B/SAMHD1/ERCC6…	113
BP	GO:0046777	protein autophosphorylation	81/4058	199/18870	6.35e-10	9.66e-08	7.38e-08	FAM20C/FGR/GPNMB/STK10/FLT1/PDGFD/CAMK2D/EIF2AK3/NEK6/SMG1/TAOK1/PTK2/MAPKAPK5/STK39/ENG/SLK/TNIK/PRKX/PRKD1/LRRK2/RAD50/ACVR1B/MVP/MARK3/PDGFRA/AKT1/TAF1/CHP1/PDPK1/DDX3X/MAPKAPK2/IGF1R/VEGFA/EGFR/MTOR/GRK5/PTK2B/STK24/IRAK1/RASSF2/OXSR1/STK11/CAD/EIF2AK1/CDK12/ULK1/CLK2/EPHA4/ERN1/MINK1/DDR2/ERRFI1/FLT3/MKNK2/PRKD2/MAP2K2/CAV1/DAPK2/TAOK2/CAMKK2/STK25/AATK/SRC/EPHB1/PDGFRB/CDKL5/MAP3K12/TNKS1BP…	81
BP	GO:0018205	peptidyl-lysine modification	87/4058	219/18870	6.46e-10	9.66e-08	7.38e-08	DOT1L/MDM2/EP400/SMC5/OGT/SETBP1/EP300/PHF20L1/YEATS2/CTNNB1/SETDB2/UHRF2/DIP2A/MECP2/ZMIZ2/NFATC2IP/SENP5/PLOD2/EEF1AKMT2/DEK/SMC6/MORF4L1/ESCO1/GNL3L/BAZ1B/MAP3K7/HDAC7/EHMT1/SAE1/SETD2/BAG6/MSL1/SF3B1/RANBP2/DDX21/KANSL3/MORF4L2/KMT2A/TADA2A/KAT8/PML/UBA2/CAPN3/KMT2B/SENP2/ERCC6/SUMO1/RANGAP1/SMYD1/ASH1L/SMYD3/GNL3/MSL3/EGR1/UBE2I/TRIM28/HDAC6/TRPM4/KMT5A/JMJD6/BRD8/PHF20/LOXL2/PRKAA1/KANSL2/R…	87
BP	GO:0006260	DNA replication	104/4058	278/18870	8.33e-10	1.22e-07	9.29e-08	CCDC88A/NFIB/WAPL/POLA1/NASP/REV3L/NAP1L1/BARD1/SIN3A/REV1/PDS5A/RAD50/JADE1/CARM1/ESCO1/FAM111A/PARP1/INO80/PPP2R1A/BAZ1A/NUCKS1/WRN/UPF1/FBH1/BOD1L1/RPA1/EGFR/TOP1/RBBP4/DUT/MMS22L/LPIN1/RTEL1/NFIC/DNAJC2/TOPBP1/GTPBP4/ING5/BRCA2/SLFN11/WIZ/POLE/LIG1/SAMHD1/SUPT16H/RFC1/ZRANB3/CIZ1/DNA2/NFIX/CDK9/BCL6/RFWD3/PTMS/RFC2/DNAJA3/ATAD5/SSRP1/SSBP1/E4F1/CTC1/GEN1/RBBP7/ATRX/EHMT2/RRM1/DDX11/DONSON/INO…	104
BP	GO:1900180	regulation of protein localization to nucleus	63/4058	143/18870	1.2e-09	1.71e-07	1.31e-07	FLNA/CD36/FYN/WWTR1/IPO7/LMNA/UBR5/PPP3CB/TCF7L2/EIF2AK3/EP300/SIN3A/SUFU/PRKD1/SMAD3/YAP1/LATS2/MARK3/AKT1/FERMT2/PARP1/TARDBP/CHP1/MAVS/NPM1/CCT6A/DCLK2/MTOR/TGFB1/NF1/TPR/NVL/CCT4/GLI3/TYK2/NUP58/HSP90AA1/STK11/CDK5RAP3/LZTS2/NMD3/SUMO1/IPO5/GLUL/TRIM28/RASSF5/SRC/DCLK1/LIMK2/SESN2/DMAP1/POLR1A/CCT2/ECT2/PKIG/TESK1/TFRC/ANGPT1/BAG3/DKC1/MEPCE/MCRS1/CACNB4	63
BP	GO:1901873	regulation of post-translational protein modification	105/4058	284/18870	1.48e-09	2.03e-07	1.55e-07	CBLB/FYN/CHFR/ITCH/OGT/HSP90AB1/WNK1/CTNNB1/ARRB2/USP4/HUWE1/MECP2/WBP1L/PRICKLE1/RBX1/LAPTM5/LRRK2/DEK/BAZ2A/AKT1/WASHC1/IVNS1ABP/GNL3L/TCF25/TAF1/PARP10/BAZ1B/CHP1/XIAP/DDX3X/EHMT1/NPM1/SAE1/RIPK2/PDCD6/UBXN2A/SF3B1/DDX21/KANSL3/PTTG1IP/UBE2L3/LIMK1/EPAS1/PRKCE/SASH1/TADA2A/KAT8/OTUD4/MTA1/AXIN1/UBA2/PTPN22/UBE2V2/HSP90AA1/CDK5RAP3/GTPBP4/U2AF2/CAPN3/HIF1A/ARRDC3/SENP2/SMAD7/RNF180/ERCC6/GNL3/E…	105
BP	GO:0007059	chromosome segregation	144/4058	424/18870	1.49e-09	2.03e-07	1.55e-07	FLNA/EML4/DYNC1H1/WAPL/RIOK3/NCOR1/TUBGCP2/CHFR/SMC5/MEIKIN/CSNK1D/ACTB/HNRNPU/RNF4/NEK6/ANAPC5/SETDB2/PUM1/SMARCA4/TNKS/TLK2/CENATAC/RHOA/MAU2/SMC1A/PRICKLE1/NDEL1/TOP2B/TLK1/ARL8B/SMARCC1/SMC6/MLH1/NDE1/MAD1L1/KNTC1/CDC16/CDK5RAP2/TUBB/CTCF/BAZ1B/GOLGA8A/INO80/PPP2R1A/ANAPC4/DDX3X/CENPC/AKAP8L/RCC2/SUN1/NUMA1/KLHL22/BAG6/HECW2/ANAPC1/ARL8A/TOP1/GTF2B/KIF2A/KPNB1/TPR/LCMT1/DUSP1/NCAPD3/SMARCB1/S…	144
BP	GO:0051056	regulation of small GTPase mediated signal transduction	108/4058	295/18870	1.66e-09	2.19e-07	1.67e-07	ARHGAP10/MYO9B/DOCK3/TRIO/COL3A1/MAP4K4/ITPKB/DLC1/MAPKAP1/RDX/RABGEF1/RASA3/ARHGEF3/KANK1/ITGB1/ABR/STARD8/KALRN/PIK3CB/ARHGEF1/ARFGEF2/FBP1/GBF1/OGT/ITGAV/RAC1/ARAP1/ABL2/GMIP/SWAP70/ROBO1/MADD/HEG1/ARHGAP29/ARHGAP30/ARHGAP17/SLIT2/PLEKHG1/TIAM2/SPATA13/CCDC125/ARHGAP35/PLCE1/ARHGAP45/ARHGEF2/IGF1/ARHGAP32/ARHGEF18/CSF1/ARHGAP21/CDC42SE1/ARHGAP42/NF1/DEF6/KCTD13/APOE/P2RY8/RACGAP1/ARHGDIA/ARHGE…	108
BP	GO:0016032	viral process	146/4058	432/18870	1.67e-09	2.19e-07	1.67e-07	ANPEP/NPC1/BCL2/PC/IGF2R/LAMP1/DDX5/ITGB1/CSNK1A1/ITGB5/PCBP2/SMC5/ITCH/ILF3/EEF1A1/PABPC1/CTDP1/ITGAV/HSP90AB1/BICD1/EP300/CHD1/EIF3A/ADARB1/NCAM1/ATG16L2/SMARCA4/PCSK5/EIF3B/TNFRSF14/UBP1/TOP2B/DEK/ARL8B/IST1/SMC6/VPS37B/AKT1/SRPK2/FAM111A/NECTIN2/HMGB1/PARP10/TARDBP/TASOR/TPCN2/ITGA5/DDX3X/NEDD4/MAVS/GRK2/NUCKS1/RSF1/SLC3A2/CLEC5A/EGFR/ATG12/USF2/ZNFX1/GTF2B/ITGB3/NUP153/EIF3L/MORC2/SLC20A2/ST…	146
BP	GO:0022604	regulation of cell morphogenesis	94/4058	247/18870	1.93e-09	2.47e-07	1.89e-07	FN1/FGR/PALM2AKAP2/MYH9/SH3D19/FYN/DLC1/SPAG9/CUX1/FMNL1/RDX/KANK1/PLXNC1/SPARC/DIAPH1/SMURF1/PRPF40A/CYFIP1/PAFAH1B1/FMNL2/CD44/CAMSAP1/ARHGEF7/CFDP1/RAC1/ARAP1/ATP10A/PTK2/PRKDC/MECP2/FMNL3/IL1RAPL1/PLXNB2/ZMYM6/FERMT2/ARHGAP35/ZRANB1/RHOJ/ITGB2/EZR/LARP4/DVL3/PTPRD/ARHGEF18/SLC23A2/ZMYM4/VEGFA/CDC42SE1/DHX36/MYH10/MACF1/PTK2B/GNA12/FGD6/PLXNA3/PARP6/SS18L1/PLXNA1/SEMA4D/HEXB/MYO10/PARVA/TIAM1/…	94
BP	GO:0007229	integrin-mediated signaling pathway	52/4058	111/18870	2.44e-09	3.06e-07	2.34e-07	ITGAX/FN1/FGR/FLNA/LIMS1/MYH9/LAMB1/COL3A1/LAMC1/NEDD9/ITGB8/ITGB1/DOCK1/ITGB5/CCN2/DST/ADAM9/ITGAV/NID1/PRAM1/PTK2/ITGA6/PRKD1/ADAM10/FERMT3/TLN1/FERMT2/ITGB2/ITGBL1/ITGA5/RCC2/PHACTR4/PTPRA/ITGB3/PTPN11/PTK2B/ZYX/ITGAE/ITGA11/ITGA3/ITGB1BP1/ITGAL/COL16A1/ITGA4/SRC/ITGA1/LAMB2/ADAMTS1/ITGA7/LAT/LIMS2/BCAR1	52
BP	GO:1901990	regulation of mitotic cell cycle phase transition	124/4058	355/18870	3.06e-09	3.77e-07	2.88e-07	RGCC/NABP1/GPNMB/BCL2/ADAM17/MDM2/PBX1/PLCB1/RDX/INTS3/CHFR/PLK3/ACVR1/ZNF655/ACTB/BARD1/NEK6/KMT2E/ANAPC5/EIF4G1/TAOK1/PRKDC/SMARCA4/SIN3A/PKD2/MECP2/RAD50/JADE1/SMARCC1/ZFP36L2/AKT1/MAD1L1/KNTC1/CDC16/CDK5RAP2/INO80/ANAPC4/DDX3X/GIGYF2/RCC2/AMBRA1/UIMC1/KLHL22/MBTPS1/HECW2/EGFR/RBL1/XPC/TPR/LCMT1/DUSP1/ID2/SMARCB1/BID/SMARCC2/CDK10/RPTOR/PML/DDB1/BRD4/EZH2/TOPBP1/CDK5RAP3/WEE1/TFDP1/PHF10/SLFN1…	124
BP	GO:0040029	epigenetic regulation of gene expression	88/4058	229/18870	3.6e-09	4.35e-07	3.32e-07	DOT1L/HIPK2/ZNF445/LMNA/UBR5/PHF2/DNMT1/SPI1/CDYL/OGT/EP300/HNRNPU/SETDB2/SUZ12/NIBAN2/SMARCA4/SIN3A/UBR2/MECP2/PCGF3/GLYR1/BAZ2A/PHF8/USP7/RIF1/GLMN/YTHDC1/HMGB1/TASOR/CTCF/CBX3/BAZ1A/EHMT1/MBD3/MSL1/ZNFX1/ARID4A/TPR/KANSL3/CREBZF/MORC2/PRMT7/KMT2D/SCMH1/EXOSC10/SMARCB1/KMT2A/KAT8/MYOCD/JARID2/MTA1/L3MBTL3/DDB1/AXIN1/EZH2/HELLS/KDM5A/ATF7IP2/RNF168/PADI2/NOC2L/ARID4B/MSL3/METTL3/NRDE2/RBM15/BCL6…	88
BP	GO:0031346	positive regulation of cell projection organization	123/4058	355/18870	6.13e-09	7.27e-07	5.55e-07	CCDC88A/FN1/FLNA/RAPGEF1/NEGR1/RALA/P2RX7/FYN/SEPTIN9/CUX1/EPHA3/NEDD9/PLXNC1/MAGI2/SMURF1/ZNF804A/CYFIP1/PAFAH1B1/ROR1/EP300/FBXO38/ARHGEF7/RAC1/ARAP1/ABL2/SEMA5A/EIF4G2/ITGA6/ROBO1/NDEL1/PRKD1/SLIT2/IST1/RUFY3/IL1RAPL1/TRPV2/WASHC1/TIAM2/PLXNB2/NIN/AKIRIN1/ARPC2/NCKAP1/ARHGAP35/AP2A1/PLCE1/DVL3/PLEKHM1/SKIL/PTPRD/MAP1B/ROR2/IGF1R/GRN/VEGFA/DHX36/IFT88/MTOR/CEP135/MACF1/ENTR1/TENM2/PTK2B/STK24/P…	123
BP	GO:0044772	mitotic cell cycle phase transition	154/4058	470/18870	6.79e-09	7.9e-07	6.03e-07	CDK14/RGCC/NABP1/GPNMB/FBXL7/BCL2/NFIB/ADAM17/MDM2/PBX1/PLCB1/EIF4E/RDX/CDK17/ITGB1/INTS3/CHFR/SMC5/PLK3/ACVR1/CTDP1/ZNF655/ACTB/BARD1/NEK6/KMT2E/ANAPC5/EIF4G1/TAOK1/PRKDC/SMARCA4/SIN3A/PKD2/MECP2/TAF2/PHF8/RAD50/JADE1/SMARCC1/ACVR1B/ZFP36L2/LATS2/AKT1/CCDC57/MAD1L1/KNTC1/CDC16/CDK5RAP2/GSPT1/INO80/ANAPC4/RPS6/DDX3X/GIGYF2/RCC2/AMBRA1/UIMC1/RPS6KB1/KLHL22/MBTPS1/HECW2/EGFR/ANAPC1/SPAST/RBL1/XPC/T…	154
BP	GO:0042176	regulation of protein catabolic process	125/4058	364/18870	8.47e-09	9.68e-07	7.39e-07	FLNA/ANXA2/HECTD1/SH3D19/CBLB/MDM2/FYN/TIMP3/ADAM8/RDX/GGA1/STX5/CSNK1A1/TNFRSF1B/FOXO1/CHFR/ITCH/PLK3/EEF1A1/ADAM9/OGT/MARCHF2/CSNK1D/HSP90AB1/PHF20L1/BARD1/MDM4/SNRNP70/TLK2/TIMP2/ARIH1/PSMC6/CENATAC/USP8/PRICKLE1/RBX1/LRRK2/SMAD3/LRIG2/USP7/SMARCC1/PSMD14/AKT1/USP13/SH3RF1/GLMN/NUB1/LPCAT1/TAF1/HGS/EZR/ZER1/XPO1/NEDD4/DCAF1/WDR91/SF3B3/FBXL20/ARIH2/GGA3/BAG6/EGFR/UBXN2A/SERPINE2/GNA12/BANP/PSM…	125
BP	GO:0070482	response to oxygen levels	119/4058	343/18870	9.88e-09	1.11e-06	8.46e-07	PPARG/RGCC/RORA/BCL2/ITPR1/ADAM17/HK2/MDM2/ADAM8/HIPK2/COL1A1/LMNA/NDRG1/FOXO1/PIK3CB/PLK3/NPEPPS/HSP90B1/HP1BP3/EP300/ATF4/MDM4/POSTN/LONP1/ERO1A/MECP2/HSPG2/CAPN2/HIF3A/TSC1/PLOD2/SMAD3/ROCK2/AKT1/APAF1/ENO1/MAP3K7/FOS/PDLIM1/ATP6V0A2/MMP2/HSF1/VEGFA/MTOR/TGFB1/NF1/ANGPTL4/FOSL2/PTK2B/PTGIS/IRAK1/EPAS1/REST/PRKCE/EGLN3/RPTOR/NONO/MYOCD/PML/P4HB/PDK1/TGFBR3/VHL/ADSL/CXCL12/BNIP3L/GATA6/HIF1A/CIA…	119
BP	GO:0010970	transport along microtubule	70/4058	173/18870	1.21e-08	1.33e-06	1.02e-06	DYNC1H1/LAMP1/RABGEF1/LRPPRC/DST/PCM1/RAB6A/PAFAH1B1/DYNC1I2/BICD1/DYNLT2B/HNRNPU/SPG7/MECP2/SPG11/NDEL1/ARL8B/MAPK8IP3/NDE1/COPG1/AP3D1/KIF1B/MAP1B/SUN1/AP3S2/ARHGAP21/ARL8A/IFT88/SPAST/DLG2/DYNC1I1/SYNE2/HSPB1/KIF13A/PEX14/STK11/RHOT2/IFT172/RAB1A/HIF1A/IFT52/STAU1/TRAF3IP1/DYNC2I1/HDAC6/IFT81/ARMCX3/MAP1S/KIF1C/BORCS8/IFT80/INTU/KIF3A/KXD1/IFT74/DYNC2H1/BAG3/KIF3B/IFT122/TUBA1A/RPGR/TMEM108/IF…	70
BP	GO:0072594	establishment of protein localization to organelle	150/4058	459/18870	1.29e-08	1.4e-06	1.07e-06	FLNA/CD36/CBLB/RALA/HK2/LAMP1/IPO7/LMNA/UBR5/SMURF1/VPS13D/NPEPPS/EP300/HEATR3/NUP98/SORT1/HK1/NUP85/SUFU/HUWE1/GNPTG/POM121/SPG11/PRICKLE1/PRKD1/LAPTM5/SRP72/LRRK2/PXK/SRP54/POM121C/SMAD3/HSPA4/MTCH1/VPS37B/AKT1/NFKBIA/AP3D1/TARDBP/HGS/SEC63/CHP1/NEDD4/MAVS/HPS4/SEC62/SAE1/ABLIM3/TOMM20/NUP188/ARIH2/GGA3/BAG6/CCT6A/TIMM17A/NUP107/ATG13/TGFB1/RANBP2/MED1/NMT1/NF1/KPNB1/TPR/NUP153/NUP50/PTTG1IP/UB…	150
BP	GO:0007265	Ras protein signal transduction	118/4058	341/18870	1.35e-08	1.43e-06	1.09e-06	MYO9B/COL1A2/RAPGEF1/COL3A1/MAP4K4/RASGRP3/RALA/ITPKB/DLC1/MAPKAP1/CELSR1/RDX/RABGEF1/RASA3/ARHGEF3/KANK1/ITGB1/STARD8/RAP1B/DOCK5/MRAS/PIK3CB/ARHGEF1/ARFGEF2/FBP1/GBF1/CYFIP1/OGT/RAC1/ABL2/MAPKAPK5/RHOA/USP8/ROBO1/MADD/HEG1/ARHGAP29/ARHGAP17/ROCK2/GARRE1/CCDC125/NCKAP1/CDH13/ARHGAP35/RHOJ/PLCE1/ARHGEF2/IGF1/RASSF1/ARHGEF18/CSF1/PHACTR4/CDC42SE1/RALGDS/ARHGAP42/WAS/RHOB/NF1/KPNB1/GNA12/RIT1/RAPGE…	118
BP	GO:0045787	positive regulation of cell cycle	116/4058	334/18870	1.41e-08	1.48e-06	1.13e-06	RGCC/DYNC1H1/PLCG2/ADAM17/MDM2/PBX1/PLCB1/EIF4E/RDX/SVIL/SMC5/SMOC2/CSPP1/PAFAH1B1/HNRNPU/KMT2E/ANAPC5/EIF4G1/WNK1/DDX39B/SIN3A/RHOA/PKD2/MECP2/UBXN2B/CCPG1/ROCK2/SMC6/AKT1/CCDC57/SRPK2/MAD1L1/USP22/PRKCA/CDC16/MAP3K7/INO80/DDX3X/IGF1/RCC2/NUMA1/NPM1/MEIS2/RPS6KB1/HSF1/IGF1R/EGFR/SPAST/MED1/TPR/PTPN11/NCAPD3/CEP295/PRKCE/PLSCR1/CDK10/RPTOR/MARK4/RACGAP1/BCL2L11/BRD4/NCAPG2/EZH2/SH2B1/BRCA2/TFDP1/…	116
BP	GO:0071897	DNA biosynthetic process	76/4058	194/18870	1.56e-08	1.61e-06	1.23e-06	RGCC/SMG6/MAPK1/POLA1/PARP4/SMOC2/REV3L/CCN2/HNRNPC/XRN1/HSP90AB1/HNRNPU/CTNNB1/MAP3K4/MAPKAPK5/NIBAN2/TNKS/HNRNPA2B1/REV1/RAD50/JADE1/GNL3L/USP10/PARP10/HNRNPA1/WRN/NOX4/CCT6A/RPA1/PTK2B/NFATC1/EXOSC10/NVL/CCT4/TENT4B/TK2/ANKRD1/DNAJC2/HSP90AA1/POLM/PARN/NAT10/ING5/SH2B1/TFDP1/TEP1/POLE/LIG1/SMG5/RFC1/PRKD2/RFC2/SPHK1/CTC1/SRC/PDGFRB/RRM1/HGF/TNKS1BP1/MEAF6/BMPR2/POLH/CCT2/POLG2/POLQ/MYC/DKC1/DA…	76
BP	GO:0016236	macroautophagy	115/4058	331/18870	1.59e-08	1.61e-06	1.23e-06	NPC1/TCIRG1/TOM1/SMURF1/CTSD/VPS13D/ATP6V0D2/OGT/ZFYVE26/VPS39/ATG16L2/HUWE1/SPG11/CDC37/TSC1/LRRK2/UBXN2B/PACS2/ARL8B/WIPI2/ATP6V1E1/VPS37B/AKT1/SUPT5H/RB1CC1/HGS/SPTLC1/MAP3K7/RHEB/EXOC7/ATP2A2/NEDD4/ATP6V0A2/TECPR1/PLEKHM1/QSOX1/AMBRA1/MTMR3/RIPK2/GABARAPL1/SNX4/ATG12/UBXN2A/IFT88/MTOR/ATG13/TGFB1/VDAC1/VTI1B/WDR45B/LARP1/VMP1/ATP6V1B2/PIP4K2B/TMEM41B/ATG4B/USP36/PAFAH1B2/MFN2/EXOC1/RAB5A/VHL/…	115
BP	GO:0031330	negative regulation of cellular catabolic process	80/4058	208/18870	1.74e-08	1.73e-06	1.32e-06	ANXA2/NPC1/BCL2/TIMP3/THRAP3/LRPPRC/HNRNPC/PABPC1/EP300/SLC11A1/CIRBP/HNRNPU/EIF4G1/WNK1/SNRNP70/EIF4G2/NSUN2/TLK2/TIMP2/LARP1B/TSC1/LRRK2/IGF2BP2/LRIG2/STK38L/AKT1/WASHC1/RBM10/TARDBP/METTL16/UPF3A/MCL1/SYNCRIP/QSOX1/MAPKAPK2/DHX34/KLHL22/DHX36/HNRNPAB/MTOR/NBAS/LARP1/ACACB/RPTOR/FMR1/TENT4B/USP36/PTPN22/ZFP36/ELAVL1/SORL1/VHL/PARN/STAT3/FOXK2/FOXK1/KDM4A/WDR6/FURIN/BECN1/YBX3/NRDE2/TSC2/MTMR2/G…	80
BP	GO:0010506	regulation of autophagy	121/4058	355/18870	2.37e-08	2.33e-06	1.78e-06	NPC1/BCL2/ITPR1/TOM1/FOXO1/PIK3CB/VPS13D/PLK3/EEF1A1/ATP6V0D2/MTCL2/USP33/EP300/PIK3C2A/EIF4G1/WNK1/ABL2/SNRNP70/EIF4G2/TLK2/PRKD1/TSC1/LRRK2/STK38L/ATP6V1E1/AKT1/WASHC1/USP13/SUPT5H/RB1CC1/PSAP/USP10/HMGB1/SPTLC1/MAP3K7/MCL1/TPCN2/RHEB/EXOC7/DEPDC5/NEDD4/ATP6V0A2/TECPR1/QSOX1/AMBRA1/KLHL22/MTMR3/SETD2/RIPK2/SNX4/ATG12/MTOR/ATG13/RNF152/VDAC1/CISD2/LARP1/ATP6V1B2/PIP4K2B/HSPB1/KAT8/RPTOR/NPRL3/TR…	121
BP	GO:1901987	regulation of cell cycle phase transition	148/4058	456/18870	2.65e-08	2.56e-06	1.96e-06	RGCC/NABP1/GPNMB/BCL2/DOT1L/PLCG2/ADAM17/APBB2/MDM2/PBX1/PLCB1/RDX/INTS3/CHFR/PLK3/ACVR1/ZNF655/ACTB/BARD1/NEK6/KMT2E/ANAPC5/EIF4G1/TAOK1/DDX39B/PRKDC/SMARCA4/NSUN2/SIN3A/PKD2/MECP2/RAD50/JADE1/SMARCC1/ZFP36L2/AKT1/MAD1L1/KNTC1/TAF1/CDC16/CDK5RAP2/INO80/ANAPC4/DDX3X/GIGYF2/RCC2/NPM1/AMBRA1/UIMC1/KLHL22/MBTPS1/HECW2/EGFR/RBL1/XPC/TPR/PTPN11/LCMT1/DUSP1/ID2/SMARCB1/BID/SMARCC2/TP53BP1/CDK10/RPTOR/P…	148
BP	GO:0051170	import into nucleus	67/4058	166/18870	2.76e-08	2.63e-06	2.01e-06	FLNA/CD36/CBLB/IPO7/LMNA/UBR5/EP300/HEATR3/NUP98/NUP85/SUFU/POM121/SPG11/PRICKLE1/PRKD1/LRRK2/POM121C/SMAD3/BACH2/AKT1/NFKBIA/TARDBP/CHP1/HNRNPA1/MAVS/NUP188/NUP107/TGFB1/RANBP2/MED1/NF1/KPNB1/TPR/NUP153/NUP50/PTTG1IP/TNPO2/PML/GLI3/CSE1L/NUP58/IPO11/KPNA6/HSP90AA1/ELAVL1/STAT3/SUMO1/IPO5/SNUPN/TRIM28/TSC2/TRAF3IP2/CRY2/DMAP1/IL33/ECT2/PKIG/NUP155/KPNA2/RANBP17/ANGPT1/ING1/BAG3/NOTCH1/POLA2/CDKN1…	67
BP	GO:0001666	response to hypoxia	105/4058	298/18870	2.9e-08	2.72e-06	2.07e-06	PPARG/RGCC/RORA/BCL2/ITPR1/ADAM17/HK2/MDM2/ADAM8/HIPK2/LMNA/NDRG1/PIK3CB/PLK3/NPEPPS/HSP90B1/HP1BP3/EP300/MDM4/POSTN/LONP1/ERO1A/MECP2/HSPG2/CAPN2/HIF3A/PLOD2/SMAD3/ROCK2/APAF1/ENO1/MAP3K7/FOS/PDLIM1/MMP2/HSF1/VEGFA/MTOR/TGFB1/NF1/ANGPTL4/FOSL2/PTK2B/PTGIS/IRAK1/EPAS1/REST/PRKCE/EGLN3/RPTOR/MYOCD/PML/P4HB/PDK1/TGFBR3/VHL/ADSL/CXCL12/BNIP3L/GATA6/HIF1A/CIAO3/AK4/THBS1/DDIT4/EPHA4/BECN1/DDR2/EGR1/N…	105
BP	GO:0034968	histone lysine methylation	22/4058	33/18870	3.1e-08	2.86e-06	2.19e-06	DOT1L/OGT/SETBP1/SETDB2/MECP2/EHMT1/SETD2/KANSL3/KMT2A/KAT8/KMT2B/SMYD1/ASH1L/SMYD3/PHF20/KANSL2/EHMT2/SETD1A/HCFC1/WDR5/NELFE/MCRS1	22
BP	GO:0016571	histone methylation	24/4058	38/18870	3.54e-08	3.22e-06	2.46e-06	DOT1L/OGT/SETBP1/SETDB2/MECP2/BAZ2A/CARM1/EHMT1/SETD2/KANSL3/KMT2A/KAT8/KMT2B/SMYD1/ASH1L/SMYD3/PHF20/KANSL2/EHMT2/SETD1A/HCFC1/WDR5/NELFE/MCRS1	24
BP	GO:0031032	actomyosin structure organization	79/4058	208/18870	4.04e-08	3.62e-06	2.77e-06	CCDC88A/RGCC/EVL/MYH9/DLC1/EPB41L2/SORBS1/ITGB1/ITGB5/LDB3/CCN2/PLEC/CDC42BPA/ELN/RAC1/ARAP1/RHOA/PRKD1/TSC1/SMAD3/TJP1/ROCK2/PDGFRA/EPB41L4A/CDC42BPB/FERMT2/PDLIM1/ARHGEF18/FHOD3/MYH10/WAS/MTOR/PTK2B/MYH6/ALMS1/LIMK1/MYO18B/PPFIA1/KCTD13/ZYX/EPB41/RACGAP1/PXN/PHLDB2/ANKRD1/PFN1/MYO18A/RHOC/CAPN3/ADPRHL1/OBSCN/FRMD5/ARHGEF10/FLII/SLC9A1/F11R/CNN3/SDC4/ITGB1BP1/WDR1/PPM1E/FAM171A1/PTGER4/MYL9/SRC/…	79
BP	GO:0009048	dosage compensation by inactivation of X chromosome	21/4058	31/18870	4.19e-08	3.7e-06	2.83e-06	CDYL/OGT/HNRNPU/SUZ12/PCGF3/YTHDC1/MSL1/KANSL3/EXOSC10/KAT8/JARID2/MSL3/METTL3/RBM15/PHF20/KANSL2/HCFC1/WDR5/TSIX/XIST/MCRS1	21
BP	GO:0006606	protein import into nucleus	65/4058	161/18870	4.37e-08	3.81e-06	2.91e-06	FLNA/CD36/CBLB/IPO7/LMNA/UBR5/EP300/HEATR3/NUP98/NUP85/SUFU/POM121/SPG11/PRICKLE1/PRKD1/LRRK2/POM121C/SMAD3/AKT1/NFKBIA/TARDBP/CHP1/MAVS/NUP188/NUP107/TGFB1/RANBP2/MED1/NF1/KPNB1/TPR/NUP153/NUP50/PTTG1IP/TNPO2/PML/GLI3/CSE1L/NUP58/IPO11/KPNA6/HSP90AA1/ELAVL1/STAT3/SUMO1/IPO5/SNUPN/TRIM28/TSC2/TRAF3IP2/CRY2/DMAP1/IL33/ECT2/PKIG/NUP155/KPNA2/RANBP17/ANGPT1/ING1/BAG3/NOTCH1/POLA2/CDKN1A/NUTF2	65
BP	GO:0036293	response to decreased oxygen levels	109/4058	315/18870	4.76e-08	4.09e-06	3.13e-06	PPARG/RGCC/RORA/BCL2/ITPR1/ADAM17/HK2/MDM2/ADAM8/HIPK2/LMNA/NDRG1/PIK3CB/PLK3/NPEPPS/HSP90B1/HP1BP3/EP300/ATF4/MDM4/POSTN/LONP1/ERO1A/MECP2/HSPG2/CAPN2/HIF3A/TSC1/PLOD2/SMAD3/ROCK2/AKT1/APAF1/ENO1/MAP3K7/FOS/PDLIM1/MMP2/HSF1/VEGFA/MTOR/TGFB1/NF1/ANGPTL4/FOSL2/PTK2B/PTGIS/IRAK1/EPAS1/REST/PRKCE/EGLN3/RPTOR/NONO/MYOCD/PML/P4HB/PDK1/TGFBR3/VHL/ADSL/CXCL12/BNIP3L/GATA6/HIF1A/CIAO3/AK4/THBS1/DDIT4/EPH…	109
BP	GO:2000278	regulation of DNA biosynthetic process	51/4058	117/18870	6.73e-08	5.71e-06	4.36e-06	RGCC/SMG6/MAPK1/PARP4/SMOC2/HNRNPC/XRN1/HSP90AB1/HNRNPU/CTNNB1/MAP3K4/MAPKAPK5/NIBAN2/TNKS/HNRNPA2B1/JADE1/GNL3L/HNRNPA1/NOX4/CCT6A/PTK2B/NFATC1/EXOSC10/NVL/CCT4/TENT4B/ANKRD1/DNAJC2/HSP90AA1/PARN/NAT10/ING5/SH2B1/TFDP1/SMG5/PRKD2/RFC2/CTC1/SRC/PDGFRB/HGF/MEAF6/BMPR2/CCT2/POLG2/MYC/DKC1/DACH1/GREM1/CDKN1A/ACVRL1	51
BP	GO:0001558	regulation of cell growth	136/4058	417/18870	6.99e-08	5.86e-06	4.47e-06	FN1/SPP1/SEMA3C/SGK1/BCL2/ADAM17/MAPKAP1/SPAG9/BTG1/IGFBP7/CAMK2D/SMURF1/MEG3/ITCH/FBP1/CTDP1/CYFIP1/PAFAH1B1/CEP43/SPOCK1/RPS6KA1/EIF4G1/SEMA5A/EIF4G2/SMARCA4/SIN3A/MECP2/ADAM10/SMAD3/YAP1/SLIT2/IST1/JADE1/RUFY3/ACVR1B/TRPV2/TEAD1/AKT1/RYK/ENO1/PLCE1/INO80/PPP2R1A/DDX3X/IGF1/BLTP1/CDK11A/MAP1B/NPM1/SLC23A2/KLHL22/VEGFA/EGFR/MTOR/TGFB1/MACF1/IGFBP4/PTK2B/SERPINE2/ADIPOR1/PLXNA3/PTPRS/SMARCB1/LIMK…	136
BP	GO:0007015	actin filament organization	148/4058	464/18870	9.02e-08	7.45e-06	5.69e-06	MYO1E/CCDC88A/FLNA/RGCC/ACTN1/EVL/TPM4/BCL2/MICAL1/CALD1/DLC1/SPTBN1/MYO1D/RDX/SORBS1/NEDD9/KANK1/ITGB5/DIAPH1/SVIL/SPTAN1/CCN2/PLEC/CYFIP1/HSP90B1/CAPG/ELN/RAC1/PLS3/ARAP1/MICAL2/SEMA5A/RHOA/SWAP70/TSC1/ARHGAP17/SMAD3/TJP1/MICAL3/SLIT2/ROCK2/RUFY3/ADD1/WASHC1/MYO1F/ARPC2/FERMT2/MYADM/NCKAP1/ARHGAP35/MARCKS/RHOJ/EZR/ARHGEF2/ADD3/PDLIM1/INPPL1/SSH1/ARHGEF18/FHOD3/WAS/RHOB/MTOR/LIMA1/ARPC4/ENAH/PTK…	148
BP	GO:1900182	positive regulation of protein localization to nucleus	43/4058	93/18870	9.19e-08	7.49e-06	5.72e-06	FLNA/FYN/WWTR1/IPO7/UBR5/PPP3CB/TCF7L2/EIF2AK3/EP300/PRKD1/SMAD3/YAP1/AKT1/FERMT2/PARP1/TARDBP/MAVS/NPM1/CCT6A/TGFB1/TPR/CCT4/GLI3/TYK2/HSP90AA1/STK11/CDK5RAP3/NMD3/IPO5/TRIM28/SRC/LIMK2/SESN2/DMAP1/CCT2/ECT2/TESK1/TFRC/BAG3/DKC1/MEPCE/MCRS1/CACNB4	43
BP	GO:0043254	regulation of protein-containing complex assembly	136/4058	419/18870	9.6e-08	7.73e-06	5.9e-06	FNIP2/CD36/EVL/PLCG2/SPTBN1/RDX/KANK1/RAP1B/RIOK3/NAV3/CSNK1A1/SVIL/CLIP1/SPTAN1/CYFIP1/CAPG/VPS39/EP300/CAMSAP1/ARHGEF7/RNF4/ELN/RAC1/EIF4G1/SAR1A/CAMSAP2/PSMC6/RHOA/MECP2/CKAP5/PRKD1/SLIT2/ADD1/TBCD/STXBP5/GNL3L/ARPC2/FERMT2/MYADM/HMGB1/NCKAP1/CDK5RAP2/ADD3/NCLN/DDX3X/MAVS/MAP1B/NUMA1/AMBRA1/SSH1/HSF1/FHOD3/VEGFA/MTOR/TGFB1/AKAP9/PTPN11/PTK2B/DUT/LCMT1/BID/WARS1/PRKCE/STXBP1/BTK/APOE/MARK4/ABCA…	136
BP	GO:0033157	regulation of intracellular protein transport	83/4058	226/18870	1.05e-07	8.34e-06	6.37e-06	FLNA/CD36/MDM2/FYN/GRIPAP1/UBR5/PLK3/UBE2G2/PCM1/NPEPPS/EP300/BARD1/SAR1A/PTPN1/SUFU/HUWE1/NDEL1/PCNT/PRKD1/LRRK2/SMAD3/CTDSPL2/RUFY3/ANK3/TARDBP/ITGB2/OS9/CHP1/XPO1/MAVS/HPS4/SAE1/ABLIM3/ARIH2/YWHAE/ATG13/TGFB1/NMT1/NF1/TPR/PTPN11/UBE2L3/MYO1C/UBE2D3/PTPN14/GLI3/USP36/LMAN1/TMEM30A/TAMALIN/GCC2/NUP58/ERGIC3/RIPOR1/HSP90AA1/SORL1/EDEM1/MICALL2/BNIP3L/ANP32B/SUMO1/RANGAP1/IPO5/TRIM28/UBE2J1/ITGB1B…	83
BP	GO:0030522	intracellular receptor signaling pathway	118/4058	353/18870	1.17e-07	9.2e-06	7.03e-06	PPARG/RAB7B/RORA/CD36/PLCG2/TRERF1/SEC14L1/DDX5/HAVCR2/MAPK1/RIOK3/CSNK1A1/NCOR1/ALDH1A2/ZBTB7A/UBR5/PLPP1/ACTN4/ITCH/GRAMD4/EP300/RBFOX2/IKBKB/PUM1/NR4A1/SMARCA4/RHOA/NPLOC4/STRN3/PRKD1/NR1H3/YAP1/FABP5/CNOT1/TRIM24/CARM1/DDX17/RFTN1/SAFB/PER1/NFKBIA/SAFB2/IRF3/ZDHHC7/HMGB1/PARP1/MAP3K7/XIAP/DDX3X/NEDD4/MAVS/DHRS3/RIPK2/NCOR2/SLC15A3/ASXL1/MED1/CALCOCO1/KMT2D/PTPRS/PTGIS/IRAK1/BTK/TMF1/MARK4/PML…	118
BP	GO:0070828	heterochromatin organization	45/4058	100/18870	1.26e-07	9.77e-06	7.46e-06	DOT1L/MECOM/LMNA/UBR5/PHF2/DNMT1/HP1BP3/SETDB2/SUZ12/SIN3A/UBR2/MECP2/BAZ2A/PHF8/RIF1/HMGB1/TASOR/CBX3/BAZ1A/EHMT1/MBD3/ZNFX1/TPR/MORC2/KMT2D/SCMH1/JARID2/L3MBTL3/EZH2/HELLS/KDM5A/ATF7IP2/NRDE2/BCL6/TRIM28/LOXL2/ATRX/RRP8/HDAC1/SAMD1/MYC/TSIX/PRDM16/HMGA2/UHRF1	45
BP	GO:0010810	regulation of cell-substrate adhesion	81/4058	220/18870	1.31e-07	1.01e-05	7.68e-06	FN1/FLNA/LIMS1/CD36/BCL2/MAP4K4/SERPINE1/DLC1/CCDC80/COL1A1/ABI3BP/EPHA3/NEDD9/KANK1/DOCK1/DOCK5/COL8A1/PIK3CB/ACTN4/CASK/SPOCK1/NID1/ARHGEF7/POSTN/RAC1/PTK2/SLK/RHOA/VCL/ITGA6/TSC1/SMAD3/ROCK2/TBCD/ARPC2/TLN1/UTRN/FERMT2/MYADM/CDH13/ITGA5/RCC2/CSF1/VEGFA/PTPRA/ITGB3/EDIL3/MACF1/NF1/PTK2B/PRKCE/P4HB/PHLDB2/THBS1/CCN1/CASS4/MINK1/ITGA3/BCL6/SLC9A1/MMP14/JAG1/SDC4/ITGB1BP1/MELTF/COL16A1/LDB1/SRC/CO…	81
BP	GO:0006368	transcription elongation by RNA polymerase II	50/4058	116/18870	1.39e-07	1.05e-05	8e-06	INTS3/CTDP1/IWS1/MED15/HNRNPU/CTNNB1/ELL/GLYR1/SUPT5H/PARP1/INTS8/NELFB/TCEA1/RTF1/MED26/ELP2/SUPT6H/SETD2/MED1/TCERG1/AXIN1/BRD4/EZH2/SART3/CCNT1/INTS1/VHL/WDR43/PWWP2A/CDK12/RNF168/ZMYND8/SUPT16H/NCBP1/ERCC6/CDK9/CCNK/LEO1/MED25/ELOA/LDB1/PWWP2B/EAPP/MED24/ELL2/INTS11/RECQL5/NELFE/MED16/GTF2F1	50
BP	GO:0031400	negative regulation of protein modification process	140/4058	437/18870	1.5e-07	1.12e-05	8.55e-06	PPARG/CD109/MICAL1/CBLB/FYN/SPAG9/CADM1/WWTR1/RABGEF1/IPO7/PIK3CB/ZFYVE28/GGNBP2/PARD3/CDYL/FRY/OGT/CEP43/IKBKB/EIF4G1/WNK1/CTNNB1/STK38/ADARB1/PTPN13/PRKDC/ARRB2/PTPN1/USP4/ENG/DUSP16/SWAP70/HEG1/CNKSR3/LRRK2/PDCD4/DNAJC10/SLIT2/ROCK2/MVP/LATS2/AKT1/IVNS1ABP/GNL3L/MYADM/TAF1/PARP10/ZGPAT/TARDBP/CHP1/PDPK1/PPP2R1A/NPM1/IBTK/YWHAE/SH3BP5/TGFB1/NF1/DUSP1/LIMK1/WARS1/PRKCE/PRKRIP1/SEMA4D/HSPB1/PARP1…	140
BP	GO:1903311	regulation of mRNA metabolic process	120/4058	362/18870	1.53e-07	1.13e-05	8.64e-06	VIM/AGO2/DDX5/RBM5/FXR1/PABPC4/THRAP3/RBM25/ZBTB7A/HNRNPC/SRSF6/PABPC1/IWS1/SLC11A1/SAMD4A/CIRBP/HNRNPU/BARD1/RBFOX2/DAZAP1/NUP98/WTAP/SFSWAP/SNRNP70/RBMX/PUM1/SRRM1/SRSF10/HNRNPA2B1/LARP1B/TUT7/IGF2BP2/HNRNPR/CNOT1/ROCK2/MLH1/ZFP36L2/DDX17/SAFB/AKT1/SAFB2/SRPK2/CNOT6/NCL/HNRNPL/YTHDC1/SRSF4/PRKCA/RBM10/TARDBP/METTL16/SLTM/RBM3/UPF3A/GIGYF2/HNRNPA1/SYNCRIP/CDK11A/UPF1/NPM1/MAPKAPK2/SRSF7/DHX34/SU…	120
BP	GO:0032388	positive regulation of intracellular transport	75/4058	201/18870	2.03e-07	1.49e-05	1.13e-05	FLNA/ANXA2/DYNC1H1/MDM2/FYN/RDX/UBR5/PLK3/PCM1/NPEPPS/EP300/SAR1A/HUWE1/MECP2/PCNT/PRKD1/SMAD3/CTDSPL2/RUFY3/ANK3/TARDBP/ITGB2/EZR/CHP1/NEDD4/MAVS/HPS4/NUMA1/SAE1/ABLIM3/ARIH2/YWHAE/ATG13/TGFB1/NMT1/TPR/UBE2L3/MYO1C/UBE2D3/GLI3/USP36/TMEM30A/ERGIC3/RIPOR1/HSP90AA1/STK11/SORL1/EDEM1/MICALL2/PGAP1/ANP32B/TBC1D20/NRDE2/IPO5/TRIM28/MTMR2/ITGB1BP1/EIPR1/PRKAA1/CEP290/PTPN23/DMAP1/BCAP31/OAZ2/CEMIP/ECT…	75
BP	GO:0007549	dosage compensation	21/4058	33/18870	2.13e-07	1.53e-05	1.17e-05	CDYL/OGT/HNRNPU/SUZ12/PCGF3/YTHDC1/MSL1/KANSL3/EXOSC10/KAT8/JARID2/MSL3/METTL3/RBM15/PHF20/KANSL2/HCFC1/WDR5/TSIX/XIST/MCRS1	21
BP	GO:0007030	Golgi organization	62/4058	157/18870	2.27e-07	1.62e-05	1.24e-05	SYNE1/MAPK1/STX5/CSNK1A1/GAK/PLK3/GBF1/KIFC3/GOLPH3/CSNK1D/PLEKHM2/ARHGEF7/TANGO2/SEC16A/CAMSAP2/HUWE1/NPLOC4/PRKD1/LRRK2/UBXN2B/COG3/YIPF4/COG4/USO1/GOLGA8A/ARHGAP21/VAMP4/UBXN2A/ATL2/SEC23IP/GOLGB1/AKAP9/VTI1B/VMP1/ARMH3/TRIP11/LMAN1/ATP8B1/GCC2/COG7/MYO18A/PI4K2A/RAB43/RAB1A/USP6NL/TBC1D20/FBXW8/OPTN/MAP2K2/GOLGA2/TJAP1/STK25/VPS51/COG1/RAB8A/TMED2/GOLGA8B/DYNC2H1/ATP8B2/RAB1B/TMED3/SPTBN5	62
BP	GO:0060560	developmental growth involved in morphogenesis	87/4058	244/18870	2.39e-07	1.68e-05	1.28e-05	FN1/ALCAM/SPP1/SEMA3C/PRKG1/SPAG9/ITGB1/MAGI2/SMURF1/PPP3CB/EXT1/CYFIP1/PAFAH1B1/HSP90AB1/POSTN/CTNNB1/SEMA5A/EIF4G2/SIN3A/VCL/MECP2/SPG11/PRICKLE1/NDEL1/YAP1/CPNE1/SLIT2/IST1/RUFY3/TRPV2/NIN/RYK/MAP1B/CSF1/SLC23A2/KIF26B/VEGFA/MACF1/MED1/PLXNA3/PTPRS/LIMK1/PLXNA1/SEMA4D/APOE/KDM5B/DNM2/TIAM1/SLIT3/SEMA4A/HSP90AA1/STK11/CXCL12/ADPRHL1/MEGF8/ULK1/LZTS2/TNC/IFRD1/CTTN/MED12/TBX2/TRIM28/HDAC6/GDI1/I…	87
BP	GO:0032784	regulation of DNA-templated transcription elongation	46/4058	105/18870	2.43e-07	1.68e-05	1.28e-05	INTS3/MED15/HNRNPU/CTNNB1/DDX39B/ELL/SUPT5H/PARP1/ZC3H4/INTS8/NELFB/MED26/SUPT6H/MED1/TCERG1/AXIN1/BRD4/EZH2/CCNT1/INTS1/VHL/WDR43/PWWP2A/CDK12/RNF168/ZMYND8/ZNF326/SUPT16H/NCBP1/ERCC6/CDK9/CCNK/LEO1/MED25/LDB1/PWWP2B/EAPP/MED24/ELL2/INTS11/THOC5/RECQL5/NELFE/MED16/HTATSF1/GTF2F1	46
BP	GO:0045936	negative regulation of phosphate metabolic process	123/4058	376/18870	2.43e-07	1.68e-05	1.28e-05	PPARG/CD109/PRKG1/MICAL1/CBLB/SPAG9/CADM1/WWTR1/RABGEF1/IPO7/PIK3CB/ZFYVE28/GGNBP2/PARD3/CEP43/HNRNPU/ANKLE2/IKBKB/EIF4G1/STK38/ADARB1/PTPN13/PRKDC/ARRB2/PTPN1/ENG/DUSP16/SWAP70/HEG1/CNKSR3/LRRK2/SLC27A1/PDCD4/DNAJC10/SLIT2/ROCK2/MVP/LATS2/AKT1/WASHC1/LPCAT1/MYADM/ZGPAT/PARP1/TARDBP/CHP1/PDPK1/PPP2R1A/NPM1/IBTK/GRB10/YWHAE/SH3BP5/TGFB1/NF1/DUSP1/WARS1/PRKRIP1/SEMA4D/HSPB1/PARP14/APOE/MYOCD/NPPA/R…	123
BP	GO:0018105	peptidyl-serine phosphorylation	101/4058	295/18870	2.61e-07	1.78e-05	1.36e-05	FNIP2/SGK1/BCL2/MAPKAP1/HIPK2/MAST2/RPS6KA2/CAMK2D/MAPK1/CSNK1A1/GGNBP2/EIF2AK3/CSNK1D/CD44/HSP90AB1/HIPK1/NEK6/SMG1/IKBKB/RPS6KA1/EIF4G1/CSNK1G2/WNK1/STK38/MAPKAPK5/PRKDC/STK39/TNKS/TLK2/MAST4/PRKX/PRKD1/CNKSR3/LRRK2/TLK1/ROCK2/LATS2/MARK3/STK38L/AKT1/SRPK2/CSNK1G1/TAF1/PRKCA/PDPK1/MAST3/GRK2/MAPKAPK2/RPS6KB1/RIPK2/VEGFA/EGFR/TOP1/MTOR/NSD1/TGFB1/AKAP9/PRKCE/RPTOR/MARK1/RASSF2/SRPK1/AXIN1/IP6K2/…	101
BP	GO:0010563	negative regulation of phosphorus metabolic process	123/4058	377/18870	2.85e-07	1.92e-05	1.47e-05	PPARG/CD109/PRKG1/MICAL1/CBLB/SPAG9/CADM1/WWTR1/RABGEF1/IPO7/PIK3CB/ZFYVE28/GGNBP2/PARD3/CEP43/HNRNPU/ANKLE2/IKBKB/EIF4G1/STK38/ADARB1/PTPN13/PRKDC/ARRB2/PTPN1/ENG/DUSP16/SWAP70/HEG1/CNKSR3/LRRK2/SLC27A1/PDCD4/DNAJC10/SLIT2/ROCK2/MVP/LATS2/AKT1/WASHC1/LPCAT1/MYADM/ZGPAT/PARP1/TARDBP/CHP1/PDPK1/PPP2R1A/NPM1/IBTK/GRB10/YWHAE/SH3BP5/TGFB1/NF1/DUSP1/WARS1/PRKRIP1/SEMA4D/HSPB1/PARP14/APOE/MYOCD/NPPA/R…	123
BP	GO:0000724	double-strand break repair via homologous recombination	67/4058	175/18870	2.97e-07	1.99e-05	1.52e-05	NABP1/INTS3/TRRAP/EP400/SMC5/REV3L/ZFYVE26/ACTB/SMC6/PSMD14/RIF1/MORF4L1/MBTD1/PARP1/INO80/CHD4/NUCKS1/WRN/FBH1/SETD2/RPA1/WAS/MMS22L/MORF4L2/ERCC5/TP53BP1/RAD51D/RTEL1/FAN1/MMS19/TOP3A/SHLD2/BRCA2/RAD52/ZMYND8/SAMHD1/ERCC6/AP5Z1/RFWD3/KMT5A/XRCC1/BRD8/WDR48/GEN1/PPP4C/DMAP1/MEAF6/MCM6/HUS1/BLM/MCM5/PIAS4/SLX4/POLQ/MRNIP/SWI5/RECQL5/HDGFL2/TERF2IP/RBBP8/EXD2/UBQLN4/UHRF1/MCM3/MCM4/FIGNL1/RAD51C	67
BP	GO:0034243	regulation of transcription elongation by RNA polymerase II	40/4058	87/18870	3.08e-07	2.03e-05	1.55e-05	INTS3/MED15/HNRNPU/CTNNB1/ELL/SUPT5H/PARP1/INTS8/NELFB/MED26/SUPT6H/MED1/TCERG1/AXIN1/BRD4/EZH2/CCNT1/INTS1/VHL/WDR43/PWWP2A/CDK12/RNF168/ZMYND8/NCBP1/ERCC6/CDK9/CCNK/LEO1/MED25/LDB1/PWWP2B/EAPP/MED24/ELL2/INTS11/RECQL5/NELFE/MED16/GTF2F1	40
BP	GO:0006354	DNA-templated transcription elongation	55/4058	135/18870	3.26e-07	2.13e-05	1.63e-05	INTS3/CTDP1/IWS1/MED15/HNRNPU/CTNNB1/DDX39B/ELL/GLYR1/SUPT5H/PARP1/ZC3H4/INTS8/NELFB/TCEA1/RTF1/MED26/ELP2/SUPT6H/SETD2/MED1/TCERG1/AXIN1/BRD4/EZH2/SART3/CCNT1/INTS1/VHL/WDR43/PWWP2A/CDK12/RNF168/ZMYND8/ZNF326/SUPT16H/NCBP1/ERCC6/CDK9/CCNK/LEO1/MED25/ELOA/LDB1/PWWP2B/EAPP/MED24/ELL2/INTS11/THOC5/RECQL5/NELFE/MED16/HTATSF1/GTF2F1	55
BP	GO:0000725	recombinational repair	68/4058	179/18870	3.42e-07	2.21e-05	1.69e-05	NABP1/INTS3/TRRAP/EP400/SMC5/REV3L/ZFYVE26/ACTB/XRCC6/SMC6/PSMD14/RIF1/MORF4L1/MBTD1/PARP1/INO80/CHD4/NUCKS1/WRN/FBH1/SETD2/RPA1/WAS/MMS22L/MORF4L2/ERCC5/TP53BP1/RAD51D/RTEL1/FAN1/MMS19/TOP3A/SHLD2/BRCA2/RAD52/ZMYND8/SAMHD1/ERCC6/AP5Z1/RFWD3/KMT5A/XRCC1/BRD8/WDR48/GEN1/PPP4C/DMAP1/MEAF6/MCM6/HUS1/BLM/MCM5/PIAS4/SLX4/POLQ/MRNIP/SWI5/RECQL5/HDGFL2/TERF2IP/RBBP8/EXD2/UBQLN4/UHRF1/MCM3/MCM4/FIGNL1/RA…	68
BP	GO:0006888	endoplasmic reticulum to Golgi vesicle-mediated transport	54/4058	132/18870	3.55e-07	2.27e-05	1.74e-05	CREB3L2/STX5/SEC31A/GBF1/CSNK1D/SAR1A/SEC16A/ERGIC1/COPA/LRRK2/COG3/YIPF4/COPE/USO1/SEC24D/COPG1/SEC24A/PDCD6/SEC23IP/SPAST/TRIP11/GOSR1/P4HB/LMAN1/ERGIC3/ARF4/SORL1/PGAP1/RAB1A/SEC23A/TBC1D20/COPB2/SEC31B/SEC22C/ARCN1/MIA2/GOLGA2/TRAPPC3/VAPA/KDELR1/BCAP31/INSIG1/NRBP1/SEC24C/RINT1/TMED2/GOLT1B/YKT6/RAB1B/TMED3/WHAMM/TRAPPC6A/LMAN2/PEF1	54
BP	GO:0000819	sister chromatid segregation	81/4058	225/18870	3.89e-07	2.45e-05	1.87e-05	FLNA/EML4/WAPL/CHFR/ACTB/HNRNPU/NEK6/ANAPC5/SMARCA4/RHOA/SMC1A/PRICKLE1/TOP2B/SMARCC1/MAD1L1/KNTC1/CDC16/CDK5RAP2/BAZ1B/INO80/PPP2R1A/ANAPC4/CENPC/AKAP8L/NUMA1/KLHL22/HECW2/ANAPC1/KIF2A/KPNB1/TPR/LCMT1/DUSP1/NCAPD3/SMARCB1/SMARCC2/SEH1L/RACGAP1/NCAPG2/NUDC/TACC3/PHF10/AKAP8/ANAPC7/BCL7B/BECN1/ARHGEF10/MIS12/EML3/KMT5A/GOLGA2/IK/SMARCD2/GEN1/NCAPD2/BUB3/SMC4/CHMP1B/MAPRE1/AAAS/CHMP1A/KIF3B/VPS4A/C…	81
BP	GO:0009895	negative regulation of catabolic process	115/4058	349/18870	3.9e-07	2.45e-05	1.87e-05	FLNA/ANXA2/NPC1/BCL2/FYN/TIMP3/HIPK2/THRAP3/NCOR1/LRPPRC/FBP1/HNRNPC/PABPC1/OGT/HSP90AB1/EP300/SLC11A1/PHF20L1/CIRBP/HNRNPU/MDM4/EIF4G1/WNK1/SNRNP70/EIF4G2/NSUN2/TLK2/SUFU/TIMP2/LARP1B/USP8/TSC1/LRRK2/SMAD3/IGF2BP2/LRIG2/USP7/SMARCC1/STK38L/AKT1/WASHC1/ZDHHC7/TAF1/RBM10/TARDBP/METTL16/UPF3A/MCL1/SYNCRIP/QSOX1/SF3B3/MAPKAPK2/DHX34/KLHL22/BAG6/DHX36/HNRNPAB/EGFR/MTOR/SERPINE2/BANP/NBAS/LARP1/ACACB/…	115
BP	GO:0010720	positive regulation of cell development	140/4058	444/18870	4.2e-07	2.61e-05	1.99e-05	FN1/NUMB/BCL2/VCAN/ADAM8/ITPKB/CUX1/NEDD9/PLXNC1/ITGB1/SMURF1/TNFRSF1B/NAP1L1/VSIR/ACIN1/SPI1/CYFIP1/PAFAH1B1/ACTB/XRCC6/CTNNB1/SEMA5A/PRKDC/NIBAN2/EIF4G2/CD83/SMARCA4/RHOA/MECP2/DICER1/ROBO1/SLIT2/IST1/SMARCC1/RUFY3/IL1RAPL1/IL4R/ADD1/TRPV2/SPEN/TIAM2/PLXNB2/NIN/AP3D1/HMGB1/PRKCA/RHEB/FOS/SKIL/PTPRD/MAP1B/ROR2/AMBRA1/CSF1/HSF1/RIPK2/PDE5A/SRRT/VEGFA/DHX36/MTOR/TGFB1/MACF1/NFKBIZ/SERPINE2/PIK3R6/…	140
BP	GO:0031507	heterochromatin formation	41/4058	91/18870	4.33e-07	2.66e-05	2.03e-05	DOT1L/LMNA/UBR5/PHF2/DNMT1/SETDB2/SUZ12/SIN3A/UBR2/MECP2/BAZ2A/PHF8/RIF1/HMGB1/TASOR/CBX3/BAZ1A/EHMT1/MBD3/ZNFX1/TPR/MORC2/KMT2D/SCMH1/JARID2/L3MBTL3/EZH2/HELLS/KDM5A/ATF7IP2/NRDE2/BCL6/TRIM28/ATRX/RRP8/HDAC1/SAMD1/MYC/TSIX/HMGA2/UHRF1	41
BP	GO:0032200	telomere organization	70/4058	187/18870	4.44e-07	2.66e-05	2.03e-05	DOT1L/SMG6/MAPK1/SMC5/HNRNPC/XRN1/HSP90AB1/HNRNPU/XRCC6/SMG1/CTNNB1/MAP3K4/MAPKAPK5/PRKDC/TNKS/HNRNPA2B1/USP7/RAD50/SMC6/RIF1/GNL3L/PARP1/ERCC1/INO80/HNRNPA1/WRN/UPF1/CCT6A/DHX36/RPA1/EXOSC10/CCT4/RAD51D/YLPM1/TENT4B/PML/RTEL1/HSP90AA1/EZH2/PARN/NAT10/SHLD2/BRCA2/TEP1/SMG5/RFC1/GNL3/DNA2/ZNF827/XRCC1/ZBTB48/CTC1/ATRX/SRC/TNKS1BP1/INO80E/NFRKB/CCT2/HUS1/BLM/SLX4/MYC/DKC1/SPDYA/TELO2/TERF2IP/APEX1/…	70
BP	GO:0030038	contractile actin filament bundle assembly	47/4058	110/18870	4.44e-07	2.66e-05	2.03e-05	CCDC88A/RGCC/EVL/DLC1/SORBS1/ITGB5/CCN2/ELN/RAC1/ARAP1/RHOA/TSC1/SMAD3/TJP1/ROCK2/FERMT2/PDLIM1/ARHGEF18/WAS/MTOR/PTK2B/ALMS1/LIMK1/PPFIA1/KCTD13/ZYX/PXN/PHLDB2/PFN1/RHOC/ARHGEF10/SLC9A1/F11R/SDC4/ITGB1BP1/PPM1E/FAM171A1/PTGER4/SRC/CORO2B/TTC8/TESK1/CGNL1/RHPN1/ASAP3/SERPINF2/INPP5K	47
BP	GO:0043149	stress fiber assembly	47/4058	110/18870	4.44e-07	2.66e-05	2.03e-05	CCDC88A/RGCC/EVL/DLC1/SORBS1/ITGB5/CCN2/ELN/RAC1/ARAP1/RHOA/TSC1/SMAD3/TJP1/ROCK2/FERMT2/PDLIM1/ARHGEF18/WAS/MTOR/PTK2B/ALMS1/LIMK1/PPFIA1/KCTD13/ZYX/PXN/PHLDB2/PFN1/RHOC/ARHGEF10/SLC9A1/F11R/SDC4/ITGB1BP1/PPM1E/FAM171A1/PTGER4/SRC/CORO2B/TTC8/TESK1/CGNL1/RHPN1/ASAP3/SERPINF2/INPP5K	47
BP	GO:0006413	translational initiation	51/4058	123/18870	4.53e-07	2.69e-05	2.05e-05	AGO2/EIF4E/EIF2AK3/EIF4A2/ATF4/EIF3A/EIF4G1/EIF3J/EIF4G2/EIF3B/EIF2B3/EIF5B/DDX3X/GIGYF2/NPM1/RPS6KB1/EIF4B/MTOR/TPR/EIF3L/EIF2B1/LARP1/HSPB1/CTIF/FMR1/EIF2S2/EIF4A1/SLBP/EIF2S3/EIF2AK1/NCBP1/RBM4/METTL3/MTIF2/EIF2B4/DDX1/BZW2/BZW1/HABP4/TMED2/PPP1R15A/EIF3G/ZNF598/DHX33/PPP1R15B/EIF4E3/EIF2B5/PPP1CA/IMPACT/RPS6KB2/EIF3I	51
BP	GO:0045862	positive regulation of proteolysis	115/4058	350/18870	4.59e-07	2.7e-05	2.06e-05	PPARG/ANXA2/ST18/ASPH/HECTD1/MYH9/SH3D19/MDM2/FYN/ADAM8/DLC1/MBP/RCN3/CSNK1A1/SMURF1/TNFRSF1B/CHFR/CTSD/PLK3/VSIR/GRAMD4/EIF2AK3/ADAM9/OGT/CSNK1D/PTK2/ARIH1/PSMC6/ROBO1/PRICKLE1/RBX1/LAPTM5/LRRK2/SMAD3/MTCH1/IST1/ROCK2/AKT1/USP13/SH3RF1/CASP8AP2/NUB1/APAF1/HMGB1/TAF1/ENO1/ZER1/UACA/CTSH/DDX3X/ARIH2/RIPK2/GRN/BAG6/PDCD6/PTK2B/ATP2A3/BID/REST/RNFT1/EGLN3/APOE/FMR1/HIP1/L3MBTL3/COL4A3/AXIN1/CAPN3/ST…	115
BP	GO:0032204	regulation of telomere maintenance	45/4058	104/18870	5.03e-07	2.93e-05	2.23e-05	SMG6/MAPK1/SMC5/HNRNPC/XRN1/HNRNPU/SMG1/CTNNB1/MAP3K4/MAPKAPK5/TNKS/HNRNPA2B1/USP7/RAD50/SMC6/GNL3L/PARP1/ERCC1/INO80/HNRNPA1/UPF1/CCT6A/DHX36/EXOSC10/CCT4/YLPM1/TENT4B/PML/RTEL1/PARN/NAT10/SMG5/GNL3/XRCC1/CTC1/ATRX/SRC/INO80E/NFRKB/CCT2/SLX4/MYC/DKC1/TERF2IP/MCRS1	45
BP	GO:0008360	regulation of cell shape	56/4058	140/18870	5.24e-07	3.02e-05	2.31e-05	FN1/FGR/PALM2AKAP2/MYH9/FYN/DLC1/FMNL1/RDX/PLXNC1/DIAPH1/PRPF40A/CYFIP1/FMNL2/CFDP1/RAC1/ARAP1/ATP10A/PTK2/FMNL3/PLXNB2/FERMT2/ARHGAP35/RHOJ/ITGB2/EZR/ARHGEF18/VEGFA/CDC42SE1/MYH10/PTK2B/GNA12/FGD6/PLXNA3/PLXNA1/SEMA4D/HEXB/MYO10/PARVA/GNA13/SEMA4A/DNMBP/PALMD/LST1/SHROOM3/F11R/WDR1/TAOK2/FAM171A1/PLXNA4/BAIAP2/ITGA7/DAPK3/PRAG1/FBLIM1/CFAP410/WASF3	56
BP	GO:0007051	spindle organization	74/4058	202/18870	5.63e-07	3.21e-05	2.45e-05	FLNA/MAP4/MYH9/DYNC1H1/TACC1/NCOR1/TUBGCP2/PLK3/CSNK1D/HNRNPU/RNF4/NEK6/TNKS/RHOA/MECP2/SMC1A/PRICKLE1/CKAP5/PCNT/TACC2/MLH1/TUBB/EZR/GOLGA8A/INO80/PPP2R1A/NUMA1/GTF2B/SPAST/KIF2A/KPNB1/TPR/RACGAP1/DDB1/NUDC/TUBGCP5/DCTN1/TACC3/CCDC69/LZTS2/HAUS6/ARHGEF10/EML3/STARD9/PKD1/CENPJ/GNAI1/GOLGA2/MAP1S/ATRX/TUBGCP6/CHD3/LIMK2/CHMP1B/DCAF13/MAPRE1/GOLGA8B/AAAS/CHMP1A/CEP126/KIF3B/KIFC2/DCTN2/STAG1/HAUS1…	74
BP	GO:0045005	DNA-templated DNA replication maintenance of fidelity	29/4058	56/18870	5.94e-07	3.36e-05	2.57e-05	BARD1/RAD50/CARM1/FAM111A/PARP1/NUCKS1/WRN/FBH1/BOD1L1/MMS22L/RTEL1/BRCA2/SLFN11/POLE/SAMHD1/ZRANB3/DNA2/CDK9/RFWD3/GEN1/ATRX/DDX11/DONSON/BLM/EME2/RBBP8/EXD2/POLD1/TIPIN	29
BP	GO:0034470	ncRNA processing	138/4058	439/18870	6.14e-07	3.44e-05	2.63e-05	AGO2/DDX5/RIOK3/INTS3/NOP58/ZC3H7A/PRKDC/PUM1/DGCR8/NSUN2/ZBTB8OS/HNRNPA2B1/TUT7/MECP2/GRSF1/DICER1/SMAD3/DDX17/AKT1/TYW1B/METTL16/DTWD1/TYW1/TARBP1/INTS8/RPS6/DDX3X/NOL8/UTP6/ELP2/SRRT/BMS1/SARS1/TRMT2B/TGFB1/DDX21/WDR75/EXOSC10/NVL/ZCCHC4/HEATR1/SMAD1/NOL9/TENT4B/SRSF3/ZC3H7B/USP36/PDCD11/REXO4/SART1/WBP11/DDX27/GTPBP4/DUS2/C2orf49/NOP56/INTS1/WDR4/PARN/NAT10/STAT3/WDR43/ELP1/UTP18/FTSJ3/WDR6/X…	138
BP	GO:0031122	cytoplasmic microtubule organization	30/4058	59/18870	6.37e-07	3.54e-05	2.7e-05	CCDC88A/DYNC1H1/TUBGCP2/CLIP1/PLK3/PCM1/CLIP4/PAFAH1B1/CAMSAP2/SLK/RHOA/KATNBL1/HOOK3/EZR/CHP1/NUMA1/CLIP2/KPNB1/AXIN1/CCDC88B/TUBGCP5/IFT172/KATNAL1/CENPJ/KATNA1/TUBGCP6/LIMK2/CCDC88C/CEP126/TUBG2	30
BP	GO:0045785	positive regulation of cell adhesion	149/4058	482/18870	6.71e-07	3.7e-05	2.82e-05	FN1/FLNA/LIMS1/CD36/MAP3K8/LAMB1/MAP4K4/FYN/ADAM8/ITPKB/CCDC80/PLAUR/LAMC1/ABI3BP/NEDD9/HAVCR2/NFAT5/DOCK1/DOCK5/COL8A1/VSIR/ADAM9/ITGAV/CD44/ACTB/NID1/ARHGEF7/RAC1/ABL2/CD83/SMARCA4/STX4/RHOA/TNFRSF14/ITGA6/TSC1/SMAD3/TJP1/SMARCC1/IL4R/ANK3/AKT1/CD276/AP3D1/ARPC2/UTRN/FERMT2/HLA-A/MYADM/HMGB1/CDH13/PRKCA/ITGB2/PDPK1/ITGA5/IGF1/AMBRA1/CSK/CSF1/KIF26B/RIPK2/VEGFA/AFDN/TFE3/MTOR/ITGB3/EDIL3/PTPN11/…	149
BP	GO:0045732	positive regulation of protein catabolic process	76/4058	210/18870	6.92e-07	3.78e-05	2.88e-05	HECTD1/SH3D19/CBLB/MDM2/ADAM8/RDX/GGA1/STX5/CSNK1A1/TNFRSF1B/FOXO1/CHFR/ITCH/PLK3/ADAM9/MARCHF2/CSNK1D/BARD1/ARIH1/PSMC6/PRICKLE1/RBX1/LRRK2/AKT1/USP13/SH3RF1/NUB1/LPCAT1/TAF1/EZR/ZER1/NEDD4/DCAF1/ARIH2/GGA3/BAG6/RNFT1/APOE/FMR1/DDB1/AXIN1/HSP90AA1/SORL1/SGSM3/FURIN/SMAD7/RNF180/FBXW8/TMEM259/SUMO1/LRP1/DAB2IP/RAD23A/RNF144A/CAV1/SGTA/TRIB2/GBA1/CSNK1E/GABARAP/BCAP31/OAZ2/SNX9/IL33/NOP53/SOCS4/RN…	76
BP	GO:0016482	cytosolic transport	68/4058	182/18870	6.98e-07	3.78e-05	2.88e-05	RAB7B/FLNA/DOP1B/LAMP1/SPAG9/MYO1D/RDX/GGA1/DENND5A/MAPK1/STX5/GAK/GBF1/RAB6A/SORT1/AP1G1/SRSF10/BLTP3B/MECP2/LAPTM5/LRRK2/PXK/ARL8B/USP7/WASHC1/RAB11FIP3/HOOK3/ERC1/EZR/AP2A1/TPCN2/WDR91/STX16/SGSM2/VTI1B/ATP9A/GOSR1/VPS13A/TBC1D10B/TBC1D23/GCC2/RAB5A/SORL1/DCTN1/UBE2O/VPS26A/WIPI1/BECN1/ARFRP1/MAP2K2/VPS26B/MTMR2/EIPR1/TMEM87B/KIF1C/PREPL/SRC/PTPN23/VPS51/VPS52/TBC1D17/CLTCL1/DENND2A/GOLT1B/YKT…	68
BP	GO:0018209	peptidyl-serine modification	103/4058	308/18870	7.13e-07	3.83e-05	2.92e-05	FNIP2/SGK1/BCL2/MAPKAP1/HIPK2/MAST2/RPS6KA2/CAMK2D/MAPK1/CSNK1A1/GGNBP2/EIF2AK3/CSNK1D/CD44/HSP90AB1/HIPK1/NEK6/SMG1/IKBKB/RPS6KA1/EIF4G1/CSNK1G2/WNK1/STK38/MAPKAPK5/PRKDC/STK39/TNKS/TLK2/MAST4/PRKX/PRKD1/CNKSR3/LRRK2/TLK1/ROCK2/LATS2/MARK3/STK38L/AKT1/SRPK2/CSNK1G1/TAF1/PRKCA/PDPK1/MAST3/GRK2/MAPKAPK2/RPS6KB1/RIPK2/VEGFA/EGFR/TOP1/MTOR/NSD1/TGFB1/AKAP9/PRKCE/RPTOR/MARK1/RASSF2/SRPK1/AXIN1/IP6K2/…	103
BP	GO:0099111	microtubule-based transport	77/4058	214/18870	7.63e-07	4.06e-05	3.1e-05	DYNC1H1/LAMP1/RABGEF1/LRPPRC/DST/PCM1/RAB6A/PAFAH1B1/DYNC1I2/BICD1/DYNLT2B/HNRNPU/SPG7/MECP2/SPG11/NDEL1/ARL8B/MAPK8IP3/NDE1/COPG1/AP3D1/KIF1B/DNAH1/MAP1B/SUN1/AP3S2/ARHGAP21/ARL8A/IFT88/SPAST/DLG2/DYNC1I1/SYNE2/HSPB1/KIF13A/PEX14/STK11/RHOT2/IFT172/RAB1A/HIF1A/IFT52/OFD1/STAU1/DNAAF11/TRAF3IP1/DYNC2I1/KATNIP/HDAC6/IFT81/ARMCX3/MAP1S/KIF1C/BORCS8/IFT80/INTU/KIF3A/KXD1/IFT74/DYNC2H1/STK36/BAG3/KIF…	77
BP	GO:1903312	negative regulation of mRNA metabolic process	43/4058	99/18870	7.89e-07	4.16e-05	3.18e-05	THRAP3/HNRNPC/SRSF6/PABPC1/SLC11A1/CIRBP/HNRNPU/BARD1/SFSWAP/RBMX/SRSF10/HNRNPA2B1/LARP1B/IGF2BP2/SRSF4/RBM10/TARDBP/METTL16/UPF3A/SYNCRIP/NPM1/MAPKAPK2/SRSF7/DHX34/HNRNPAB/NBAS/LARP1/RNPS1/FMR1/TENT4B/PTBP1/ZFP36/HNRNPK/ELAVL1/U2AF2/YBX3/NRDE2/TRAF3IP2/SRSF9/NOCT/HNRNPA0/TRAF2/IKBKE	43
BP	GO:1903320	regulation of protein modification by small protein conjugation or removal	85/4058	243/18870	8.25e-07	4.32e-05	3.3e-05	CBLB/FYN/CHFR/ITCH/OGT/HSP90AB1/WNK1/CTNNB1/ARRB2/USP4/HUWE1/WBP1L/PRICKLE1/RBX1/LAPTM5/LRRK2/AKT1/WASHC1/IVNS1ABP/GNL3L/TCF25/TAF1/PARP10/CHP1/XIAP/DDX3X/NPM1/SAE1/RIPK2/PDCD6/UBXN2A/PTTG1IP/UBE2L3/LIMK1/EPAS1/PRKCE/SASH1/OTUD4/MTA1/AXIN1/UBA2/PTPN22/UBE2V2/HSP90AA1/CDK5RAP3/GTPBP4/U2AF2/CAPN3/HIF1A/ARRDC3/SENP2/SMAD7/RNF180/GNL3/EGR1/UBE2I/NXN/PER2/CAV1/SPHK1/RASSF5/COPS2/WDR48/RELA/GABARAP/SOX…	85
BP	GO:1902115	regulation of organelle assembly	78/4058	218/18870	8.38e-07	4.35e-05	3.32e-05	CCDC88A/MAP4/DYNC1H1/SEPTIN9/RDX/DYNLT2B/HNRNPU/RNF4/RHOA/UBAP2L/LRRK2/YAP1/CNOT1/AKT1/RAB11FIP3/CNOT6/USP10/MPHOSPH9/ARHGAP35/CDK5RAP2/EZR/PTPRD/NUMA1/NPM1/MTMR3/CNTROB/SNX4/IFT88/MTOR/CEP135/ENTR1/TPR/PTK2B/ALMS1/PTPRS/SYNE2/CEP295/CDK10/PIP4K2B/MARK4/ODF2L/RAB5A/ARF4/ODF2/WDR45/ULK1/WIPI1/BECN1/G3BP2/STYXL1/EML3/CENPJ/SDC4/PRKAA1/RABEP2/SRC/EPHB2/FSCN1/EHMT2/LIMK2/INTU/PAN2/CDKL5/CHMP1B/CROCC/…	78
BP	GO:1904951	positive regulation of establishment of protein localization	107/4058	324/18870	8.66e-07	4.46e-05	3.4e-05	PPARG/FLNA/ITPR1/P2RX7/MDM2/FYN/ADAM8/PLCB1/UBR5/PPP3CB/PLK3/TCF7L2/PCM1/GOLPH3/ADAM9/NPEPPS/EP300/SAR1A/ABCG1/HUWE1/STX4/PCNT/PRKD1/SMAD3/CTDSPL2/RUFY3/ANK3/ATP2C1/SEC24A/ACSL4/TARDBP/ITGB2/CHP1/IGF1/MAVS/HPS4/SAE1/ABLIM3/KCNN4/ARIH2/CCT6A/MYH10/YWHAE/ATG13/CEP135/TGFB1/NMT1/TPR/ACSL3/CEP295/UBE2L3/MYO1C/PRKCE/CCT4/UBE2D3/GLI3/RAPGEF4/USP36/TMEM30A/ANKRD1/OSBP/MYO18A/ERGIC3/RIPOR1/HSP90AA1/MCU/S…	107
BP	GO:0019058	viral life cycle	106/4058	321/18870	9.77e-07	4.99e-05	3.81e-05	ANPEP/NPC1/BCL2/PC/LAMP1/DDX5/ITGB1/ITGB5/PCBP2/SMC5/ITCH/ILF3/EEF1A1/PABPC1/ITGAV/HSP90AB1/ADARB1/NCAM1/ATG16L2/PCSK5/TNFRSF14/TOP2B/DEK/ARL8B/IST1/SMC6/VPS37B/SRPK2/FAM111A/NECTIN2/HMGB1/TASOR/TPCN2/ITGA5/DDX3X/NEDD4/MAVS/GRK2/NUCKS1/SLC3A2/CLEC5A/EGFR/ZNFX1/ITGB3/NUP153/MORC2/SLC20A2/SMARCB1/LARP1/PLSCR1/TMEM41B/APOE/FMR1/P4HB/SRPK1/DDB1/KPNA6/ICAM1/RAB43/RAB1A/USP6NL/SLC7A1/FURIN/CTBP1/TBC1D2…	106
BP	GO:0000209	protein polyubiquitination	80/4058	226/18870	1e-06	5.06e-05	3.87e-05	HECTD1/FBXL7/BCL2/MDM2/TTC3/MKRN1/UBR5/SMURF1/ITCH/UBE2G2/UBE2R2/UBE2G1/FBXO38/BARD1/RNF4/ANAPC5/UBE2D2/CTNNB1/TNKS/HUWE1/ARIH1/RBX1/KLHL42/RFFL/TCF25/TAF1/PARP10/CDC16/DDB2/XIAP/ANAPC4/DDX3X/NEDD4/AMBRA1/UBE2H/RNF115/ARIH2/RIPK2/UBE3B/TRIM56/ANAPC1/PPIL2/TRAF3/RNF152/AREL1/UBE2L3/RNF216/SASH1/UBE2D3/PTPN22/UBE2V2/AMFR/TRIM2/UBE2O/RNF168/RNF213/ANAPC7/ZNRF1/TRIM5/UBE2K/SHARPIN/KLHL3/RNF144A/UBE2J…	80
BP	GO:0051893	regulation of focal adhesion assembly	31/4058	63/18870	1.05e-06	5.23e-05	3.99e-05	LIMS1/MAP4K4/DLC1/EPHA3/RAC1/PTK2/SLK/RHOA/VCL/TSC1/SMAD3/ROCK2/TLN1/FERMT2/RCC2/VEGFA/PTPRA/MACF1/PHLDB2/THBS1/SLC9A1/MMP14/SDC4/ITGB1BP1/COL16A1/LDB1/SRC/TEK/DAPK3/GREM1/ACVRL1	31
BP	GO:0090109	regulation of cell-substrate junction assembly	31/4058	63/18870	1.05e-06	5.23e-05	3.99e-05	LIMS1/MAP4K4/DLC1/EPHA3/RAC1/PTK2/SLK/RHOA/VCL/TSC1/SMAD3/ROCK2/TLN1/FERMT2/RCC2/VEGFA/PTPRA/MACF1/PHLDB2/THBS1/SLC9A1/MMP14/SDC4/ITGB1BP1/COL16A1/LDB1/SRC/TEK/DAPK3/GREM1/ACVRL1	31
BP	GO:0098781	ncRNA transcription	54/4058	136/18870	1.09e-06	5.39e-05	4.12e-05	PPARG/NFIB/DDX5/NCOR1/SPI1/ELL/SMARCA4/MRTFA/MRTFB/SMAD3/TEAD1/NCL/GTF3C1/ZC3H4/FOS/GTF3C2/NCOR2/EGFR/RPAP2/MTOR/TGFB1/SMARCB1/REST/SMAD1/MYOCD/BRF1/STAT3/MARS1/TCOF1/GATA6/HIF1A/CDK7/ERCC6/JUN/GNL3/RARA/ETS1/NR1H2/EGR1/ZNF143/RELA/DDX11/GTF3C5/FOSL1/NOP53/ZC3H8/SNAPC4/POLR3E/ELL2/MYC/MEPCE/CAVIN1/ZNF512B/SMAD6	54
BP	GO:0031668	cellular response to extracellular stimulus	95/4058	281/18870	1.11e-06	5.43e-05	4.14e-05	BCL2/P2RX7/MDM2/SLC38A2/MAPKAP1/COL1A1/PLIN2/UPP1/MAPK1/CSNK1A1/LARS1/FOXO1/PLEC/EIF2AK3/OGT/USP33/GCN1/EP300/ATF4/POSTN/EIF4G1/PRKD1/TSC1/LRRK2/TRIM24/WIPI2/ARHGAP35/MAP3K7/RHEB/DEPDC5/FOS/HNRNPA1/WRN/AMBRA1/RPS6KB1/MTMR3/WDR59/IGF1R/GABARAPL1/USF2/MTOR/MED1/RNF152/STK24/WDR45B/SEH1L/RPTOR/NONO/MYOCD/NPRL3/VDR/RIPOR1/SIPA1/CD68/ATF3/RXRA/WDR45/ULK1/TNC/ERCC6/SZT2/WIPI1/BECN1/ZFYVE1/PLIN3/GLUL/NR…	95
BP	GO:0043062	extracellular structure organization	106/4058	322/18870	1.15e-06	5.61e-05	4.28e-05	MYO1E/MMP19/RGCC/ANXA2/COL1A2/COL4A1/LAMB1/COL3A1/COL5A2/ADAM8/CCDC80/COL5A1/COL4A2/COL1A1/LAMC1/ABI3BP/SLC39A8/ITGB1/OLFML2B/COL8A1/TNFRSF1B/EXT1/SMOC2/THSD4/FLRT2/PHLDB1/NID1/ELN/POSTN/COL4A4/ENG/ADAMTS6/ERO1A/PRICKLE1/CRISPLD2/ADAM10/SMAD3/ADAMTS10/COL14A1/PDGFRA/WASHC1/PXDN/COL12A1/COL15A1/QSOX1/HMCN1/MMP2/DNAJB6/ADAMTS9/ITGB3/TGFB1/NF1/SULF1/COL18A1/TMEM38B/PHLDB2/COL4A3/FBLN5/PRDM5/VHL/SULF…	106
BP	GO:0018210	peptidyl-threonine modification	46/4058	110/18870	1.22e-06	5.86e-05	4.47e-05	HIPK2/CAMK2D/MAPK1/ACVR1/PARD3/CDC42BPA/HIPK1/EIF4G1/WNK1/PRKDC/STK39/TNKS/PRKD1/LRRK2/ROCK2/ACVR1B/AKT1/CDC42BPB/TAF1/PRKCA/PDPK1/RIPK2/TGFB1/CDK10/RPTOR/AXIN1/OXSR1/HIPK3/EOGT/STK11/CAD/GALNT2/ULK1/GALNT6/SMAD7/UBE2K/PRKD2/SPHK1/GALNTL6/PPP2R5D/TNKS1BP1/DYRK4/MAP3K10/CEMIP/CSNK2B/INPP5K	46
BP	GO:0031297	replication fork processing	26/4058	49/18870	1.23e-06	5.86e-05	4.47e-05	BARD1/RAD50/CARM1/FAM111A/PARP1/NUCKS1/WRN/FBH1/BOD1L1/MMS22L/RTEL1/BRCA2/SAMHD1/ZRANB3/DNA2/CDK9/RFWD3/GEN1/ATRX/DDX11/DONSON/BLM/EME2/RBBP8/EXD2/TIPIN	26
BP	GO:1902275	regulation of chromatin organization	26/4058	49/18870	1.23e-06	5.86e-05	4.47e-05	PHF2/OGT/HNRNPU/SETDB2/TLK2/TLK1/PHF8/TASOR/BAZ1A/MSL1/TPR/KANSL3/MORC2/KAT8/L3MBTL3/ATF7IP2/MSL3/TRIM28/PHF20/SSRP1/KANSL2/SETD1A/HCFC1/WDR5/SAMD1/MCRS1	26
BP	GO:0032970	regulation of actin filament-based process	121/4058	379/18870	1.25e-06	5.89e-05	4.49e-05	CCDC88A/FLNA/RGCC/EVL/MYH9/RALA/DLC1/SPTBN1/CELSR1/RDX/EPHA3/NEDD9/KANK1/CAMK2D/CACNA1C/SVIL/SPTAN1/CCN2/CYFIP1/CAPG/ELN/RAC1/ARAP1/ABL2/TAOK1/SEMA5A/RHOA/SWAP70/PRKD1/TSC1/ARHGAP17/SMAD3/TJP1/SLIT2/ROCK2/ADD1/PDGFRA/WASHC1/ARPC2/FERMT2/MYADM/NCKAP1/ARHGAP35/ADD3/ATP2A2/SSH1/ARHGEF18/FHOD3/WAS/MTOR/LIMA1/ITGB3/AKAP9/PTK2B/ALMS1/LIMK1/PPFIA1/PRKCE/CDK10/SCN5A/PXN/SYNPO2/PHLDB2/PFN1/RHOC/BIN1/CXCL1…	121
BP	GO:0071559	response to transforming growth factor beta	98/4058	293/18870	1.3e-06	6.11e-05	4.66e-05	PPARG/CD109/LIMS1/COL1A2/FBN1/ZEB1/COL3A1/ADAM17/FYN/HIPK2/COL4A2/PDGFD/COL1A1/ITGB8/ZBTB7A/ITGB5/SMURF1/LTBP1/ACVR1/TRIM33/GLG1/SPI1/ADAM9/OGT/HSP90AB1/EP300/PTPRK/POSTN/PTK2/ARRB2/SIN3A/ENG/SMAD3/ROCK2/ZFP36L2/LATS2/SAP130/APAF1/FERMT2/PARP1/MAP3K7/PDPK1/FOS/SKIL/IGF1R/LTBP2/RBBP4/TGFB1/ARID4A/NFKBIZ/NFATC1/NREP/SMAD1/KMT2A/ZYX/MYOCD/PML/PXN/ANKRD1/AXIN1/TGFBR3/STK11/STAT3/HTRA4/SNX25/GIPC1/SKI…	98
BP	GO:0032259	methylation	95/4058	282/18870	1.32e-06	6.14e-05	4.69e-05	DOT1L/MECOM/SPOCD1/DNMT1/RAB6A/OGT/SETBP1/GATAD2A/KMT2E/NSD3/WTAP/SETDB2/NSUN2/MECP2/EEF1AKMT2/ETF1/BAZ2A/CARM1/AKT1/PARP1/METTL16/CTCF/TARBP1/GSPT1/FOS/PRDM10/EHMT1/SETD2/MBD3/TRMT2B/NSD1/KMT2C/NNMT/ARID4A/KANSL3/LCMT1/NSD2/PRMT7/KMT2D/ASMTL/ZCCHC4/ZC3H13/KMT2A/KAT8/PRDM5/EZH2/METTL22/WDR4/HELLS/KMT2B/FTSJ3/RNMT/WDR6/METTL17/VIRMA/PRDM15/SMYD1/ASH1L/SMYD3/NDUFAF7/COQ5/ARID4B/METTL6/METTL3/RBM15/…	95
BP	GO:0006418	tRNA aminoacylation for protein translation	23/4058	41/18870	1.4e-06	6.45e-05	4.93e-05	IARS1/LARS1/NARS1/TARS3/RARS2/SARS1/EPRS1/GARS1/TARS2/WARS1/YARS1/IARS2/MARS1/CARS2/RARS1/HARS1/CARS1/AARS1/SARS2/EARS2/VARS1/TARS1/LRRC47	23
BP	GO:1903050	regulation of proteolysis involved in protein catabolic process	82/4058	235/18870	1.43e-06	6.56e-05	5.01e-05	HECTD1/MDM2/HIPK2/CSNK1A1/SMURF1/CHFR/PLK3/OGT/CSNK1D/HSP90AB1/PHF20L1/PTK2/TLK2/SUFU/ARIH1/PSMC6/PRICKLE1/RBX1/LAPTM5/LRRK2/USP7/SMARCC1/PSMD14/AKT1/USP13/SH3RF1/GLMN/NUB1/TAF1/ZER1/XPO1/ARIH2/BAG6/PTK2B/GNA12/PSME3IP1/TMF1/RNFT1/APOE/FMR1/PML/L3MBTL3/AXIN1/GIPC1/SMAD7/RNF180/FBXW8/TMEM259/SUMO1/EPHA4/UBE2K/DAB2IP/PITHD1/RAD23A/RNF144A/PSME2/PKD1/CAV1/SGTA/TRIB2/GBA1/DESI1/CSNK1E/GABARAP/BCAP31/…	82
BP	GO:0043414	macromolecule methylation	75/4058	210/18870	1.46e-06	6.61e-05	5.05e-05	DOT1L/SPOCD1/DNMT1/RAB6A/OGT/SETBP1/GATAD2A/KMT2E/WTAP/SETDB2/NSUN2/MECP2/EEF1AKMT2/ETF1/BAZ2A/CARM1/AKT1/PARP1/METTL16/CTCF/TARBP1/GSPT1/FOS/EHMT1/SETD2/MBD3/TRMT2B/ARID4A/KANSL3/LCMT1/PRMT7/ZCCHC4/ZC3H13/KMT2A/KAT8/EZH2/METTL22/WDR4/HELLS/KMT2B/FTSJ3/RNMT/WDR6/VIRMA/SMYD1/ASH1L/SMYD3/NDUFAF7/ARID4B/METTL6/METTL3/RBM15/KMT5A/CMTR1/PHF20/ATRX/TRMT61B/KANSL2/METTL2B/EHMT2/NSUN4/BUD23/MRM1/SETD1A/H…	75
BP	GO:0071496	cellular response to external stimulus	112/4058	346/18870	1.46e-06	6.61e-05	5.05e-05	BCL2/P2RX7/MDM2/SLC38A2/MAPKAP1/COL1A1/PLIN2/UPP1/MAPK1/CSNK1A1/LARS1/FOXO1/PLEC/EIF2AK3/OGT/USP33/GCN1/EP300/ATF4/POSTN/MAP3K2/EIF4G1/ENG/PRKD1/TSC1/LRRK2/TRIM24/WIPI2/CASP8AP2/ARHGAP35/MAP3K7/RHEB/DEPDC5/FOS/HNRNPA1/WRN/AMBRA1/RPS6KB1/MTMR3/WDR59/IGF1R/GABARAPL1/USF2/MTOR/ITGB3/MED1/RNF152/STK24/WDR45B/SEH1L/RPTOR/NONO/MYOCD/NPRL3/VDR/ANKRD1/RIPOR1/TNFRSF10B/SIPA1/CD68/ATF3/RXRA/WDR45/ULK1/TNC/…	112
BP	GO:0006261	DNA-templated DNA replication	61/4058	161/18870	1.49e-06	6.67e-05	5.09e-05	POLA1/REV3L/BARD1/RAD50/CARM1/FAM111A/PARP1/INO80/BAZ1A/NUCKS1/WRN/UPF1/FBH1/BOD1L1/RPA1/MMS22L/RTEL1/TOPBP1/BRCA2/SLFN11/WIZ/POLE/LIG1/SAMHD1/RFC1/ZRANB3/CIZ1/DNA2/CDK9/BCL6/RFWD3/RFC2/DNAJA3/ATAD5/SSBP1/GEN1/ATRX/RRM1/DDX11/DONSON/MCM6/POLG2/BLM/MCM5/EME2/POLQ/WDHD1/RECQL5/DACH1/RBBP8/POLE2/CCNE2/EXD2/DBF4/POLA2/CDK2AP1/POLD1/TIPIN/GINS1/MCM3/MCM4	61
BP	GO:0006470	protein dephosphorylation	73/4058	203/18870	1.5e-06	6.67e-05	5.09e-05	PTPRG/DLC1/PPP4R3A/MAGI2/PPP3CB/CTDP1/HSP90B1/HSP90AB1/PPM1B/PTPRK/PTPN12/ANKLE2/IKBKB/PTPN13/PTPN1/DUSP16/SWAP70/TSC1/ROCK2/PPP2R1A/PTPRD/AMBRA1/SSH1/MTMR3/PPM1G/CAMTA1/YWHAE/MTOR/PTPRA/CTTNBP2NL/TGFB1/ILKAP/PTPN11/GNA12/DUSP1/PTPN7/PTPRS/PPP6R1/PTPN14/PPP5C/PTPN9/PTBP1/PPP6R2/PTPN22/PPP1CB/STK11/PTPRB/UBASH3B/NSMF/MASTL/TNS2/PPP4R1/STYXL1/CTDNEP1/SSH2/PTPN21/MTMR2/GBA1/NUAK1/PPM1E/PPP2R5D/CRY2/…	73
BP	GO:0061136	regulation of proteasomal protein catabolic process	71/4058	196/18870	1.52e-06	6.69e-05	5.11e-05	HECTD1/MDM2/CSNK1A1/CHFR/PLK3/OGT/CSNK1D/HSP90AB1/PHF20L1/TLK2/ARIH1/PSMC6/PRICKLE1/RBX1/LRRK2/USP7/SMARCC1/PSMD14/AKT1/USP13/SH3RF1/GLMN/NUB1/TAF1/ZER1/XPO1/ARIH2/BAG6/GNA12/PSME3IP1/TMF1/RNFT1/APOE/FMR1/AXIN1/GIPC1/SMAD7/RNF180/FBXW8/TMEM259/SUMO1/UBE2K/DAB2IP/PITHD1/RAD23A/RNF144A/PSME2/PKD1/CAV1/SGTA/TRIB2/GBA1/DESI1/CSNK1E/GABARAP/BCAP31/IL33/NOP53/CAMLG/SOCS4/RNF19B/SUMO2/FZR1/ARAF/STUB1/PS…	71
BP	GO:0006997	nucleus organization	56/4058	144/18870	1.52e-06	6.69e-05	5.11e-05	SYNE1/HIPK2/PITPNB/FXR1/LMNA/ATXN7/PHF2/PLEC/PAFAH1B1/ANKLE2/NEK6/NUP98/NUP205/UBXN2B/BAZ2A/PHF8/SRPK2/NECTIN2/PRKCA/TARDBP/AKAP8L/SUN1/NUMA1/NUP107/UBXN2A/SERBP1/SPAST/TPR/NUP153/SEH1L/TMF1/PML/LPIN1/KDM3A/USP36/SRPK1/PSME4/BIN1/DCTN1/TOR1AIP1/SUMO1/RRN3/AHCTF1/ETS1/UBE2I/CTDNEP1/HMGB2/DDX11/CHMP1B/HABP4/RRP8/CHMP1A/NUP155/NOLC1/VPS4A/GOLM1	56
BP	GO:0072001	renal system development	106/4058	324/18870	1.6e-06	6.96e-05	5.31e-05	MYO1E/BICC1/COL4A1/FBN1/BCL2/AHI1/PBX1/PDGFD/WWTR1/ARID5B/IL6R/MAGI2/ALDH1A2/EXT1/NID1/LGR4/COL4A4/CTNNB1/NUP85/ADAMTS6/PCSK5/RHOA/PKD2/PRKX/PRICKLE1/TSC1/LRRK2/SMAD3/YAP1/SLIT2/PDGFRA/APAF1/PLCE1/CTSH/AP2B1/KIF26B/VEGFA/BAG6/NUP107/IFT88/ASXL1/ITGB3/TBC1D32/NF1/SULF1/SMAD1/MYOCD/GLI3/BCL2L11/COL4A3/RARB/EZH2/SGPL1/BASP1/SULF2/HELLS/LZTS2/TNS2/SEC61A1/SMAD7/BAX/EPHA4/RARA/MME/HEYL/ITGA3/TRAF3IP1/…	106
BP	GO:0007033	vacuole organization	81/4058	232/18870	1.61e-06	6.97e-05	5.32e-05	RAB7B/ANXA2/P2RX7/TCIRG1/TOM1/SMURF1/PPP3CB/EXT1/CTSD/ZFYVE26/PLA2G5/ATG16L2/SPG11/LAPTM5/LRRK2/UBXN2B/PACS2/ARL8B/WIPI2/RB1CC1/HOOK3/TPCN2/ATP2A2/HPS4/AMBRA1/MTMR3/GRN/MBTPS1/GABARAPL1/SNX4/ATG12/UBXN2A/TFE3/IFT88/MTOR/ATG13/WDR45B/VMP1/PIP4K2B/TMEM41B/HEXB/ABCA1/ATG4B/MFN2/TMEM175/RAB5A/SPNS1/RAB43/RAB1A/WDR45/GAA/GNPTAB/ATG2B/SRPX/TMEM165/ULK1/TASL/ATP6AP1/WIPI1/BECN1/LAPTM4B/ATG16L1/GBA1/ATP6…	81
BP	GO:0071560	cellular response to transforming growth factor beta stimulus	96/4058	287/18870	1.66e-06	7.13e-05	5.44e-05	PPARG/CD109/LIMS1/COL1A2/FBN1/ZEB1/COL3A1/ADAM17/FYN/HIPK2/COL4A2/PDGFD/COL1A1/ITGB8/ZBTB7A/ITGB5/SMURF1/LTBP1/ACVR1/TRIM33/GLG1/SPI1/ADAM9/OGT/HSP90AB1/EP300/PTPRK/POSTN/PTK2/ARRB2/SIN3A/ENG/SMAD3/ZFP36L2/LATS2/SAP130/APAF1/FERMT2/PARP1/MAP3K7/PDPK1/FOS/SKIL/IGF1R/LTBP2/RBBP4/TGFB1/ARID4A/NFKBIZ/NFATC1/NREP/SMAD1/KMT2A/ZYX/MYOCD/PML/PXN/ANKRD1/AXIN1/TGFBR3/STK11/STAT3/HTRA4/SNX25/GIPC1/SKI/SMURF…	96
BP	GO:1902903	regulation of supramolecular fiber organization	123/4058	389/18870	1.77e-06	7.57e-05	5.78e-05	CCDC88A/FLNA/RGCC/EVL/DLC1/SPTBN1/RDX/KANK1/ATXN7/NAV3/SVIL/CLIP1/SPTAN1/CCN2/CYFIP1/CAPG/CAMSAP1/ARHGEF7/ELN/RAC1/ARAP1/TAOK1/SEMA5A/CAMSAP2/RHOA/MECP2/USP8/SWAP70/CKAP5/PRKD1/TSC1/SMAD3/TJP1/SLIT2/ROCK2/ADD1/WASHC1/TBCD/ARPC2/FERMT2/MYADM/NCKAP1/BMERB1/ARHGAP35/CDK5RAP2/ARHGEF2/ADD3/MAP1B/NUMA1/SSH1/ARHGEF18/FHOD3/WAS/MTOR/LIMA1/SPAST/AKAP9/PTK2B/ALMS1/LIMK1/PPFIA1/PRKCE/PFDN5/APOE/PXN/SYNPO2/P…	123
BP	GO:0030198	extracellular matrix organization	105/4058	321/18870	1.8e-06	7.63e-05	5.83e-05	MYO1E/MMP19/RGCC/ANXA2/COL1A2/COL4A1/LAMB1/COL3A1/COL5A2/ADAM8/CCDC80/COL5A1/COL4A2/COL1A1/LAMC1/ABI3BP/SLC39A8/ITGB1/OLFML2B/COL8A1/TNFRSF1B/EXT1/SMOC2/THSD4/FLRT2/PHLDB1/NID1/ELN/POSTN/COL4A4/ENG/ADAMTS6/ERO1A/PRICKLE1/CRISPLD2/ADAM10/SMAD3/ADAMTS10/COL14A1/PDGFRA/WASHC1/PXDN/COL12A1/COL15A1/QSOX1/HMCN1/MMP2/DNAJB6/ADAMTS9/ITGB3/TGFB1/NF1/SULF1/COL18A1/TMEM38B/PHLDB2/COL4A3/FBLN5/PRDM5/VHL/SULF…	105
BP	GO:0006310	DNA recombination	110/4058	340/18870	1.86e-06	7.84e-05	5.99e-05	NABP1/INTS3/TRRAP/EP400/SMC5/REV3L/ZFYVE26/ACTB/MSH3/BARD1/XRCC6/PRKDC/UBR2/SANBR/SWAP70/TOP2B/RAD50/SMC6/MLH1/PSMD14/RIF1/MORF4L1/MBTD1/HMGB1/PARP1/ERCC1/INO80/CHD4/DCAF1/NUCKS1/WRN/FBH1/SUPT6H/SETD2/RPA1/WAS/TGFB1/NFKBIZ/NSD2/MMS22L/MORF4L2/ERCC5/TP53BP1/RAD51D/NONO/TOP6BL/RTEL1/TOPBP1/POLM/FAN1/MMS19/TOP3A/SHLD2/BRCA2/KLHDC3/TEP1/RNF168/MSH5/PMS2/TCF3/RAD52/ZMYND8/SAMHD1/ERCC6/ZRANB3/AP5Z1/SET…	110
BP	GO:0006399	tRNA metabolic process	71/4058	197/18870	1.89e-06	7.9e-05	6.03e-05	IARS1/LARS1/ZCCHC7/NARS1/TARS3/NSUN2/ZBTB8OS/GRSF1/DICER1/RARS2/AKT1/TYW1B/GTF3C1/DTWD1/TYW1/TARBP1/GTF3C2/ELP2/SARS1/EPRS1/TRMT2B/GARS1/TARS2/EXOSC10/WARS1/YARS1/IARS2/BRF1/DUS2/C2orf49/WDR4/NAT10/ELP1/MARS1/CARS2/WDR6/ELAC2/RARS1/TRMU/OSGEP/METTL6/THUMPD1/ANKRD16/TSEN2/ADAT2/DDX1/HARS1/TRMT61B/PUS7/METTL2B/PUS10/CARS1/CDK5RAP1/AARS1/GTF3C5/EXOSC2/QTRT1/SARS2/DUS1L/NSUN6/POLR3E/EARS2/VARS1/TSEN5…	71
BP	GO:0000956	nuclear-transcribed mRNA catabolic process	51/4058	128/18870	1.9e-06	7.9e-05	6.03e-05	AGO2/DDX5/SMG6/THRAP3/XRN1/ZCCHC7/PABPC1/SAMD4A/HNRNPU/SMG1/UPF2/TUT7/ETF1/CNOT1/MLH1/ZFP36L2/CNOT6/UPF3A/GSPT1/SYNCRIP/UPF1/DHX34/DHX36/HNRNPAB/SKIC3/CNOT8/EXOSC10/NBAS/RNPS1/CTIF/TENT4B/ZFP36/PARN/CNOT10/XRN2/UPF3B/SMG5/NCBP1/CASC3/CNOT9/AGO1/LSM7/PAN2/TNKS1BP1/RBM8A/NOCT/PYM1/EDC3/EXOSC2/CNOT3/MAGOHB	51
BP	GO:0010639	negative regulation of organelle organization	116/4058	363/18870	1.95e-06	8.05e-05	6.15e-05	PPARG/MAP4/DLC1/SPTBN1/RDX/SMG6/WAPL/RPS6KA2/KANK1/LMNA/ATXN7/NAV3/SVIL/SPTAN1/TOM1L2/HNRNPC/XRN1/CAPG/HNRNPU/ARHGEF7/ARAP1/TAOK1/TNKS/CAMSAP2/HUWE1/CENATAC/SWAP70/LRRK2/YAP1/TJP1/SLIT2/RAD50/ADD1/AKT1/TBCD/MAD1L1/GNL3L/USP10/MPHOSPH9/KNTC1/MYADM/BMERB1/PARP1/CDK5RAP2/ERCC1/BAZ1B/ARHGEF2/ADD3/IGF1/HNRNPA1/MAP1B/NPM1/SSH1/ARHGEF18/KLHL22/FHOD3/WAS/MTOR/LIMA1/TPR/LCMT1/DUSP1/EXOSC10/PPFIA1/CDK10/TE…	116
BP	GO:0043923	positive regulation by host of viral transcription	13/4058	17/18870	2.03e-06	8.32e-05	6.35e-05	CTDP1/EP300/CHD1/SMARCA4/NUCKS1/SMARCB1/TAF11/CCNT1/JUN/CDK9/RRP1B/ZNF639/SP1	13
BP	GO:0009299	mRNA transcription	26/4058	50/18870	2.04e-06	8.32e-05	6.35e-05	PPARG/FLNA/ANXA2/DDX5/ATF4/TAF2/NR1H3/TAF1/NCBP3/MED1/NFKBIZ/EPAS1/TAF11/VDR/HIPK3/STAT3/RXRA/TAF12/NCBP1/C5AR1/RARA/NR1H2/HLTF/EREG/RXRB/TBP	26
BP	GO:0021955	central nervous system neuron axonogenesis	22/4058	39/18870	2.09e-06	8.44e-05	6.45e-05	NFIB/B4GALT5/PAFAH1B1/HSP90AB1/ADARB1/SPG11/NDEL1/SLIT2/NIN/ARHGAP35/CDH11/HSP90AA1/EPHA4/WDR47/SZT2/NR4A2/EPHB1/PLXNA4/EPHB2/DCLK1/GLI2/B4GALT6	22
BP	GO:0032956	regulation of actin cytoskeleton organization	109/4058	337/18870	2.1e-06	8.44e-05	6.45e-05	CCDC88A/FLNA/RGCC/EVL/RALA/DLC1/SPTBN1/CELSR1/RDX/EPHA3/NEDD9/KANK1/SVIL/SPTAN1/CCN2/CYFIP1/CAPG/ELN/RAC1/ARAP1/ABL2/TAOK1/SEMA5A/RHOA/SWAP70/PRKD1/TSC1/ARHGAP17/SMAD3/TJP1/SLIT2/ROCK2/ADD1/PDGFRA/WASHC1/ARPC2/FERMT2/MYADM/NCKAP1/ARHGAP35/ADD3/SSH1/ARHGEF18/FHOD3/WAS/MTOR/LIMA1/ITGB3/PTK2B/ALMS1/LIMK1/PPFIA1/PRKCE/CDK10/PXN/SYNPO2/PHLDB2/PFN1/RHOC/BIN1/CXCL12/COTL1/PLEKHG2/CTTN/BCAS3/LRP1/DIXDC1/…	109
BP	GO:0007492	endoderm development	37/4058	83/18870	2.13e-06	8.54e-05	6.52e-05	FN1/LAMB1/COL5A2/COL5A1/COL4A2/LAMC1/COL8A1/ITGB5/COL6A1/EXT1/ITGAV/SSBP3/CTNNB1/SMAD3/BPTF/COL12A1/ITGB2/ITGA5/MMP2/RTF1/SETD2/DUSP1/LAMA3/GATA6/TBX20/MED12/MMP14/LEO1/ITGA4/GATA4/ITGA7/HDAC1/MMP9/NOTCH1/HMGA2/INHBA/DUSP4	37
BP	GO:0008361	regulation of cell size	68/4058	187/18870	2.15e-06	8.54e-05	6.52e-05	FN1/SPP1/SEMA3C/P2RX7/RDX/PRR16/SMURF1/LARS1/SLC12A6/CYFIP1/PAFAH1B1/RAC1/WNK1/SEMA5A/EIF4G2/STK39/SIN3A/RHOA/PRKD1/TSC1/IST1/RUFY3/TRPV2/RYK/RB1CC1/ARHGAP35/MAP3K7/MAP1B/NPM1/KCNN4/VEGFA/MTOR/MACF1/PLXNA3/PTPRS/LIMK1/SEMA4D/APOE/RPTOR/DNM2/SEMA4A/CLNS1A/OXSR1/HSP90AA1/CXCL12/MEGF8/ULK1/WDTC1/IFRD1/CTTN/VAV2/KEL/HDAC6/SLC12A4/GDI1/PLXNA4/CDKL5/SEMA4B/BMPR2/ABCB8/SLC12A2/NTN1/MAP2/SEMA3A/SHANK3/SE…	68
BP	GO:0032786	positive regulation of DNA-templated transcription, elongation	30/4058	62/18870	2.44e-06	9.64e-05	7.36e-05	MED15/CTNNB1/DDX39B/ELL/SUPT5H/PARP1/MED26/SUPT6H/MED1/TCERG1/BRD4/CCNT1/PWWP2A/CDK12/ZMYND8/SUPT16H/NCBP1/ERCC6/CDK9/CCNK/LEO1/MED25/LDB1/PWWP2B/EAPP/MED24/ELL2/THOC5/MED16/GTF2F1	30
BP	GO:0045229	external encapsulating structure organization	105/4058	323/18870	2.48e-06	9.72e-05	7.42e-05	MYO1E/MMP19/RGCC/ANXA2/COL1A2/COL4A1/LAMB1/COL3A1/COL5A2/ADAM8/CCDC80/COL5A1/COL4A2/COL1A1/LAMC1/ABI3BP/SLC39A8/ITGB1/OLFML2B/COL8A1/TNFRSF1B/EXT1/SMOC2/THSD4/FLRT2/PHLDB1/NID1/ELN/POSTN/COL4A4/ENG/ADAMTS6/ERO1A/PRICKLE1/CRISPLD2/ADAM10/SMAD3/ADAMTS10/COL14A1/PDGFRA/WASHC1/PXDN/COL12A1/COL15A1/QSOX1/HMCN1/MMP2/DNAJB6/ADAMTS9/ITGB3/TGFB1/NF1/SULF1/COL18A1/TMEM38B/PHLDB2/COL4A3/FBLN5/PRDM5/VHL/SULF…	105
BP	GO:0042326	negative regulation of phosphorylation	106/4058	327/18870	2.57e-06	0.000100277	7.66e-05	PPARG/CD109/MICAL1/CBLB/SPAG9/CADM1/WWTR1/RABGEF1/IPO7/PIK3CB/ZFYVE28/GGNBP2/PARD3/CEP43/HNRNPU/ANKLE2/EIF4G1/STK38/ADARB1/PTPN13/PRKDC/ARRB2/PTPN1/ENG/DUSP16/HEG1/CNKSR3/LRRK2/PDCD4/DNAJC10/SLIT2/MVP/LATS2/AKT1/WASHC1/MYADM/ZGPAT/TARDBP/CHP1/PDPK1/PPP2R1A/NPM1/IBTK/GRB10/SH3BP5/TGFB1/NF1/DUSP1/WARS1/PRKRIP1/SEMA4D/HSPB1/PARP14/APOE/MYOCD/NPPA/RASSF2/PTPN22/HIPK3/CDK5RAP3/PTPRB/MIDN/SORL1/UBASH3B…	106
BP	GO:0050769	positive regulation of neurogenesis	83/4058	242/18870	2.71e-06	0.000105085	8.02e-05	FN1/NUMB/VCAN/CUX1/PLXNC1/ITGB1/SMURF1/TNFRSF1B/NAP1L1/CYFIP1/PAFAH1B1/CTNNB1/SEMA5A/EIF4G2/MECP2/DICER1/ROBO1/SLIT2/IST1/RUFY3/IL1RAPL1/TRPV2/SPEN/TIAM2/PLXNB2/NIN/RHEB/SKIL/PTPRD/MAP1B/SRRT/VEGFA/DHX36/MTOR/TGFB1/MACF1/SERPINE2/PLXNA3/ID2/LIMK1/PARP6/SS18L1/PLXNA1/SEMA4D/TIAM1/GLI3/STK11/BIN1/CXCL12/HIF1A/MEGF8/TENM4/CAPRIN2/FBXW8/EPHA4/MME/MAP2K2/PRKCI/HDAC6/STK25/GDI1/PLXNA4/RELA/EPHB2/CDKL5/…	83
BP	GO:0032434	regulation of proteasomal ubiquitin-dependent protein catabolic process	55/4058	143/18870	2.8e-06	0.000107989	8.25e-05	HECTD1/MDM2/CSNK1A1/CHFR/PLK3/OGT/CSNK1D/HSP90AB1/PHF20L1/TLK2/ARIH1/PRICKLE1/RBX1/LRRK2/USP7/SMARCC1/AKT1/SH3RF1/GLMN/NUB1/TAF1/ZER1/XPO1/ARIH2/BAG6/GNA12/AXIN1/GIPC1/SMAD7/RNF180/FBXW8/SUMO1/UBE2K/RAD23A/RNF144A/CAV1/SGTA/TRIB2/GBA1/DESI1/CSNK1E/GABARAP/BCAP31/IL33/NOP53/CAMLG/SOCS4/RNF19B/SUMO2/FZR1/ARAF/STUB1/UBXN1/UBQLN4/ZNF418	55
BP	GO:0051851	modulation by host of symbiont process	38/4058	87/18870	2.87e-06	0.00011	8.4e-05	PC/IGF2R/SMC5/EEF1A1/CTDP1/EP300/CHD1/SMARCA4/ROCK2/SMC6/TARDBP/NUCKS1/SAP30BP/SMARCB1/REST/TMEM41B/APOE/FMR1/ZDHHC20/TAF11/RAB5A/CCNT1/CFL1/TBC1D20/FBXL2/JUN/DDX56/ZFYVE1/CDK9/CCNK/VAPA/RRP1B/ZNF639/ZBED1/HDAC1/HMGA2/SP1/INPP5K	38
BP	GO:0140694	non-membrane-bounded organelle assembly	127/4058	408/18870	2.97e-06	0.000113086	8.63e-05	FLNA/DYNC1H1/PRRC2C/FXR1/ITGB1/NCOR1/DOCK5/LDB3/TUBGCP2/PLEC/MDN1/ATXN2L/CSNK1D/BICD1/CIRBP/HNRNPU/RNF4/NEK6/WNK1/PRKDC/TNKS/RHOA/SMC1A/UBAP2L/PRICKLE1/PRKD1/CNOT1/MLH1/PDGFRA/CCDC57/CNOT6/USP10/KNTC1/EIF5B/CDK5RAP2/TUBB/EZR/GOLGA8A/INO80/DDX3X/ATXN2/CENPC/PISD/NUMA1/NPM1/CNTROB/FHOD3/GTF2B/KIF2A/CEP135/KPNB1/TPR/BIN2/MYH6/ALMS1/CEP295/FMR1/RACGAP1/ANKRD1/DDB1/CAPN3/TUBGCP5/ADPRHL1/PLA2G4C/KIAA07…	127
BP	GO:2000058	regulation of ubiquitin-dependent protein catabolic process	65/4058	178/18870	3.02e-06	0.000114447	8.74e-05	HECTD1/MDM2/HIPK2/CSNK1A1/SMURF1/CHFR/PLK3/OGT/CSNK1D/HSP90AB1/PHF20L1/PTK2/TLK2/SUFU/ARIH1/PRICKLE1/RBX1/LAPTM5/LRRK2/USP7/SMARCC1/AKT1/SH3RF1/GLMN/NUB1/TAF1/ZER1/XPO1/ARIH2/BAG6/PTK2B/GNA12/PML/L3MBTL3/AXIN1/GIPC1/SMAD7/RNF180/FBXW8/SUMO1/UBE2K/RAD23A/RNF144A/CAV1/SGTA/TRIB2/GBA1/DESI1/CSNK1E/GABARAP/BCAP31/IL33/NOP53/CAMLG/SOCS4/RNF19B/SUMO2/FZR1/ARAF/STUB1/UBXN1/UBQLN4/ZNF418/QRICH2/IKBKG	65
BP	GO:0018107	peptidyl-threonine phosphorylation	42/4058	100/18870	3.06e-06	0.000114943	8.78e-05	HIPK2/CAMK2D/MAPK1/ACVR1/PARD3/CDC42BPA/HIPK1/EIF4G1/WNK1/PRKDC/STK39/TNKS/PRKD1/LRRK2/ROCK2/ACVR1B/AKT1/CDC42BPB/TAF1/PRKCA/PDPK1/RIPK2/TGFB1/CDK10/RPTOR/AXIN1/OXSR1/HIPK3/STK11/CAD/ULK1/SMAD7/UBE2K/PRKD2/SPHK1/PPP2R5D/TNKS1BP1/DYRK4/MAP3K10/CEMIP/CSNK2B/INPP5K	42
BP	GO:0010833	telomere maintenance via telomere lengthening	36/4058	81/18870	3.18e-06	0.000118833	9.07e-05	SMG6/MAPK1/HNRNPC/XRN1/HSP90AB1/HNRNPU/CTNNB1/MAP3K4/MAPKAPK5/TNKS/HNRNPA2B1/RAD50/GNL3L/PARP1/HNRNPA1/CCT6A/DHX36/RPA1/EXOSC10/CCT4/TENT4B/RTEL1/HSP90AA1/PARN/NAT10/SMG5/RFC1/ZBTB48/CTC1/SRC/TNKS1BP1/CCT2/SLX4/DKC1/TELO2/TERF2IP	36
BP	GO:0045814	negative regulation of gene expression, epigenetic	48/4058	120/18870	3.3e-06	0.000122593	9.36e-05	DOT1L/ZNF445/LMNA/UBR5/PHF2/DNMT1/SETDB2/SUZ12/SIN3A/UBR2/MECP2/BAZ2A/PHF8/USP7/RIF1/HMGB1/TASOR/CTCF/CBX3/BAZ1A/EHMT1/MBD3/ZNFX1/TPR/CREBZF/MORC2/KMT2D/SCMH1/JARID2/MTA1/L3MBTL3/EZH2/HELLS/KDM5A/ATF7IP2/NRDE2/BCL6/TRIM28/HDAC6/ATRX/RRP8/HDAC5/HDAC1/SAMD1/MYC/TSIX/HMGA2/UHRF1	48
BP	GO:0050772	positive regulation of axonogenesis	35/4058	78/18870	3.32e-06	0.000122593	9.36e-05	FN1/PLXNC1/SMURF1/CYFIP1/PAFAH1B1/SEMA5A/EIF4G2/ROBO1/SLIT2/IST1/RUFY3/TRPV2/TIAM2/PLXNB2/NIN/SKIL/MAP1B/VEGFA/MACF1/PLXNA3/LIMK1/PLXNA1/SEMA4D/TIAM1/STK11/CXCL12/MEGF8/MAP2K2/STK25/GDI1/PLXNA4/CDKL5/BMPR2/NTN1/NGF	35
BP	GO:0007266	Rho protein signal transduction	53/4058	137/18870	3.44e-06	0.000126168	9.63e-05	MYO9B/COL1A2/COL3A1/DLC1/CELSR1/ARHGEF3/KANK1/ITGB1/STARD8/ARHGEF1/RAC1/ABL2/RHOA/ROBO1/HEG1/ARHGAP29/ROCK2/CCDC125/CDH13/ARHGAP35/RHOJ/ARHGEF2/ARHGEF18/PHACTR4/CDC42SE1/ARHGAP42/WAS/RHOB/GNA12/LIMK1/KCTD13/APOE/P2RY8/RACGAP1/ARHGDIA/ABCA1/GNA13/RIPOR1/CFL1/ARHGAP1/CTNNAL1/ITGA3/BCL6/SCAI/F11R/NET1/KANK2/HACD3/PRAG1/NTN1/BCR/LPAR2/KCTD10	53
BP	GO:0006898	receptor-mediated endocytosis	87/4058	258/18870	3.46e-06	0.000126168	9.63e-05	STAB1/ANXA2/CD36/NUMB/CD9/PLCG2/IGF2R/RALA/SYNE1/AHI1/SERPINE1/RAB31/LDLRAD3/RABGEF1/ITGB1/MAGI2/GAK/PIK3CB/ITCH/VAC14/ITGAV/BICD1/RAC1/ARRB2/PIP5K1C/GPR107/CALCRL/HSPG2/ANKRD13D/TNK2/ITGB2/HGS/EZR/AP2A1/TPCN2/ATXN2/NEDD4/GRK2/AP2B1/VEGFA/LMBR1L/ITGB3/CANX/APOE/FMR1/DNM2/HIP1/HNRNPK/RAB5A/SORL1/FNBP1L/C3/CTTN/LRP1/RAMP1/MICALL1/CTSL/ANKRD13A/FCHO1/CAV1/MTMR2/PDLIM7/ITGA4/LILRB1/SNX9/ACKR3/ARHGAP2…	87
BP	GO:0032231	regulation of actin filament bundle assembly	44/4058	107/18870	3.53e-06	0.000128125	9.78e-05	CCDC88A/FLNA/RGCC/EVL/DLC1/RDX/CCN2/RAC1/ARAP1/RHOA/SWAP70/TSC1/SMAD3/TJP1/ROCK2/FERMT2/ARHGEF18/WAS/MTOR/ALMS1/LIMK1/PPFIA1/PXN/SYNPO2/PHLDB2/PFN1/RHOC/ARHGEF10/SLC9A1/F11R/SYNPO/SDC4/ITGB1BP1/PPM1E/PTGER4/CORO2B/TTC8/TESK1/CGNL1/RHPN1/ASAP3/SERPINF2/SHANK3/INPP5K	44
BP	GO:0001822	kidney development	102/4058	314/18870	3.55e-06	0.000128125	9.78e-05	MYO1E/BICC1/FBN1/BCL2/AHI1/PBX1/PDGFD/WWTR1/ARID5B/IL6R/MAGI2/ALDH1A2/EXT1/NID1/LGR4/COL4A4/CTNNB1/NUP85/ADAMTS6/PCSK5/RHOA/PKD2/PRKX/TSC1/LRRK2/SMAD3/YAP1/SLIT2/PDGFRA/APAF1/PLCE1/CTSH/AP2B1/KIF26B/VEGFA/BAG6/NUP107/IFT88/ASXL1/ITGB3/TBC1D32/NF1/SULF1/SMAD1/GLI3/BCL2L11/COL4A3/RARB/EZH2/SGPL1/BASP1/SULF2/HELLS/LZTS2/TNS2/SEC61A1/SMAD7/BAX/EPHA4/RARA/MME/HEYL/ITGA3/TRAF3IP1/KLHL3/EGR1/PKD1/JAG1/S…	102
BP	GO:0034332	adherens junction organization	28/4058	57/18870	3.61e-06	0.000129532	9.89e-05	NUMB/RDX/CDH19/PLEC/KIFC3/ACTB/HIPK1/CTNNB1/PIP5K1C/VCL/ADAM10/TJP1/ADD1/TBCD/FERMT2/CDH13/CSK/VEGFA/CDH11/PLEKHA7/SMAD7/EPHA4/SRC/PTPN23/NUMBL/BMP6/DLG5/JAM3	28
BP	GO:0032835	glomerulus development	32/4058	69/18870	3.63e-06	0.000129618	9.9e-05	MYO1E/BCL2/PDGFD/WWTR1/IL6R/MAGI2/EXT1/NID1/LGR4/COL4A4/PDGFRA/PLCE1/ASXL1/ITGB3/SULF1/COL4A3/BASP1/SULF2/HEYL/EGR1/JAG1/PDGFRB/EDNRA/LAMB2/NOTCH3/ACTA2/TEK/ANGPT1/NOTCH1/EDNRB/PODXL/KIRREL3	32
BP	GO:0033260	nuclear DNA replication	22/4058	40/18870	3.7e-06	0.000131167	0.000100151	POLA1/INO80/WRN/UPF1/RTEL1/BRCA2/WIZ/LIG1/DNA2/BCL6/ATAD5/ATRX/DONSON/MCM6/BLM/RECQL5/DACH1/DBF4/TIPIN/GINS1/MCM3/MCM4	22
BP	GO:1990138	neuron projection extension	65/4058	179/18870	3.76e-06	0.000132754	0.000101363	FN1/ALCAM/SEMA3C/SPAG9/ITGB1/SMURF1/PPP3CB/CYFIP1/PAFAH1B1/HSP90AB1/POSTN/CTNNB1/SEMA5A/EIF4G2/SIN3A/VCL/MECP2/SPG11/PRICKLE1/NDEL1/CPNE1/SLIT2/RUFY3/TRPV2/RYK/MAP1B/SLC23A2/VEGFA/MACF1/PLXNA3/PTPRS/LIMK1/PLXNA1/SEMA4D/APOE/DNM2/TIAM1/SLIT3/SEMA4A/HSP90AA1/STK11/CXCL12/MEGF8/ULK1/IFRD1/CTTN/HDAC6/GDI1/ITGA4/PLXNA4/EDNRA/LAMB2/DCLK1/CDKL5/SEMA4B/BMPR2/CYFIP2/NTN1/TMEM108/MAP2/SEMA3A/WASF1/IMPACT/S…	65
BP	GO:0006282	regulation of DNA repair	75/4058	215/18870	3.99e-06	0.000139897	0.000106817	ATXN7/TRRAP/EP400/ACTB/BARD1/PRKDC/SMARCA4/TAF2/TOP2B/DEK/SMARCC1/RIF1/MORF4L1/MBTD1/USP22/HMGB1/PARP1/INO80/SF3B3/FBH1/UIMC1/HSF1/SETD2/EGFR/WAS/NSD2/SMARCB1/MORF4L2/SMARCC2/TP53BP1/PML/RTEL1/UBE2V2/NPAS2/MMS19/SPIRE1/SHLD2/PHF10/RNF168/TAF12/RAD52/BCL7B/ERCC6/CDK9/TRIM28/KMT5A/XRCC1/BRD8/WDR48/SMARCD2/SUPT7L/PPP4C/DMAP1/DDX11/INO80E/MEAF6/NFRKB/POLH/ATXN7L3/BABAM1/PIAS4/POLQ/MRNIP/RECQL5/TMEM16…	75
BP	GO:0198738	cell-cell signaling by wnt	140/4058	461/18870	4.18e-06	0.000145718	0.000111261	CDK14/MITF/BICC1/PLCG2/RBMS3/CELSR1/COL1A1/WWTR1/KANK1/CSNK1A1/MAGI2/UBR5/SMURF1/GPC4/FOXO1/EXT1/TCF7L2/CSNK1D/PPM1B/NID1/LGR4/RAC1/CSNK1G2/WNK1/CTNNB1/SEMA5A/SMARCA4/TNKS/TMEM131L/TNIK/RHOA/PKD2/USP8/USP34/PRICKLE1/RBX1/LRRK2/SMAD3/YAP1/JADE1/LATS2/RYK/NPHP4/CSNK1G1/FERMT2/ZRANB1/PPP2R1A/XIAP/DDX3X/PRICKLE2/DVL3/RTF1/FRMD8/CTNND1/GRB10/EGFR/LMBR1L/CHD8/TGFB1/MACF1/GRK5/IGFBP4/HMGXB4/CALCOCO1/SUL…	140
BP	GO:0001933	negative regulation of protein phosphorylation	99/4058	304/18870	4.34e-06	0.000149931	0.000114478	PPARG/CD109/MICAL1/CBLB/SPAG9/CADM1/WWTR1/RABGEF1/IPO7/PIK3CB/ZFYVE28/GGNBP2/PARD3/CEP43/EIF4G1/STK38/ADARB1/PTPN13/PRKDC/ARRB2/PTPN1/ENG/DUSP16/HEG1/CNKSR3/LRRK2/PDCD4/DNAJC10/SLIT2/MVP/LATS2/AKT1/MYADM/ZGPAT/TARDBP/CHP1/PDPK1/PPP2R1A/NPM1/IBTK/SH3BP5/TGFB1/NF1/DUSP1/WARS1/PRKRIP1/SEMA4D/HSPB1/PARP14/APOE/MYOCD/NPPA/RASSF2/PTPN22/HIPK3/CDK5RAP3/PTPRB/SORL1/UBASH3B/FKBP8/SMAD7/BAX/SAMSN1/ERRFI1/D…	99
BP	GO:0048675	axon extension	48/4058	121/18870	4.34e-06	0.000149931	0.000114478	FN1/ALCAM/SEMA3C/ITGB1/SMURF1/PPP3CB/CYFIP1/PAFAH1B1/HSP90AB1/SEMA5A/EIF4G2/SIN3A/VCL/SPG11/SLIT2/RUFY3/TRPV2/RYK/MAP1B/VEGFA/MACF1/PLXNA3/PTPRS/LIMK1/SEMA4D/APOE/DNM2/SLIT3/SEMA4A/HSP90AA1/CXCL12/MEGF8/ULK1/IFRD1/CTTN/HDAC6/GDI1/PLXNA4/EDNRA/LAMB2/DCLK1/CDKL5/SEMA4B/BMPR2/NTN1/MAP2/SEMA3A/SEMA6B	48
BP	GO:0000082	G1/S transition of mitotic cell cycle	85/4058	252/18870	4.4e-06	0.000150856	0.000115184	CDK14/RGCC/GPNMB/BCL2/ADAM17/MDM2/PLCB1/EIF4E/RDX/CDK17/ITGB1/PLK3/ACVR1/ZNF655/ACTB/KMT2E/EIF4G1/PRKDC/SMARCA4/PKD2/PHF8/JADE1/SMARCC1/ACVR1B/LATS2/AKT1/GSPT1/INO80/RPS6/DDX3X/GIGYF2/AMBRA1/RPS6KB1/EGFR/RBL1/ID2/SMARCB1/BID/SMARCC2/CDK10/RPTOR/PML/BRD4/EZH2/WEE1/TFDP1/PHF10/SLFN11/POLE/CDK7/BCL7B/FBXO31/DDR2/PSME2/RFWD3/PKD1/CENPJ/CPSF3/RPS27L/SMARCD2/CDK18/CCND3/RRM1/ADAMTS1/PTPN6/KANK2/SDE2/CD…	85
BP	GO:0031053	primary miRNA processing	14/4058	20/18870	4.53e-06	0.000154631	0.000118067	DDX5/DGCR8/HNRNPA2B1/MECP2/SMAD3/DDX3X/SRRT/TGFB1/SMAD1/SRSF3/STAT3/NCBP1/METTL3/PUS10	14
BP	GO:0045943	positive regulation of transcription by RNA polymerase I	20/4058	35/18870	4.64e-06	0.000157665	0.000120384	EIF2AK3/ATF4/SMARCA4/DEK/PHF8/CARM1/NCL/BAZ1B/SF3B1/MTOR/DDX21/WDR75/SMARCB1/HEATR1/WDR43/MARS1/ERCC6/UBTF/DDX11/DHX33	20
BP	GO:0060491	regulation of cell projection assembly	72/4058	205/18870	4.68e-06	0.000157925	0.000120582	CCDC88A/EVL/MAP4/RALA/P2RX7/SEPTIN9/RDX/FXR1/KANK1/CYFIP1/DYNLT2B/RAC1/ARAP1/NDEL1/YAP1/SLIT2/AKT1/WASHC1/RAB11FIP3/AKIRIN1/ARPC2/MPHOSPH9/NCKAP1/ARHGAP35/PLCE1/PLEKHM1/RCC2/CNTROB/IFT88/WAS/MTOR/CEP135/ENTR1/TENM2/SYNE2/CDK10/DEF8/MYO10/FMR1/MARK4/ODF2L/PFN1/ATP8B1/RAB5A/HSP90AA1/ICAM1/ARF4/ODF2/FNBP1L/ZMYND8/DPYSL3/CENPJ/CAV1/RABEP2/BIN3/SRC/EPHB2/FSCN1/PPP1R16B/LIMK2/INTU/CDKL5/CROCC/TESK1/ABI…	72
BP	GO:0035987	endodermal cell differentiation	25/4058	49/18870	5.01e-06	0.000168235	0.000128454	FN1/LAMB1/COL5A2/COL5A1/COL4A2/COL8A1/ITGB5/COL6A1/ITGAV/CTNNB1/COL12A1/ITGB2/ITGA5/MMP2/RTF1/SETD2/LAMA3/GATA6/MMP14/LEO1/ITGA4/ITGA7/MMP9/HMGA2/INHBA	25
BP	GO:0016072	rRNA metabolic process	88/4058	264/18870	5.16e-06	0.000172264	0.00013153	RIOK3/NOP58/XRN1/ZCCHC7/PRKDC/SMARCA4/DDX17/NCL/GTF3C1/METTL16/RPS6/NOL8/UTP6/GTF3C2/BMS1/MTOR/TRMT2B/DDX21/WDR75/EXOSC10/NVL/SMARCB1/ZCCHC4/HEATR1/NOL9/TENT4B/USP36/PDCD11/BRF1/SLFN12/REXO4/SART1/WBP11/DDX27/GTPBP4/NOP56/NAT10/TRIR/WDR43/MARS1/TCOF1/UTP18/FTSJ3/XRN2/NOP14/URB1/KRI1/LAS1L/DDX52/RPS8/ERCC6/RPL7/PPAN/DDX56/RRP12/NOL10/DHX37/TSR1/RRP1B/TRMT61B/RPL7L1/DDX11/RSL1D1/RRP7A/NSUN4/DCAF13/…	88
BP	GO:0140747	regulation of ncRNA transcription	39/4058	92/18870	5.19e-06	0.000172557	0.000131754	PPARG/NFIB/NCOR1/SPI1/SMARCA4/MRTFA/MRTFB/SMAD3/TEAD1/NCL/ZC3H4/FOS/NCOR2/EGFR/MTOR/TGFB1/SMARCB1/REST/SMAD1/MYOCD/STAT3/MARS1/GATA6/HIF1A/JUN/GNL3/RARA/ETS1/NR1H2/EGR1/ZNF143/RELA/DDX11/FOSL1/NOP53/MYC/MEPCE/ZNF512B/SMAD6	39
BP	GO:0016197	endosomal transport	85/4058	253/18870	5.24e-06	0.00017321	0.000132253	RAB7B/SPAG9/GGA1/DENND5A/GRIPAP1/STX5/TOM1/GBF1/RAB6A/VPS39/EPS15L1/SORT1/AP1G1/BLTP3B/LRRK2/ARL8B/USP7/VPS37B/WASHC1/RAB11FIP3/AP3D1/ERC1/HGS/BLTP1/STX16/VAMP4/GGA3/SNX4/SGSM2/WAS/ENTR1/ALMS1/VTI1B/TMEM50A/VPS35L/ATP9A/GOSR1/ABCA1/TBC1D10B/TAMALIN/TBC1D23/GCC2/UBAP1/SORL1/DCTN1/UBE2O/MICALL2/ARHGAP1/ATP6AP1/VPS26A/ZFYVE9/AP5Z1/LAPTM4B/ARFRP1/MICALL1/ANKRD50/RAB11B/VPS26B/EIPR1/TMEM87B/PREPL/PTPN…	85
BP	GO:0016055	Wnt signaling pathway	139/4058	459/18870	5.31e-06	0.000174747	0.000133426	CDK14/MITF/BICC1/PLCG2/RBMS3/CELSR1/COL1A1/WWTR1/KANK1/CSNK1A1/MAGI2/UBR5/SMURF1/GPC4/FOXO1/EXT1/TCF7L2/CSNK1D/PPM1B/NID1/LGR4/RAC1/CSNK1G2/WNK1/CTNNB1/SEMA5A/SMARCA4/TNKS/TMEM131L/TNIK/RHOA/PKD2/USP8/USP34/PRICKLE1/RBX1/LRRK2/SMAD3/YAP1/JADE1/LATS2/RYK/NPHP4/CSNK1G1/FERMT2/ZRANB1/PPP2R1A/XIAP/DDX3X/PRICKLE2/DVL3/RTF1/FRMD8/CTNND1/GRB10/EGFR/LMBR1L/CHD8/TGFB1/MACF1/GRK5/IGFBP4/HMGXB4/CALCOCO1/SUL…	139
BP	GO:0001706	endoderm formation	28/4058	58/18870	5.55e-06	0.000181594	0.000138654	FN1/LAMB1/COL5A2/COL5A1/COL4A2/COL8A1/ITGB5/COL6A1/ITGAV/CTNNB1/COL12A1/ITGB2/ITGA5/MMP2/RTF1/SETD2/DUSP1/LAMA3/GATA6/TBX20/MMP14/LEO1/ITGA4/ITGA7/MMP9/HMGA2/INHBA/DUSP4	28
BP	GO:0019080	viral gene expression	42/4058	102/18870	5.6e-06	0.000182289	0.000139185	CSNK1A1/PCBP2/CTDP1/EP300/CHD1/EIF3A/SMARCA4/EIF3B/UBP1/PARP10/TARDBP/NUCKS1/RSF1/ATG12/USF2/GTF2B/EIF3L/ST3GAL2/CANX/SMARCB1/REST/ST3GAL3/TAF11/PTBP1/ZFP36/CCNT1/FURIN/MAN1B1/JUN/SHFL/CDK9/RRP1B/ZNF639/USF1/ST6GALNAC2/EIF3G/HDAC1/TRIM11/HMGA2/SP1/ST3GAL4/INPP5K	42
BP	GO:0016311	dephosphorylation	98/4058	302/18870	5.74e-06	0.000185764	0.000141838	PTPRG/DLC1/SMG6/PPP4R3A/MAGI2/PPP3CB/PLPP1/INPP5B/FBP1/CTDP1/HSP90B1/HSP90AB1/PPM1B/PTPRK/PTPN12/ANKLE2/IKBKB/PTPN13/PTPN1/DUSP16/SWAP70/TSC1/PTP4A2/ROCK2/INPP5A/CHP1/PPP2R1A/INPPL1/PTPRD/FRA10AC1/AMBRA1/SSH1/MTMR3/PPM1G/CAMTA1/YWHAE/MTOR/PTPRA/CTTNBP2NL/TGFB1/ILKAP/PTPN11/GNA12/DUSP1/PTPN7/PTPRS/SEMA4D/PPP6R1/PTPN14/PPP5C/PTPN9/OCRL/PTBP1/PPP6R2/PTPN22/PPP1CB/STK11/CDK5RAP3/PTPRB/UBASH3B/NSMF/MA…	98
BP	GO:0071453	cellular response to oxygen levels	63/4058	174/18870	5.87e-06	0.000188248	0.000143735	PPARG/RGCC/RORA/BCL2/MDM2/ADAM8/HIPK2/LMNA/NDRG1/FOXO1/PIK3CB/PLK3/NPEPPS/HP1BP3/ATF4/MDM4/ERO1A/TSC1/ROCK2/AKT1/ENO1/MAP3K7/FOS/ATP6V0A2/VEGFA/MTOR/TGFB1/PTGIS/IRAK1/EPAS1/PRKCE/EGLN3/RPTOR/NONO/P4HB/PDK1/VHL/BNIP3L/GATA6/HIF1A/AK4/NDUFS2/ATP6AP1/EPHA4/DDR2/EGR1/CAV1/SLC9A1/BRIP1/PRKAA1/SRC/DDAH1/NOP53/MYC/NOTCH1/STUB1/KCND2/EGLN2/MIEF1/CDKN1B/HMOX1/TBL2/SLC29A1	63
BP	GO:0045945	positive regulation of transcription by RNA polymerase III	13/4058	18/18870	5.87e-06	0.000188248	0.000143735	ELL/DEK/BAZ1B/SF3B1/CHD8/MTOR/DDX21/RPTOR/BRF1/ERCC6/ZNF143/ZC3H8/INHBA	13
BP	GO:0046822	regulation of nucleocytoplasmic transport	44/4058	109/18870	6.29e-06	0.000200243	0.000152894	FLNA/CD36/MDM2/UBR5/IWS1/EP300/BARD1/WNK1/NSUN2/SUFU/PRKD1/SMAD3/CTDSPL2/TARDBP/CHP1/XPO1/NEDD4/AKAP8L/MAVS/SUPT6H/SETD2/YWHAE/TGFB1/NF1/TPR/NUP153/PTPN11/PTPN14/GLI3/NUP58/HSP90AA1/ANP32B/SUMO1/RANGAP1/RBM4/NRDE2/IPO5/TRIM28/DMAP1/ECT2/AAAS/PKIG/ANGPT1/BAG3	44
BP	GO:0006446	regulation of translational initiation	36/4058	83/18870	6.31e-06	0.000200243	0.000152894	AGO2/EIF2AK3/EIF4A2/ATF4/EIF4G1/EIF4G2/EIF3B/EIF5B/DDX3X/GIGYF2/NPM1/RPS6KB1/EIF4B/MTOR/TPR/LARP1/HSPB1/CTIF/FMR1/EIF2AK1/NCBP1/RBM4/METTL3/MTIF2/DDX1/BZW2/BZW1/HABP4/TMED2/PPP1R15A/ZNF598/PPP1R15B/EIF2B5/PPP1CA/IMPACT/RPS6KB2	36
BP	GO:0120032	regulation of plasma membrane bounded cell projection assembly	71/4058	203/18870	6.41e-06	0.000202367	0.000154515	CCDC88A/EVL/MAP4/RALA/P2RX7/SEPTIN9/RDX/FXR1/KANK1/CYFIP1/DYNLT2B/RAC1/ARAP1/NDEL1/YAP1/SLIT2/AKT1/WASHC1/RAB11FIP3/AKIRIN1/ARPC2/MPHOSPH9/NCKAP1/ARHGAP35/PLCE1/PLEKHM1/RCC2/CNTROB/IFT88/WAS/MTOR/CEP135/ENTR1/TENM2/SYNE2/CDK10/DEF8/MYO10/FMR1/MARK4/ODF2L/PFN1/ATP8B1/RAB5A/HSP90AA1/ICAM1/ARF4/ODF2/FNBP1L/ZMYND8/DPYSL3/CENPJ/CAV1/RABEP2/BIN3/EPHB2/FSCN1/PPP1R16B/LIMK2/INTU/CDKL5/CROCC/TESK1/ABI3/DZ…	71
BP	GO:0006479	protein methylation	35/4058	80/18870	6.68e-06	0.000208866	0.000159477	DOT1L/RAB6A/OGT/SETBP1/SETDB2/MECP2/EEF1AKMT2/ETF1/BAZ2A/CARM1/GSPT1/EHMT1/SETD2/KANSL3/LCMT1/PRMT7/KMT2A/KAT8/METTL22/KMT2B/SMYD1/ASH1L/SMYD3/NDUFAF7/KMT5A/PHF20/KANSL2/EHMT2/SETD1A/HCFC1/WDR5/VCPKMT/NELFE/CSKMT/MCRS1	35
BP	GO:0008213	protein alkylation	35/4058	80/18870	6.68e-06	0.000208866	0.000159477	DOT1L/RAB6A/OGT/SETBP1/SETDB2/MECP2/EEF1AKMT2/ETF1/BAZ2A/CARM1/GSPT1/EHMT1/SETD2/KANSL3/LCMT1/PRMT7/KMT2A/KAT8/METTL22/KMT2B/SMYD1/ASH1L/SMYD3/NDUFAF7/KMT5A/PHF20/KANSL2/EHMT2/SETD1A/HCFC1/WDR5/VCPKMT/NELFE/CSKMT/MCRS1	35
BP	GO:0006473	protein acetylation	43/4058	106/18870	6.88e-06	0.000213282	0.000162849	EP400/FOXO1/EP300/PHF20L1/YEATS2/TAOK1/NAA50/DIP2A/NAA25/DEK/MORF4L1/NAA35/ESCO1/BAZ1B/MAP3K7/NAA16/DDX3X/BAG6/MSL1/SF3B1/GTF2B/DDX21/KANSL3/MORF4L2/CEP295/TADA2A/PML/NAT10/ING5/ERCC6/MSL3/HDAC6/ARID5A/SPHK1/BRD8/PHF20/PRKAA1/KANSL2/DMAP1/SOX4/NFYB/ATAT1/NAA10	43
BP	GO:0090068	positive regulation of cell cycle process	87/4058	262/18870	6.89e-06	0.000213282	0.000162849	RGCC/DYNC1H1/PLCG2/ADAM17/MDM2/PBX1/PLCB1/RDX/SVIL/SMC5/CSPP1/HNRNPU/KMT2E/ANAPC5/EIF4G1/WNK1/DDX39B/SIN3A/RHOA/MECP2/UBXN2B/ROCK2/SMC6/AKT1/MAD1L1/CDC16/INO80/DDX3X/IGF1/RCC2/NUMA1/NPM1/IGF1R/EGFR/SPAST/MED1/TPR/NCAPD3/CEP295/PRKCE/PLSCR1/CDK10/RPTOR/RACGAP1/BRD4/NCAPG2/EZH2/SH2B1/TFDP1/GIPC1/WIZ/ANAPC7/MTA3/PKP4/TBX20/BECN1/DDR2/TBX2/CDC25B/CENPJ/SPHK1/ATAD5/CPSF3/GEN1/NCAPD2/ATRX/PDGFRB/SMC4/R…	87
BP	GO:0000184	nuclear-transcribed mRNA catabolic process, nonsense-mediated decay	23/4058	44/18870	7.04e-06	0.00021563	0.000164642	SMG6/PABPC1/SMG1/UPF2/ETF1/UPF3A/GSPT1/UPF1/DHX34/HNRNPAB/SKIC3/EXOSC10/NBAS/RNPS1/CTIF/PARN/UPF3B/SMG5/NCBP1/CASC3/RBM8A/PYM1/MAGOHB	23
BP	GO:0043039	tRNA aminoacylation	23/4058	44/18870	7.04e-06	0.00021563	0.000164642	IARS1/LARS1/NARS1/TARS3/RARS2/SARS1/EPRS1/GARS1/TARS2/WARS1/YARS1/IARS2/MARS1/CARS2/RARS1/HARS1/CARS1/AARS1/SARS2/EARS2/VARS1/TARS1/LRRC47	23
BP	GO:0034976	response to endoplasmic reticulum stress	88/4058	266/18870	7.23e-06	0.000219456	0.000167563	BCL2/ITPR1/CREB3L2/RCN3/ECPAS/UBE2G2/EIF2AK3/HSP90B1/ATF4/EIF4G1/UGGT2/QRICH1/PTPN1/SEC16A/ERO1A/PSMC6/NPLOC4/LRRK2/NR1H3/DNAJC10/CCDC47/USP13/HM13/FAF2/APAF1/MARCKS/TARDBP/OS9/ATP2A2/GRINA/DDX3X/BAG6/MBTPS1/TMUB2/CREBZF/ATP2A3/CANX/PARP6/ATF6B/RNFT1/PML/SERINC3/BCL2L11/ERLIN1/LPCAT3/TMEM67/P4HB/CDK5RAP3/AFF4/TNFRSF10B/AMFR/ATF3/EDEM1/RNF121/NOD1/SRPX/THBS1/MAN1B1/BAX/TMEM259/ERN1/UFD1/JUN/AUP1/N…	88
BP	GO:0048545	response to steroid hormone	105/4058	330/18870	7.23e-06	0.000219456	0.000167563	SPP1/SGK1/NPC1/BCL2/ATP1A1/MDM2/TRERF1/EIF4E/COL1A1/IGFBP7/DDX5/MAPK1/NCOR1/ZBTB7A/UBR5/ABHD2/TFPI/GPI/PLPP1/ADAM9/EP300/HNRNPU/RBFOX2/STK39/SMARCA4/RHOA/STRN3/USP8/NR1H3/YAP1/CNOT1/SLIT2/ZFP36L2/CARM1/DDX17/SAFB/PER1/SH3RF1/SAFB2/ZDHHC7/PARP1/FOS/NEDD4/RPS6KB1/IGF1R/NCOR2/TGFB1/MED1/FOSL2/GHR/CALCOCO1/KMT2D/UBE2L3/REST/TMF1/KDM3A/BCL2L11/SLIT3/PAPPA/ZFP36/PDCD7/NR2C1/RXRA/FOSB/CAD/THBS1/NR4A3/YW…	105
BP	GO:0043543	protein acylation	55/4058	147/18870	7.39e-06	0.000223255	0.000170464	EP400/FOXO1/CDYL/EP300/PHF20L1/PPM1B/YEATS2/TAOK1/NAA50/ZDHHC17/ZDHHC21/DIP2A/NAA25/DEK/MORF4L1/NAA35/ZDHHC7/ESCO1/BAZ1B/MAP3K7/NAA16/DDX3X/ZDHHC6/BAG6/MSL1/SF3B1/GTF2B/NMT1/DDX21/KANSL3/MORF4L2/CEP295/TADA2A/ZDHHC20/PML/NAT10/ING5/ERCC6/MSL3/HHAT/GLUL/HDAC6/ARID5A/SPHK1/BRD8/PHF20/PRKAA1/KANSL2/DMAP1/NMT2/SOX4/NFYB/ATAT1/NAA10/ZDHHC16	55
BP	GO:0035196	miRNA processing	24/4058	47/18870	7.58e-06	0.000227743	0.000173891	AGO2/DDX5/ZC3H7A/PUM1/DGCR8/HNRNPA2B1/TUT7/MECP2/DICER1/SMAD3/DDX3X/SRRT/TGFB1/SMAD1/SRSF3/ZC3H7B/STAT3/SNIP1/NCBP1/H19/METTL3/AGO1/PUS10/NUP155	24
BP	GO:0150116	regulation of cell-substrate junction organization	31/4058	68/18870	7.97e-06	0.000238285	0.00018194	LIMS1/MAP4K4/DLC1/EPHA3/RAC1/PTK2/SLK/RHOA/VCL/TSC1/SMAD3/ROCK2/TLN1/FERMT2/RCC2/VEGFA/PTPRA/MACF1/PHLDB2/THBS1/SLC9A1/MMP14/SDC4/ITGB1BP1/COL16A1/LDB1/SRC/TEK/DAPK3/GREM1/ACVRL1	31
BP	GO:0051222	positive regulation of protein transport	99/4058	308/18870	8.11e-06	0.00024137	0.000184295	PPARG/FLNA/ITPR1/P2RX7/MDM2/FYN/ADAM8/PLCB1/UBR5/PPP3CB/PLK3/TCF7L2/PCM1/GOLPH3/ADAM9/NPEPPS/EP300/SAR1A/ABCG1/HUWE1/STX4/PCNT/PRKD1/SMAD3/CTDSPL2/RUFY3/ANK3/ATP2C1/SEC24A/ACSL4/TARDBP/ITGB2/CHP1/IGF1/MAVS/HPS4/SAE1/ABLIM3/KCNN4/ARIH2/MYH10/YWHAE/ATG13/TGFB1/NMT1/TPR/ACSL3/UBE2L3/MYO1C/PRKCE/UBE2D3/GLI3/RAPGEF4/USP36/TMEM30A/ANKRD1/OSBP/MYO18A/ERGIC3/RIPOR1/HSP90AA1/MCU/SORL1/EDEM1/MICALL2/ANP32B…	99
BP	GO:0018022	peptidyl-lysine methylation	26/4058	53/18870	8.24e-06	0.000244155	0.000186422	DOT1L/OGT/SETBP1/SETDB2/MECP2/EEF1AKMT2/EHMT1/SETD2/KANSL3/KMT2A/KAT8/KMT2B/SMYD1/ASH1L/SMYD3/KMT5A/PHF20/KANSL2/EHMT2/SETD1A/HCFC1/WDR5/VCPKMT/NELFE/CSKMT/MCRS1	26
BP	GO:0036294	cellular response to decreased oxygen levels	58/4058	158/18870	8.35e-06	0.000246358	0.000188104	PPARG/RGCC/RORA/BCL2/MDM2/ADAM8/HIPK2/LMNA/NDRG1/PIK3CB/PLK3/NPEPPS/HP1BP3/ATF4/MDM4/ERO1A/TSC1/ROCK2/AKT1/ENO1/MAP3K7/FOS/VEGFA/MTOR/TGFB1/PTGIS/IRAK1/EPAS1/PRKCE/EGLN3/RPTOR/NONO/P4HB/PDK1/VHL/BNIP3L/GATA6/HIF1A/AK4/EPHA4/DDR2/EGR1/SLC9A1/BRIP1/PRKAA1/SRC/DDAH1/NOP53/MYC/NOTCH1/STUB1/KCND2/EGLN2/MIEF1/CDKN1B/HMOX1/TBL2/SLC29A1	58
BP	GO:0048872	homeostasis of number of cells	101/4058	316/18870	8.65e-06	0.000253775	0.000193767	DOCK10/BCL2/ADAM17/P2RX7/ITPKB/HIPK2/TCIRG1/FSTL1/ZBTB7A/PIK3CB/PPP3CB/EXT1/GPI/ACIN1/SPI1/LGR4/HEATR3/KMT2E/PRKDC/ABCB10/UBAP2L/RCOR1/ACVR1B/AKT1/MAEA/HMGB1/PPP2R1A/HSPA9/XIAP/RPS6/GIGYF2/ZFX/SKIL/CSF1/PACS1/VEGFA/ASXL1/MED1/NF1/ARID4A/PTPN11/FOSL2/NFKBIZ/TSC22D3/ID2/EPAS1/BTK/KMT2A/FANCC/RACGAP1/BCL2L11/LPCAT3/RASSF2/L3MBTL3/BRD1/ZFP36/NCAPG2/TGFBR3/EZH2/KLF13/CDK5RAP3/SART3/MTHFD1/VHL/STAT3/EM…	101
BP	GO:0046578	regulation of Ras protein signal transduction	65/4058	183/18870	8.73e-06	0.000253892	0.000193856	MYO9B/COL3A1/MAP4K4/ITPKB/DLC1/MAPKAP1/RDX/RABGEF1/RASA3/ARHGEF3/KANK1/ITGB1/STARD8/PIK3CB/ARFGEF2/FBP1/GBF1/OGT/RAC1/ABL2/ROBO1/MADD/HEG1/ARHGAP17/CCDC125/ARHGAP35/PLCE1/ARHGEF2/IGF1/ARHGEF18/CSF1/CDC42SE1/ARHGAP42/NF1/KCTD13/APOE/P2RY8/ARHGDIA/ABCA1/MFN2/CYTH3/SGSM3/PSD4/ITGA3/DAB2IP/CYTH2/BCL6/SCAI/F11R/ARFGAP1/SRC/EPHB2/GABARAP/SPRY1/NET1/KANK2/RASAL3/LZTR1/PRAG1/NOTCH1/BCR/NGF/SSX2IP/LPAR2/K…	65
BP	GO:2000045	regulation of G1/S transition of mitotic cell cycle	65/4058	183/18870	8.73e-06	0.000253892	0.000193856	RGCC/GPNMB/BCL2/ADAM17/MDM2/PLCB1/RDX/PLK3/ACVR1/ZNF655/ACTB/KMT2E/EIF4G1/PRKDC/SMARCA4/PKD2/JADE1/SMARCC1/AKT1/INO80/DDX3X/GIGYF2/AMBRA1/EGFR/RBL1/ID2/SMARCB1/BID/SMARCC2/CDK10/RPTOR/PML/EZH2/WEE1/TFDP1/PHF10/SLFN11/CDK7/BCL7B/FBXO31/DDR2/PSME2/RFWD3/PKD1/CENPJ/CPSF3/RPS27L/SMARCD2/RRM1/ADAMTS1/PTPN6/KANK2/SDE2/BTN2A2/MTBP/SMARCD1/MEPCE/STIL/INHBA/CHEK2/CDKN1B/CDKN1A/SMARCD3/BCL7C/CACNB4	65
BP	GO:1901800	positive regulation of proteasomal protein catabolic process	46/4058	117/18870	9.01e-06	0.000260846	0.000199166	HECTD1/MDM2/CSNK1A1/CHFR/PLK3/CSNK1D/ARIH1/PSMC6/PRICKLE1/RBX1/LRRK2/AKT1/USP13/SH3RF1/NUB1/TAF1/ZER1/ARIH2/BAG6/RNFT1/FMR1/AXIN1/SMAD7/RNF180/FBXW8/TMEM259/SUMO1/DAB2IP/RAD23A/RNF144A/CAV1/SGTA/TRIB2/GBA1/CSNK1E/GABARAP/BCAP31/IL33/NOP53/SOCS4/RNF19B/SUMO2/FZR1/STUB1/PSMC5/PSMC4	46
BP	GO:0051962	positive regulation of nervous system development	94/4058	290/18870	9.28e-06	0.000267238	0.000204046	FN1/NUMB/VCAN/CUX1/PLXNC1/ITGB1/SMURF1/TNFRSF1B/NAP1L1/FLRT2/CYFIP1/PAFAH1B1/CTNNB1/SEMA5A/EIF4G2/MECP2/DICER1/ROBO1/SLIT2/IST1/RUFY3/IL1RAPL1/TRPV2/SPEN/TIAM2/PLXNB2/ADGRB3/NIN/RHEB/SKIL/PTPRD/MAP1B/SRRT/VEGFA/DHX36/MTOR/TGFB1/MACF1/SERPINE2/PLXNA3/ID2/LIMK1/PARP6/SS18L1/PLXNA1/SEMA4D/TIAM1/GLI3/SEMA4A/STK11/BIN1/CLSTN1/CXCL12/HIF1A/MEGF8/TENM4/CAPRIN2/FBXW8/EPHA4/MME/THBS2/SRPX2/MAP2K2/PRKCI/HD…	94
BP	GO:0098727	maintenance of cell number	66/4058	187/18870	9.51e-06	0.000272611	0.000208149	NFIB/EIF4E/FOXO1/SMC5/PCM1/MED15/SPI1/OGT/ACTB/CTNNB1/LDB2/SMARCA4/SIN3A/BRD9/SMC1A/YAP1/CNOT1/SMARCC1/ZFP36L2/RIF1/SAP130/HOOK3/IGF1/RTF1/SRRT/RBBP4/ARID4A/PRRX1/SMARCB1/REST/ZC3H13/KDM2B/FANCC/KDM3A/EZH2/ELAVL1/ZHX2/STAT3/WDR43/PHF10/SKI/BCL7B/WDR47/GNL3/ARID4B/MED12/METTL3/SAV1/JAG1/LEO1/LOXL2/LDB1/SUDS3/RBBP7/ZNF358/KLF10/SOX4/HDAC1/CNOT3/MYC/ING1/SMARCD1/NOTCH1/HMGA2/LRP5/BCL7C	66
BP	GO:2000736	regulation of stem cell differentiation	34/4058	78/18870	9.92e-06	0.000283312	0.00021632	ITCH/HNRNPU/GATAD2A/PRKDC/NSUN2/GATAD2B/PRICKLE1/YAP1/ZFP36L2/PDGFRA/NELFB/HSPA9/CHD4/DHX36/MBD3/RBBP4/REST/KDM3A/MTA1/ZFP36/EZH2/STAT3/CDK12/MTA3/LTBP3/METTL3/JAG1/RBBP7/CHD3/PUS7/SOX5/SETD1A/HDAC1/NOTCH1	34
BP	GO:0019079	viral genome replication	50/4058	131/18870	9.98e-06	0.000283594	0.000216535	BCL2/DDX5/PCBP2/SMC5/ILF3/EEF1A1/PABPC1/ADARB1/ATG16L2/TOP2B/DEK/SMC6/SRPK2/FAM111A/TASOR/DDX3X/MAVS/GRK2/NUCKS1/ZNFX1/MORC2/SMARCB1/LARP1/PLSCR1/TMEM41B/FMR1/SRPK1/DDB1/KPNA6/CTBP1/TBC1D20/FBXL2/STAU1/SHFL/DDX56/ZFYVE1/ATG16L1/ZC3HAV1/RAD23A/CCNK/TRIM28/MX1/VAPA/ZBED1/HACD3/NOTCH1/HMGA2/HTATSF1/ISG20/INPP5K	50
BP	GO:0043401	steroid hormone mediated signaling pathway	52/4058	138/18870	1.03e-05	0.000290338	0.000221684	TRERF1/DDX5/MAPK1/NCOR1/ZBTB7A/UBR5/ABHD2/PLPP1/EP300/RBFOX2/SMARCA4/RHOA/STRN3/YAP1/CNOT1/CARM1/DDX17/SAFB/PER1/SAFB2/ZDHHC7/PARP1/NEDD4/NCOR2/MED1/CALCOCO1/KMT2D/TMF1/KDM3A/NR2C1/RXRA/NR4A3/YWHAH/PADI2/HEYL/HDAC6/CNOT9/CYP7B1/UBA5/CRY2/SRC/TRIP4/ESRRA/KANK2/HDAC1/VPS18/CRY1/CALR/EGLN2/DNAAF4/RXRB/DDX54	52
BP	GO:1901875	positive regulation of post-translational protein modification	58/4058	159/18870	1.04e-05	0.000293614	0.000224186	CBLB/CHFR/OGT/HUWE1/WBP1L/PRICKLE1/RBX1/LAPTM5/LRRK2/DEK/BAZ2A/BAZ1B/XIAP/DDX3X/NPM1/SAE1/RIPK2/PDCD6/SF3B1/DDX21/KANSL3/PTTG1IP/UBE2L3/KAT8/MTA1/AXIN1/UBA2/PTPN22/UBE2V2/CDK5RAP3/ARRDC3/SENP2/RNF180/ERCC6/GNL3/EGR1/CAV1/SPHK1/PHF20/RASSF5/KANSL2/GABARAP/FANCI/RRP8/HCFC1/WDR5/NOP53/CRY1/PIAS4/DCUN1D5/FZR1/ANGPT1/PIAS3/STUB1/NELFE/CDC14B/MCRS1/PEF1	58
BP	GO:0043038	amino acid activation	23/4058	45/18870	1.15e-05	0.000321703	0.000245633	IARS1/LARS1/NARS1/TARS3/RARS2/SARS1/EPRS1/GARS1/TARS2/WARS1/YARS1/IARS2/MARS1/CARS2/RARS1/HARS1/CARS1/AARS1/SARS2/EARS2/VARS1/TARS1/LRRC47	23
BP	GO:0007093	mitotic cell cycle checkpoint signaling	53/4058	142/18870	1.16e-05	0.000323589	0.000247073	NABP1/MDM2/INTS3/CHFR/PLK3/BARD1/TAOK1/PRKDC/RAD50/MAD1L1/KNTC1/CDK5RAP2/GIGYF2/UIMC1/KLHL22/MBTPS1/XPC/TPR/LCMT1/DUSP1/PML/TOPBP1/CDK5RAP3/RAD9A/FBXO31/RFWD3/MDC1/TAOK2/RPS27L/IK/GEN1/NAE1/BUB3/DONSON/HUS1/BLM/RINT1/SDE2/NOP53/BABAM1/EME2/FZR1/MRNIP/VPS4A/RBBP8/ZWILCH/CHEK2/KNL1/CDKN1B/CDKN1A/TIPIN/CDC14B/TEX14	53
BP	GO:0043434	response to peptide hormone	130/4058	430/18870	1.16e-05	0.000323115	0.000246711	PPARG/FBN1/COL3A1/MDM2/RAB31/PLCB1/COL1A1/SORBS1/KANK1/MAPK1/FOXO1/CTSD/FBP1/SRSF6/MTCL2/CYFIP1/OGT/PIK3C2A/STAT2/SORT1/PTK2/PRKDC/NR4A1/PTPN1/LONP1/NDEL1/PRKD1/TSC1/SLC27A1/PKM/ROCK2/SMARCC1/TRIM24/USO1/EIF2B3/AKT1/ZDHHC7/NCL/SRSF4/PIK3R3/PRKCA/PARP1/MAP3K7/PDPK1/FOS/INPPL1/NUCKS1/MAP1B/CSK/RPS6KB1/HSF1/IGF1R/GRB10/EPRS1/MTOR/PTPRA/ITGB3/PTPN11/ADIPOR1/GHR/EIF2B1/MYO1C/PIP4K2B/NONO/PXN/LPIN1/TYK…	130
BP	GO:0046580	negative regulation of Ras protein signal transduction	24/4058	48/18870	1.21e-05	0.000334115	0.00025511	DLC1/MAPKAP1/RABGEF1/RASA3/KANK1/ITGB1/FBP1/ABL2/HEG1/CCDC125/ARHGAP35/ARHGAP42/NF1/KCTD13/MFN2/ITGA3/DAB2IP/BCL6/SCAI/EPHB2/SPRY1/RASAL3/LZTR1/KCTD10	24
BP	GO:0019083	viral transcription	25/4058	51/18870	1.25e-05	0.00034332	0.000262138	CTDP1/EP300/CHD1/SMARCA4/UBP1/TARDBP/NUCKS1/RSF1/USF2/GTF2B/SMARCB1/REST/TAF11/ZFP36/CCNT1/JUN/CDK9/RRP1B/ZNF639/USF1/HDAC1/TRIM11/HMGA2/SP1/INPP5K	25
BP	GO:0043276	anoikis	19/4058	34/18870	1.25e-05	0.00034332	0.000262138	BCL2/ITGB1/PTK2/AKT1/PIK3R3/MAP3K7/MCL1/ITGA5/MTOR/ANKRD13C/STK11/TFDP1/TLE1/CAV1/TSC2/DAPK2/SRC/NOTCH1/IKBKG	19
BP	GO:1990778	protein localization to cell periphery	110/4058	353/18870	1.26e-05	0.000343863	0.000262553	CCDC88A/FLNA/NUMB/HECTD1/RAB31/SPTBN1/GPC6/RDX/EPB41L2/EPHA3/SORBS1/GGA1/GRIPAP1/ITGB1/GAK/SMURF1/GPC4/HYCC2/PIP5K1A/GOLPH3/SLMAP/OGT/ACTB/RILPL1/IKBKB/EIF4G1/PRAM1/WNK1/SEC16A/TNIK/STX4/ADAM10/HYCC1/PACS2/ROCK2/ANK3/AKT1/ATP2C1/ZDHHC7/MYADM/EZR/PDPK1/NUMA1/CSK/FRMD8/RABEP1/PACS1/GGA3/EGFR/AFDN/BBS2/PPIL2/TGFB1/MACF1/GGA2/ACSL3/VTI1B/PPFIA1/PRKCE/STXBP1/EPB41/KIF13A/PTPN9/TAMALIN/RILPL2/SORL1/CLS…	110
BP	GO:0051098	regulation of binding	86/4058	262/18870	1.28e-05	0.000348026	0.000265731	PPARG/ANXA2/DOT1L/PLAUR/HIPK2/WAPL/CSNK1A1/ZBTB7A/TCF7L2/USP33/ACTB/EP300/ARHGEF7/EIF4G1/NIBAN2/ARRB2/TNKS/LRRK2/CCPG1/CPNE1/MARK3/ADD1/AKT1/NFKBIA/GNL3L/HMGB1/TAF1/BTAF1/ATP2A2/IGF1/NUCKS1/RSF1/RIPK2/GTF2B/NSD1/ZNF618/TGFB1/ATP2A3/PRMT7/SYMPK/NVL/PSME3IP1/APOE/EPB41/FMR1/TIAM1/PEX14/GTPBP4/AMFR/SORL1/SKI/CAPRIN2/NMD3/BAX/NCBP1/SUMO1/EPHA4/LRP1/JUN/RARA/PER2/PKD1/CAV1/XIRP1/MED25/GOLGA2/ITGB1BP1/…	86
BP	GO:1903052	positive regulation of proteolysis involved in protein catabolic process	52/4058	139/18870	1.3e-05	0.000351993	0.000268761	HECTD1/MDM2/CSNK1A1/SMURF1/CHFR/PLK3/CSNK1D/PTK2/ARIH1/PSMC6/PRICKLE1/RBX1/LAPTM5/LRRK2/AKT1/USP13/SH3RF1/NUB1/TAF1/ZER1/ARIH2/BAG6/PTK2B/RNFT1/FMR1/L3MBTL3/AXIN1/SMAD7/RNF180/FBXW8/TMEM259/SUMO1/DAB2IP/RAD23A/RNF144A/CAV1/SGTA/TRIB2/GBA1/CSNK1E/GABARAP/BCAP31/IL33/NOP53/SOCS4/RNF19B/SUMO2/FZR1/STUB1/PSMC5/IKBKG/PSMC4	52
BP	GO:0031669	cellular response to nutrient levels	83/4058	251/18870	1.32e-05	0.000356066	0.00027187	BCL2/MDM2/SLC38A2/MAPKAP1/COL1A1/PLIN2/UPP1/MAPK1/CSNK1A1/LARS1/FOXO1/EIF2AK3/OGT/USP33/GCN1/EP300/ATF4/POSTN/EIF4G1/PRKD1/TSC1/LRRK2/TRIM24/WIPI2/MAP3K7/RHEB/DEPDC5/FOS/HNRNPA1/WRN/AMBRA1/RPS6KB1/MTMR3/WDR59/IGF1R/GABARAPL1/USF2/MTOR/MED1/RNF152/STK24/WDR45B/SEH1L/RPTOR/NONO/NPRL3/VDR/RIPOR1/CD68/ATF3/RXRA/WDR45/ULK1/TNC/SZT2/WIPI1/BECN1/ZFYVE1/PLIN3/GLUL/TSC2/BRIP1/GBA1/NUAK1/PRKAA1/USF1/UCP2/E…	83
BP	GO:0007179	transforming growth factor beta receptor signaling pathway	77/4058	229/18870	1.37e-05	0.000367309	0.000280455	PPARG/CD109/COL1A2/FBN1/ZEB1/COL3A1/ADAM17/HIPK2/ITGB8/ZBTB7A/ITGB5/SMURF1/LTBP1/ACVR1/TRIM33/GLG1/SPI1/ADAM9/OGT/HSP90AB1/EP300/PTPRK/PTK2/ARRB2/SIN3A/ENG/SMAD3/LATS2/SAP130/FERMT2/PARP1/MAP3K7/PDPK1/FOS/SKIL/LTBP2/RBBP4/TGFB1/ARID4A/NREP/SMAD1/ZYX/MYOCD/PML/PXN/AXIN1/TGFBR3/STK11/STAT3/HTRA4/SNX25/GIPC1/SKI/SMURF2/FURIN/THBS1/SMAD7/ZFYVE9/JUN/LTBP3/ARID4B/ITGA3/SUDS3/RBBP7/SRC/SPRY1/HDAC1/PBLD/…	77
BP	GO:0030518	intracellular steroid hormone receptor signaling pathway	47/4058	122/18870	1.37e-05	0.000366869	0.000280119	TRERF1/DDX5/MAPK1/NCOR1/ZBTB7A/UBR5/PLPP1/EP300/RBFOX2/SMARCA4/RHOA/STRN3/YAP1/CNOT1/CARM1/DDX17/SAFB/PER1/SAFB2/ZDHHC7/PARP1/NEDD4/NCOR2/MED1/CALCOCO1/KMT2D/TMF1/KDM3A/YWHAH/PADI2/HEYL/HDAC6/CNOT9/CYP7B1/UBA5/CRY2/SRC/TRIP4/ESRRA/KANK2/HDAC1/VPS18/CRY1/CALR/EGLN2/DNAAF4/DDX54	47
BP	GO:0031060	regulation of histone methylation	13/4058	19/18870	1.49e-05	0.000396564	0.000302792	OGT/MECP2/BAZ2A/EHMT1/KANSL3/KAT8/PHF20/KANSL2/EHMT2/HCFC1/WDR5/NELFE/MCRS1	13
BP	GO:0010948	negative regulation of cell cycle process	101/4058	320/18870	1.56e-05	0.000413298	0.000315569	RGCC/NABP1/GPNMB/BCL2/DOT1L/APBB2/MDM2/WAPL/RPS6KA2/INTS3/CHFR/PLK3/TOM1L2/ACVR1/ZNF655/BARD1/TAOK1/DDX39B/PRKDC/TNKS/NSUN2/CENATAC/PKD2/RAD50/JADE1/ZFP36L2/MAD1L1/KNTC1/CDK5RAP2/BAZ1B/GIGYF2/NPM1/UIMC1/KLHL22/MBTPS1/RBL1/XPC/TPR/PTPN11/LCMT1/DUSP1/TP53BP1/PML/TMEM67/EZH2/TOPBP1/CDK5RAP3/BRCA2/WEE1/SLFN11/RAD9A/ERCC6/FBXO31/DNA2/DAB2IP/BCL6/AVEN/RFWD3/BRIP1/MDC1/TAOK2/RPS27L/IK/GEN1/NAE1/ATRX/BUB…	101
BP	GO:0070507	regulation of microtubule cytoskeleton organization	58/4058	161/18870	1.61e-05	0.000421671	0.000321963	DYNC1H1/EPHA3/ATXN7/NAV3/CLIP1/PHLDB1/PAFAH1B1/BICD1/HNRNPU/CAMSAP1/ARHGEF7/RNF4/RAC1/TAOK1/CAMSAP2/RHOA/MECP2/CKAP5/MPDZ/TBCD/BMERB1/CDK5RAP2/ARHGEF2/MAP1B/NUMA1/SPAST/AKAP9/TPR/PHLDB2/HDGFL3/DCTN1/TACC3/MID1/WDR47/HAUS6/DIXDC1/TRAF3IP1/EML3/PKD1/HDAC6/CENPJ/GNAI1/MAP1S/PRKAA1/CHMP1B/CEP70/MAPRE1/EML2/CHMP1A/ATAT1/HAUS1/PRUNE1/MAP2/MAPRE3/STIL/CDKN1B/GPSM2/CEP97	58
BP	GO:0031056	regulation of histone modification	21/4058	40/18870	1.61e-05	0.000421671	0.000321963	OGT/MECP2/DEK/BAZ2A/BAZ1B/EHMT1/SF3B1/DDX21/KANSL3/TADA2A/KAT8/ERCC6/PHF20/KANSL2/EHMT2/RRP8/HCFC1/WDR5/NFYB/NELFE/MCRS1	21
BP	GO:0060271	cilium assembly	116/4058	378/18870	1.61e-05	0.000421671	0.000321963	CCDC88A/FLNA/MAP4/AHI1/SEPTIN9/ARMC9/WWTR1/SEPTIN6/GBF1/SEPTIN2/PCM1/CSNK1D/RILPL1/DYNLT2B/CPLANE1/RFX2/WDR11/PRICKLE1/PCNT/ABLIM1/YAP1/TTLL3/AKT1/CCDC57/RAB11FIP3/MPHOSPH9/ARHGAP35/DNAH1/ABLIM3/CNTROB/CEP83/IFT88/BBS2/TBC1D32/CEP135/ENTR1/SYNE2/CDK10/TTC39C/MARK4/PARVA/ODF2L/TMEM67/OCRL/DNMBP/KIAA0586/ARF4/RILPL2/ODF2/DNAAF5/DCTN1/IFT172/KIAA0753/FNBP1L/TBC1D31/ABCC4/IFT52/OFD1/FBXW8/PTPDC1/NEK1…	116
BP	GO:2000779	regulation of double-strand break repair	50/4058	133/18870	1.62e-05	0.000422001	0.000322215	TRRAP/EP400/ACTB/PRKDC/SMARCA4/TOP2B/DEK/SMARCC1/RIF1/MORF4L1/MBTD1/PARP1/FBH1/HSF1/SETD2/WAS/NSD2/SMARCB1/MORF4L2/SMARCC2/TP53BP1/PML/RTEL1/UBE2V2/MMS19/SPIRE1/SHLD2/PHF10/BCL7B/ERCC6/KMT5A/BRD8/WDR48/SMARCD2/PPP4C/DMAP1/DDX11/MEAF6/PIAS4/POLQ/MRNIP/RECQL5/SMARCD1/HDGFL2/TERF2IP/HMGA2/UBQLN4/SMARCD3/BCL7C/FIGNL1	50
BP	GO:0071383	cellular response to steroid hormone stimulus	71/4058	208/18870	1.65e-05	0.000429287	0.000327778	SGK1/NPC1/ATP1A1/TRERF1/EIF4E/DDX5/MAPK1/NCOR1/ZBTB7A/UBR5/ABHD2/TFPI/PLPP1/EP300/HNRNPU/RBFOX2/SMARCA4/RHOA/STRN3/USP8/YAP1/CNOT1/ZFP36L2/CARM1/DDX17/SAFB/PER1/SAFB2/ZDHHC7/PARP1/NEDD4/RPS6KB1/IGF1R/NCOR2/MED1/CALCOCO1/KMT2D/UBE2L3/REST/TMF1/KDM3A/BCL2L11/ZFP36/NR2C1/RXRA/NR4A3/YWHAH/DDIT4/SMYD3/PADI2/HEYL/FLT3/HDAC6/CNOT9/CYP7B1/UBA5/CRY2/SRC/TRIP4/ESRRA/KANK2/HDAC1/VPS18/CRY1/CALR/FBXO32/EGLN2…	71
BP	GO:0050686	negative regulation of mRNA processing	15/4058	24/18870	1.67e-05	0.000431388	0.000329382	SRSF6/BARD1/SFSWAP/RBMX/SRSF10/HNRNPA2B1/SRSF4/RBM10/NPM1/SRSF7/RNPS1/PTBP1/HNRNPK/U2AF2/SRSF9	15
BP	GO:0006513	protein monoubiquitination	22/4058	43/18870	1.74e-05	0.000447437	0.000341635	ITCH/UBE2R2/RNF10/HUWE1/RBX1/PCGF3/KLHL22/PDCD6/TRIM56/RNF152/PCGF6/MGRN1/UBE2D3/UBE2O/FANCL/WDR48/TRIM41/ZNF598/RNF220/RNF126/UHRF1/PEF1	22
BP	GO:0019827	stem cell population maintenance	64/4058	183/18870	1.79e-05	0.00045954	0.000350877	NFIB/EIF4E/FOXO1/SMC5/PCM1/MED15/SPI1/OGT/ACTB/CTNNB1/LDB2/SMARCA4/SIN3A/BRD9/SMC1A/YAP1/CNOT1/SMARCC1/ZFP36L2/RIF1/SAP130/HOOK3/RTF1/SRRT/RBBP4/ARID4A/PRRX1/SMARCB1/REST/ZC3H13/KDM2B/FANCC/KDM3A/ELAVL1/ZHX2/STAT3/WDR43/PHF10/SKI/BCL7B/WDR47/GNL3/ARID4B/MED12/METTL3/SAV1/JAG1/LEO1/LOXL2/LDB1/SUDS3/RBBP7/ZNF358/KLF10/SOX4/HDAC1/CNOT3/MYC/ING1/SMARCD1/NOTCH1/HMGA2/LRP5/BCL7C	64
BP	GO:0090316	positive regulation of intracellular protein transport	57/4058	158/18870	1.8e-05	0.000460493	0.000351604	FLNA/MDM2/FYN/UBR5/PLK3/PCM1/NPEPPS/EP300/SAR1A/HUWE1/PCNT/PRKD1/SMAD3/CTDSPL2/RUFY3/ANK3/TARDBP/ITGB2/CHP1/MAVS/HPS4/SAE1/ABLIM3/ARIH2/YWHAE/ATG13/TGFB1/NMT1/TPR/UBE2L3/MYO1C/UBE2D3/GLI3/USP36/TMEM30A/ERGIC3/RIPOR1/HSP90AA1/SORL1/EDEM1/MICALL2/ANP32B/IPO5/TRIM28/ITGB1BP1/PRKAA1/CEP290/DMAP1/BCAP31/OAZ2/CEMIP/ECT2/FIS1/B3GAT3/BAG3/MIEF1/KIF20B	57
BP	GO:0042789	mRNA transcription by RNA polymerase II	23/4058	46/18870	1.83e-05	0.000463235	0.000353698	PPARG/FLNA/ANXA2/ATF4/TAF2/NR1H3/TAF1/NCBP3/MED1/NFKBIZ/EPAS1/TAF11/VDR/STAT3/RXRA/TAF12/NCBP1/C5AR1/RARA/NR1H2/HLTF/RXRB/TBP	23
BP	GO:0070849	response to epidermal growth factor	23/4058	46/18870	1.83e-05	0.000463235	0.000353698	PDE8A/COL1A1/MAPK1/EEF1A1/PTPN12/ZFP36L2/AKT1/NCL/PDPK1/FOS/EGFR/MED1/TPR/PTPN11/GAREM1/ZFP36/MARS1/CAD/BECN1/DAB2IP/BAIAP2/PPP1R9B/INPP5K	23
BP	GO:0048008	platelet-derived growth factor receptor signaling pathway	27/4058	58/18870	1.89e-05	0.00047233	0.000360643	MYO1E/CBLB/PDGFD/ARID5B/PTPN12/PIK3C2A/PTPN1/LRIG2/PDGFRA/HGS/VEGFA/ITGB3/PTPN11/MYOCD/HIP1/SGPL1/ZFAND5/NR4A3/LRP1/F3/SRC/PDGFRB/NDRG4/IFT20/PDGFA/CSRNP1/BCAR1	27
BP	GO:0070534	protein K63-linked ubiquitination	27/4058	58/18870	1.89e-05	0.00047233	0.000360643	HECTD1/ITCH/UBE2G1/RNF4/PARP10/XIAP/DDX3X/NEDD4/RNF115/ARIH2/RIPK2/TRIM56/TRAF3/RNF152/SASH1/PTPN22/UBE2V2/UBE2O/RNF168/RNF213/TRIM5/TRAF3IP2/TRAF1/TRAF2/ZNF598/STUB1/RNF126	27
BP	GO:0032968	positive regulation of transcription elongation by RNA polymerase II	24/4058	49/18870	1.89e-05	0.00047233	0.000360643	MED15/CTNNB1/ELL/MED26/SUPT6H/MED1/TCERG1/BRD4/CCNT1/PWWP2A/CDK12/ZMYND8/NCBP1/CDK9/CCNK/LEO1/MED25/LDB1/PWWP2B/EAPP/MED24/ELL2/MED16/GTF2F1	24
BP	GO:0051058	negative regulation of small GTPase mediated signal transduction	26/4058	55/18870	1.91e-05	0.000476341	0.000363705	DLC1/MAPKAP1/RABGEF1/RASA3/KANK1/ITGB1/FBP1/ABL2/HEG1/SLIT2/CCDC125/ARHGAP35/ARHGAP42/NF1/KCTD13/MFN2/ITGA3/DAB2IP/BCL6/SCAI/EPHB2/SPRY1/RASAL3/LZTR1/CGNL1/KCTD10	26
BP	GO:0031334	positive regulation of protein-containing complex assembly	68/4058	198/18870	1.97e-05	0.000489519	0.000373767	FNIP2/CD36/EVL/PLCG2/RAP1B/NAV3/CLIP1/RAC1/EIF4G1/PSMC6/RHOA/MECP2/CKAP5/PRKD1/GNL3L/ARPC2/FERMT2/NCKAP1/CDK5RAP2/DDX3X/MAVS/MAP1B/NUMA1/AMBRA1/VEGFA/MTOR/TGFB1/AKAP9/PTK2B/BID/WARS1/PRKCE/BTK/MARK4/ABCA1/BCL2L11/TRIM65/PFN1/PTPN22/CAND1/HSP90AA1/RHOC/BIN1/DCTN1/BAX/CTTN/SUMO1/PIEZO1/NR1H2/DAB2IP/MED25/NRG1/GBP2/SRC/FSCN1/MPP7/PPP2R5B/SNX9/FCHSD1/MAPRE1/KIRREL1/BAIAP2/LMOD1/TFRC/DHX33/ATAT1/STUB1…	68
BP	GO:0010507	negative regulation of autophagy	37/4058	90/18870	2.06e-05	0.000509976	0.000389386	NPC1/BCL2/EP300/EIF4G1/WNK1/SNRNP70/EIF4G2/TLK2/TSC1/LRRK2/STK38L/AKT1/WASHC1/MCL1/QSOX1/KLHL22/MTOR/RPTOR/USP36/PTPN22/VHL/STAT3/FOXK2/FOXK1/KDM4A/WDR6/BECN1/TSC2/GOLGA2/GATA4/HERC1/EHMT2/NRBP2/HGF/UBQLN4/SLC7A5/HMOX1	37
BP	GO:0048588	developmental cell growth	79/4058	239/18870	2.14e-05	0.000527233	0.000402563	FN1/ALCAM/SPP1/SEMA3C/PRKG1/SPAG9/ITGB1/SMURF1/PPP3CB/EXT1/CTDP1/CYFIP1/PAFAH1B1/HSP90AB1/POSTN/CTNNB1/SEMA5A/EIF4G2/SIN3A/VCL/MECP2/SPG11/PRICKLE1/NDEL1/CPNE1/SLIT2/IST1/RUFY3/TRPV2/NIN/RYK/IGF1/MAP1B/SLC23A2/ARIH2/VEGFA/MACF1/KMT2D/PLXNA3/PTPRS/LIMK1/PLXNA1/SEMA4D/APOE/DNM2/TIAM1/SLIT3/SEMA4A/HSP90AA1/STK11/CXCL12/MEGF8/ULK1/SMAD7/IFRD1/CTTN/MEIS1/HDAC6/GDI1/ITGA4/GATA4/PLXNA4/EDNRA/LAMB2/DCLK1…	79
BP	GO:2000036	regulation of stem cell population maintenance	32/4058	74/18870	2.18e-05	0.000533894	0.000407649	OGT/ACTB/SMARCA4/SIN3A/BRD9/YAP1/CNOT1/SMARCC1/SAP130/RBBP4/ARID4A/SMARCB1/REST/ZC3H13/KDM2B/KDM3A/ELAVL1/WDR43/PHF10/BCL7B/ARID4B/SAV1/LOXL2/SUDS3/RBBP7/HDAC1/CNOT3/MYC/ING1/SMARCD1/HMGA2/BCL7C	32
BP	GO:0007163	establishment or maintenance of cell polarity	76/4058	228/18870	2.19e-05	0.000533894	0.000407649	PARVG/MAP4/MYH9/KANK1/TCIRG1/ITGB1/LMNA/RAP1B/CLIC4/GBF1/DST/PARD3/GOLPH3/PAFAH1B1/ACTB/HSP90AB1/RAC1/ABL2/PTK2/RHOA/PRICKLE1/CKAP5/NDEL1/UBXN2B/ROCK2/RUFY3/NDE1/CDC42BPB/ARHGAP35/RHOJ/CDK5RAP2/PDLIM1/PARD3B/MAP1B/NUMA1/KIF26B/IGF1R/PTK2B/DLG2/PARVA/PHLDB2/MYO18A/HSP90AA1/STK11/ARF4/CYTH3/SIPA1/DCTN1/WEE1/FAT1/PRKCI/PKD1/SLC9A1/ATN1/AMOTL1/SIPA1L3/WDR1/LIN7A/TRAF3IP2/STK25/EPHB1/FSCN1/MPP7/SPRY1/…	76
BP	GO:0032205	negative regulation of telomere maintenance	19/4058	35/18870	2.19e-05	0.000533894	0.000407649	SMG6/HNRNPC/XRN1/HNRNPU/TNKS/RAD50/GNL3L/PARP1/ERCC1/HNRNPA1/EXOSC10/TENT4B/RTEL1/NAT10/XRCC1/CTC1/SRC/SLX4/TERF2IP	19
BP	GO:0000380	alternative mRNA splicing, via spliceosome	31/4058	71/18870	2.32e-05	0.00055784	0.000425933	DDX5/RBM5/FXR1/THRAP3/RBM25/ZBTB7A/SRSF6/HNRNPU/RBFOX2/WTAP/SFSWAP/RBMX/DDX17/HNRNPM/HNRNPL/YTHDC1/HNRNPA1/RBM17/SRSF1/REST/RNPS1/FMR1/KHDRBS3/PTBP1/NSRP1/NCBP1/RBM4/RBM15/SRSF9/TRA2B/RBM8A	31
BP	GO:0061614	miRNA transcription	31/4058	71/18870	2.32e-05	0.00055784	0.000425933	PPARG/NFIB/DDX5/NCOR1/SPI1/SMARCA4/MRTFA/MRTFB/SMAD3/TEAD1/FOS/NCOR2/EGFR/TGFB1/REST/SMAD1/MYOCD/STAT3/GATA6/HIF1A/JUN/GNL3/RARA/ETS1/NR1H2/EGR1/RELA/FOSL1/MYC/ZNF512B/SMAD6	31
BP	GO:1902017	regulation of cilium assembly	31/4058	71/18870	2.32e-05	0.00055784	0.000425933	CCDC88A/MAP4/SEPTIN9/DYNLT2B/YAP1/AKT1/RAB11FIP3/MPHOSPH9/ARHGAP35/CNTROB/IFT88/CEP135/ENTR1/SYNE2/CDK10/MARK4/ODF2L/ARF4/ODF2/CENPJ/RABEP2/LIMK2/INTU/CDKL5/CROCC/TESK1/DZIP1/IFT20/CDKL1/CCP110/CEP97	31
BP	GO:0048025	negative regulation of mRNA splicing, via spliceosome	14/4058	22/18870	2.4e-05	0.000575303	0.000439266	SRSF6/SFSWAP/RBMX/SRSF10/HNRNPA2B1/SRSF4/RBM10/NPM1/SRSF7/RNPS1/PTBP1/HNRNPK/U2AF2/SRSF9	14
BP	GO:1905037	autophagosome organization	46/4058	121/18870	2.5e-05	0.0005956	0.000454764	TCIRG1/TOM1/SMURF1/CTSD/ZFYVE26/ATG16L2/SPG11/LRRK2/UBXN2B/PACS2/WIPI2/RB1CC1/ATP2A2/AMBRA1/MTMR3/GABARAPL1/SNX4/ATG12/UBXN2A/IFT88/MTOR/ATG13/WDR45B/VMP1/PIP4K2B/TMEM41B/ATG4B/MFN2/RAB5A/RAB43/RAB1A/WDR45/ATG2B/ULK1/WIPI1/BECN1/ATG16L1/GBA1/EPHB2/EHMT2/GABARAP/ATG2A/BAG3/IFT20/RAB1B/ATG4D	46
BP	GO:0045216	cell-cell junction organization	72/4058	214/18870	2.51e-05	0.0005956	0.000454764	FLNA/LIMS1/NUMB/CD9/RDX/CDH19/EXT1/PLEC/TLN2/PARD3/KIFC3/ACTB/HIPK1/IKBKB/CTNNB1/PIP5K1C/RHOA/VCL/HEG1/MPDZ/ADAM10/SMAD3/TJP1/ROCK2/ADD1/TBCD/NPHP4/TLN1/FERMT2/CDH13/PRKCA/HDAC7/SVEP1/CSK/CTNND1/VEGFA/AFDN/WHRN/TGFB1/CDH11/MYO1C/PLEKHA7/RHOC/MICALL2/TJP2/PKP4/SMAD7/EPHA4/PRKCI/CNTNAP2/CAV1/F11R/WDR1/SRC/PTPN23/EPHB2/FSCN1/PRKCH/NUMBL/MPP7/NLGN4X/XIRP2/KIRREL1/ECT2/NLGN2/LIMS2/BMP6/FBF1/RAB13/ACE/…	72
BP	GO:0000075	cell cycle checkpoint signaling	66/4058	192/18870	2.51e-05	0.0005956	0.000454764	NABP1/DOT1L/MDM2/INTS3/CHFR/PLK3/BARD1/TAOK1/DDX39B/PRKDC/NSUN2/RAD50/MAD1L1/KNTC1/CDK5RAP2/GIGYF2/UIMC1/KLHL22/MBTPS1/XPC/TPR/PTPN11/LCMT1/DUSP1/TP53BP1/PML/TOPBP1/CDK5RAP3/BRCA2/RAD9A/ERCC6/FBXO31/DNA2/RFWD3/BRIP1/MDC1/TAOK2/RPS27L/IK/GEN1/NAE1/BUB3/DONSON/HUS1/BLM/RINT1/SDE2/NOP53/BABAM1/CRY1/EME2/FZR1/MRNIP/THOC5/WDR76/VPS4A/TELO2/RBBP8/ZWILCH/CHEK2/KNL1/CDKN1B/CDKN1A/TIPIN/CDC14B/TEX14	66
BP	GO:0051492	regulation of stress fiber assembly	38/4058	94/18870	2.53e-05	0.000596398	0.000455373	CCDC88A/RGCC/EVL/DLC1/CCN2/RAC1/ARAP1/RHOA/TSC1/SMAD3/TJP1/ROCK2/FERMT2/ARHGEF18/WAS/MTOR/ALMS1/LIMK1/PPFIA1/PXN/PHLDB2/PFN1/RHOC/ARHGEF10/SLC9A1/F11R/SDC4/ITGB1BP1/PPM1E/PTGER4/CORO2B/TTC8/TESK1/CGNL1/RHPN1/ASAP3/SERPINF2/INPP5K	38
BP	GO:0010763	positive regulation of fibroblast migration	11/4058	15/18870	2.56e-05	0.000599778	0.000457954	ITGB1/AKAP12/ARHGEF7/PTK2/AKT1/ITGB3/TGFB1/PRKCE/THBS1/DDR2/ACTA2	11
BP	GO:0007162	negative regulation of cell adhesion	98/4058	312/18870	2.57e-05	0.000599778	0.000457954	RGCC/CD9/GPNMB/PRKG1/MAP4K4/CBLB/SERPINE1/DLC1/MBP/RDX/COL1A1/HAVCR2/KANK1/PLXNC1/ACTN4/ITCH/VSIR/SPI1/CASK/PLA2G5/SPOCK1/POSTN/WNK1/PTK2/SEMA5A/TMEM131L/RHOA/TNFRSF14/SWAP70/HSPG2/LAPTM5/ADAM10/IL4R/AKT1/GLMN/PLXNB2/TBCD/MAD1L1/MYADM/HMGB1/CDH13/RCC2/AKNA/MMP2/PDE5A/VEGFA/TGFB1/NF1/PTPN11/SERPINE2/DUSP1/PLXNA3/PLXNA1/SEMA4D/GLI3/PHLDB2/PTPN22/GTPBP4/SIPA1/CXCL12/UBASH3B/THBS1/TNC/SMAD7/EPHA4/JAK…	98
BP	GO:0098813	nuclear chromosome segregation	98/4058	312/18870	2.57e-05	0.000599778	0.000457954	FLNA/EML4/DYNC1H1/WAPL/CHFR/MEIKIN/ACTB/HNRNPU/NEK6/ANAPC5/SMARCA4/RHOA/SMC1A/PRICKLE1/TOP2B/SMARCC1/MLH1/MAD1L1/KNTC1/CDC16/CDK5RAP2/BAZ1B/INO80/PPP2R1A/ANAPC4/CENPC/AKAP8L/RCC2/SUN1/NUMA1/KLHL22/BAG6/HECW2/ANAPC1/KIF2A/KPNB1/TPR/LCMT1/DUSP1/NCAPD3/SMARCB1/SMARCC2/SEH1L/RACGAP1/DDB1/PMF1/NCAPG2/NUDC/TACC3/PHF10/MSH5/AKAP8/ANAPC7/BCL7B/BECN1/GEM/ARHGEF10/MIS12/EML3/KMT5A/BRIP1/GOLGA2/MAP1S/IK/SMA…	98
BP	GO:0061951	establishment of protein localization to plasma membrane	28/4058	62/18870	2.68e-05	0.000623029	0.000475707	RAB31/SPTBN1/RDX/GGA1/GRIPAP1/GOLPH3/RILPL1/ANK3/ATP2C1/CSK/GGA3/AFDN/BBS2/MACF1/GGA2/ACSL3/KIF13A/TAMALIN/RILPL2/SORL1/ATP6AP1/OPTN/ARFRP1/PREPL/GRIP1/RAB8A/GRIP2/NECTIN3	28
BP	GO:0006509	membrane protein ectodomain proteolysis	22/4058	44/18870	2.77e-05	0.000640238	0.000488847	MYH9/SH3D19/ADAM17/P2RX7/TIMP3/ADAM8/TNFRSF1B/ADAM9/RBMX/TIMP2/ADAM10/LRIG2/APOE/ADAM19/FURIN/NCSTN/SNX9/PSEN2/SPPL2B/BACE2/APH1A/BACE1	22
BP	GO:0044786	cell cycle DNA replication	22/4058	44/18870	2.77e-05	0.000640238	0.000488847	POLA1/INO80/WRN/UPF1/RTEL1/BRCA2/WIZ/LIG1/DNA2/BCL6/ATAD5/ATRX/DONSON/MCM6/BLM/RECQL5/DACH1/DBF4/TIPIN/GINS1/MCM3/MCM4	22
BP	GO:0001952	regulation of cell-matrix adhesion	47/4058	125/18870	2.85e-05	0.00065611	0.000500966	LIMS1/CD36/BCL2/MAP4K4/SERPINE1/DLC1/EPHA3/PIK3CB/CASK/POSTN/RAC1/PTK2/SLK/RHOA/VCL/TSC1/SMAD3/ROCK2/TLN1/UTRN/FERMT2/CDH13/RCC2/CSF1/VEGFA/PTPRA/ITGB3/MACF1/NF1/PTK2B/PHLDB2/THBS1/MINK1/BCL6/SLC9A1/MMP14/JAG1/SDC4/ITGB1BP1/COL16A1/LDB1/SRC/PLAU/TEK/DAPK3/GREM1/ACVRL1	47
BP	GO:1903008	organelle disassembly	53/4058	146/18870	2.86e-05	0.000656666	0.00050139	MAP4/HK2/NEDD9/PLIN2/STX5/ASCC3/VPS13D/PLK3/GBF1/OGT/ASCC2/HUWE1/CDC37/KLC1/WIPI2/RB1CC1/AMBRA1/GABARAPL1/ATG12/SPAST/ATG13/VDAC1/CISD2/WDR45B/ATG4B/USP36/MFN2/BNIP3L/WDR45/FKBP8/HIF1A/ATG2B/ULK1/CTTN/OPTN/WIPI1/BECN1/PLIN3/MTIF2/HDAC6/TAFAZZIN/TSC2/GOLGA2/GBA1/PRKAA1/CAMKK2/UBA5/TRIP4/GABARAP/RRP7A/FIS1/ATG2A/ATG4D	53
BP	GO:0007178	transmembrane receptor protein serine/threonine kinase signaling pathway	123/4058	410/18870	2.9e-05	0.000663364	0.000506504	PPARG/CD109/VIM/PCSK6/COL1A2/FBN1/ZEB1/COL3A1/ADAM17/SPTBN1/HIPK2/DDX5/WWTR1/ITGB8/FSTL1/MAGI2/ZBTB7A/ITGB5/SMURF1/EXT1/LTBP1/RUNX2/ACVR1/TRIM33/KCP/GLG1/SPI1/ADAM9/OGT/HSP90AB1/EP300/PTPRK/PTK2/ARRB2/RBPMS/SIN3A/ENG/SMAD3/PDCD4/CTDSPL2/ACVR1B/LATS2/SAP130/FERMT2/PARP1/CRIM1/MAP3K7/PDPK1/FOS/XIAP/ZC3H3/SKIL/NUMA1/LTBP2/RBBP4/TGFB1/ARID4A/NREP/SULF1/SMAD1/ZYX/UBE2D3/MYOCD/PML/PXN/AXIN1/TGFBR3/STK1…	123
BP	GO:0072659	protein localization to plasma membrane	92/4058	290/18870	2.94e-05	0.00066797	0.000510021	CCDC88A/FLNA/NUMB/HECTD1/RAB31/SPTBN1/RDX/EPHA3/SORBS1/GGA1/GRIPAP1/ITGB1/GAK/SMURF1/HYCC2/PIP5K1A/GOLPH3/SLMAP/ACTB/RILPL1/IKBKB/PRAM1/WNK1/SEC16A/TNIK/STX4/HYCC1/PACS2/ROCK2/ANK3/AKT1/ATP2C1/ZDHHC7/EZR/PDPK1/CSK/FRMD8/PACS1/GGA3/EGFR/AFDN/BBS2/PPIL2/TGFB1/MACF1/GGA2/ACSL3/VTI1B/PPFIA1/PRKCE/STXBP1/KIF13A/PTPN9/TAMALIN/RILPL2/SORL1/SEC23A/TTC7B/ATP6AP1/OPTN/LRP1/RAMP1/ARFRP1/ITGA3/PRKCI/TSPAN5/M…	92
BP	GO:0033627	cell adhesion mediated by integrin	36/4058	88/18870	3.01e-05	0.000683091	0.000521567	ITGAX/FBN1/ADAM17/SERPINE1/ITGB8/ITGB1/ITGB5/EXT1/ADAM9/ITGAV/WNK1/PTK2/ITGA6/SWAP70/FERMT3/ITGB2/ITGBL1/ITGA5/ITGB3/PTPN11/ITGAE/ICAM1/PIEZO1/ITGA11/ITGA3/ITGB1BP1/ITGAL/COL16A1/ITGA4/ITGA1/IFT74/PLAU/PTPN6/ITGA7/PODXL/JAM3	36
BP	GO:0032984	protein-containing complex disassembly	80/4058	245/18870	3.1e-05	0.000701043	0.000535274	ASPH/MICAL1/SPTBN1/RDX/ATXN7/NAV3/TOM1/GAK/SVIL/SPTAN1/CAPG/WNK1/TAOK1/MICAL2/SEMA5A/SMARCA4/CAMSAP2/SWAP70/CKAP5/KLC1/ETF1/MICAL3/IST1/SMARCC1/ADD1/NCKAP5L/DHX8/BMERB1/ARHGEF2/GSPT1/ADD3/ATP2A2/TECPR1/MAP1B/UPF1/IGF1R/ATG12/LIMA1/SPAST/KIF2A/SMARCB1/SMARCC2/VMP1/PEX14/NAPB/HDGFL3/SCAF4/NAPA/CFL1/MID1/SUPT16H/DDIT4/WDR47/BECN1/SHFL/SETX/FLII/HDAC6/WDR1/GBA1/SSRP1/MAP1S/SMARCD2/CHMP1B/PYM1/CHMP1A/…	80
BP	GO:0044843	cell cycle G1/S phase transition	89/4058	279/18870	3.12e-05	0.000702363	0.000536282	CDK14/RGCC/GPNMB/BCL2/PLCG2/ADAM17/MDM2/PLCB1/EIF4E/RDX/CDK17/ITGB1/PLK3/ACVR1/ZNF655/ACTB/KMT2E/EIF4G1/PRKDC/SMARCA4/PKD2/PHF8/JADE1/SMARCC1/ACVR1B/LATS2/AKT1/TAF1/GSPT1/INO80/RPS6/DDX3X/GIGYF2/AMBRA1/RPS6KB1/EGFR/RBL1/ID2/SMARCB1/BID/SMARCC2/CDK10/RPTOR/PML/BRD4/EZH2/WEE1/TFDP1/PHF10/SLFN11/POLE/CDK7/BCL7B/FBXO31/DDR2/TBX2/PSME2/RFWD3/PKD1/CENPJ/CPSF3/RPS27L/SMARCD2/CDK18/CCND3/RRM1/ADAMTS1/PTP…	89
BP	GO:1900095	regulation of dosage compensation by inactivation of X chromosome	10/4058	13/18870	3.13e-05	0.000702545	0.000536421	OGT/MSL1/KANSL3/KAT8/MSL3/PHF20/KANSL2/HCFC1/WDR5/MCRS1	10
BP	GO:0098876	vesicle-mediated transport to the plasma membrane	54/4058	150/18870	3.16e-05	0.000706916	0.000539758	RAB31/SPTBN1/GGA1/GRIPAP1/ARFGEF2/GOLPH3/VPS39/SEC16A/ANK3/WASHC1/RAB11FIP3/ATP2C1/HGS/BLTP1/CSK/STX16/RABEP1/VAMP4/GGA3/SNX4/BBS2/MACF1/ENTR1/OSBPL5/GGA2/ACSL3/VPS35L/DEF6/ATP9A/KIF13A/TAMALIN/EXOC1/SORL1/CLSTN1/MICALL2/ARHGAP1/ATP6AP1/VPS26A/OPTN/ARFRP1/MICALL1/ANKRD50/RAB11B/EIPR1/PREPL/PTPN23/VPS51/GRIP1/VPS52/RAB8A/GRIP2/NDRG4/RAB13/EHD1	54
BP	GO:0010586	miRNA metabolic process	41/4058	105/18870	3.27e-05	0.000727606	0.000555555	PPARG/NFIB/AGO2/DDX5/NCOR1/SPI1/SMARCA4/MRTFA/TUT7/DICER1/MRTFB/SMAD3/DDX17/TEAD1/FOS/NCOR2/EGFR/TGFB1/REST/SMAD1/TENT4B/MYOCD/XPO5/PARN/STAT3/GATA6/HIF1A/JUN/GNL3/RARA/ETS1/NR1H2/EGR1/KHSRP/RELA/GAS5/FOSL1/MYC/XIST/ZNF512B/SMAD6	41
BP	GO:0007004	telomere maintenance via telomerase	30/4058	69/18870	3.45e-05	0.000764618	0.000583816	SMG6/MAPK1/HNRNPC/XRN1/HSP90AB1/HNRNPU/CTNNB1/MAP3K4/MAPKAPK5/TNKS/RAD50/GNL3L/HNRNPA1/CCT6A/RPA1/EXOSC10/CCT4/TENT4B/HSP90AA1/PARN/NAT10/SMG5/RFC1/CTC1/SRC/TNKS1BP1/CCT2/DKC1/TELO2/TERF2IP	30
BP	GO:0071456	cellular response to hypoxia	53/4058	147/18870	3.55e-05	0.000783034	0.000597877	PPARG/RGCC/RORA/BCL2/MDM2/ADAM8/HIPK2/LMNA/NDRG1/PIK3CB/PLK3/NPEPPS/HP1BP3/MDM4/ERO1A/ROCK2/ENO1/FOS/VEGFA/MTOR/TGFB1/PTGIS/IRAK1/EPAS1/PRKCE/EGLN3/RPTOR/P4HB/PDK1/VHL/BNIP3L/GATA6/HIF1A/AK4/EPHA4/DDR2/EGR1/SLC9A1/BRIP1/PRKAA1/SRC/DDAH1/NOP53/MYC/NOTCH1/STUB1/KCND2/EGLN2/MIEF1/CDKN1B/HMOX1/TBL2/SLC29A1	53
BP	GO:0001701	in utero embryonic development	118/4058	392/18870	3.55e-05	0.000783034	0.000597877	MYO1E/HECTD1/MYH9/COL3A1/ITGB1/MAPK1/NASP/ZFPM2/GGNBP2/GPI/INPP5B/ACVR1/BIRC6/CTNNB1/ELL/NSUN2/SIN3A/PKD2/CAPN2/NDEL1/HEG1/ADAM10/SMAD3/YAP1/CNOT1/ACVR1B/LATS2/BPTF/JUNB/SEC24D/PDGFRA/AKT1/HM13/RPL13/YTHDC1/VASH1/UPF3A/IGF1/SKIL/DNAJB6/RTF1/SLC35E2B/SUPT6H/SETD2/VEGFA/MBD3/EGFR/CHD8/MED1/NMT1/GNA12/MYH6/ADCY9/SMARCB1/MYO18B/EPAS1/EIF2S2/SMIM14/GNA13/GLI3/BCL2L11/ST14/OCRL/NSRP1/AXIN1/MFN2/NCAPG2/…	118
BP	GO:0006892	post-Golgi vesicle-mediated transport	40/4058	102/18870	3.61e-05	0.000793117	0.000605576	DOP1B/LAMP1/RAB31/SPTBN1/GGA1/GAK/ARFGEF2/GBF1/GOLPH3/SORT1/AP1G1/SEC16A/LAPTM5/ANK3/ATP2C1/AP3D1/AP2A1/CSK/AP3S2/RABEP1/GGA3/BBS2/MACF1/OSBPL5/GGA2/ACSL3/VTI1B/VPS35L/DNM2/VPS13A/KIF13A/EXOC1/SORL1/AP1G2/OPTN/WIPI1/ARFRP1/MYO1B/PREPL/VPS52	40
BP	GO:0051225	spindle assembly	49/4058	133/18870	3.63e-05	0.000793866	0.000606148	FLNA/DYNC1H1/NCOR1/TUBGCP2/CSNK1D/HNRNPU/RNF4/NEK6/TNKS/RHOA/SMC1A/PRICKLE1/MLH1/TUBB/GOLGA8A/INO80/NUMA1/GTF2B/KIF2A/KPNB1/TPR/RACGAP1/DDB1/TUBGCP5/CCDC69/LZTS2/HAUS6/ARHGEF10/EML3/STARD9/CENPJ/GOLGA2/TUBGCP6/CHMP1B/DCAF13/MAPRE1/GOLGA8B/AAAS/CHMP1A/KIF3B/KIFC2/STAG1/HAUS1/MAPRE3/STIL/CHEK2/GPSM2/ABRAXAS2/CEP97	49
BP	GO:0071103	DNA conformation change	37/4058	92/18870	3.67e-05	0.000800392	0.000611131	ASCC3/XRCC6/ASCC2/HNRNPA2B1/TOP2B/RAD50/HMGB1/DDX3X/WRN/UPF1/FBH1/DHX36/CHD8/TOP1/RTEL1/TOP3A/DHX30/ZRANB3/SETX/DNA2/RFC2/BRIP1/SSBP1/DDX1/HMGB2/DDX11/IGHMBP2/MCM6/TOP1MT/BLM/SUPV3L1/MCM5/POLQ/RECQL5/GINS1/MCM3/MCM4	37
BP	GO:0060562	epithelial tube morphogenesis	103/4058	334/18870	3.76e-05	0.000816308	0.000623283	ITGAX/HECTD1/COL4A1/BCL2/RALA/AHI1/DLC1/PBX1/CELSR1/EXT1/CLIC4/ACVR1/LGR4/CTNNB1/SETDB2/MICAL2/SUFU/BRD2/ENG/RHOA/PKD2/PRKX/PRICKLE1/TSC1/SMAD3/YAP1/SLIT2/GLMN/PLXNB2/APAF1/ARHGAP35/MTHFD1L/CTSH/DVL3/CSF1/KIF26B/PHACTR4/SETD2/VEGFA/RHOB/TGFB1/MED1/TULP3/KDM2B/KDM5B/PML/GNA13/GLI3/VDR/ST14/PFN1/MTHFD1/IFT172/HIF1A/SKI/MEGF8/DEAF1/LZTS2/TNC/IFT52/TBX20/EPHA4/RARA/MED12/KLHL3/TBX2/RBM15/PRKD2/PKD1/M…	103
BP	GO:0007409	axonogenesis	132/4058	448/18870	3.88e-05	0.000840821	0.000642	FN1/ALCAM/SPP1/SEMA3C/PALLD/TRIO/NUMB/BCL2/PRKG1/NFIB/ADAM17/FYN/EPHA3/PLXNC1/ITGB1/KALRN/SMURF1/PPP3CB/EXT1/FLRT2/PARD3/B4GALT5/CYFIP1/PAFAH1B1/USP33/UNC5C/ACTB/HSP90AB1/RAC1/ADARB1/PTK2/NCAM1/SEMA5A/NIBAN2/EIF4G2/ZDHHC17/SIN3A/VCL/SPG11/ROBO1/PRICKLE1/NDEL1/TOP2B/SLIT2/IST1/RUFY3/TRPV2/ANK3/TIAM2/PLXNB2/NIN/RYK/ARHGAP35/SKIL/NEXN/MAP1B/IGF1R/VEGFA/ECE1/ENAH/SPAST/CRPPA/MACF1/APLP2/PTPN11/CDH11/…	132
BP	GO:0051235	maintenance of location	107/4058	350/18870	4e-05	0.000864276	0.000659908	PPARG/CCDC88A/FLNA/CD36/NPC1/FBN1/ITPR1/PLCG2/P2RX7/SYNE1/HK2/PLCB1/RASA3/PLIN2/SOAT1/CAMK2D/CACNA1C/DIAPH1/VPS13D/LTBP1/PLCB4/GOLPH3/PAFAH1B1/HSP90B1/ITGAV/HNRNPU/BARD1/TTC39B/HK1/ABCG1/SUFU/ERO1A/PLCB2/PKD2/PRKD1/NR1H3/SLC8B1/ANK3/AKT1/NFKBIA/FTH1/OS9/PLCE1/TRPC1/TPCN2/PDPK1/PISD/SUN1/IBTK/ARHGAP21/CTNND1/ANXA6/ITGB3/CPT1A/AKAP9/PTK2B/PRKCE/ACACB/HEXB/ANKRD13C/APOE/PML/TMEM38B/ABCA1/VPS13A/CAPN…	107
BP	GO:0045739	positive regulation of DNA repair	48/4058	130/18870	4.06e-05	0.000873758	0.000667149	TRRAP/EP400/ACTB/PRKDC/SMARCA4/TOP2B/SMARCC1/RIF1/MORF4L1/MBTD1/HMGB1/PARP1/INO80/UIMC1/EGFR/WAS/SMARCB1/MORF4L2/SMARCC2/UBE2V2/NPAS2/MMS19/SPIRE1/SHLD2/PHF10/RNF168/BCL7B/ERCC6/TRIM28/XRCC1/BRD8/WDR48/SMARCD2/DMAP1/DDX11/INO80E/MEAF6/NFRKB/BABAM1/PIAS4/MRNIP/TMEM161A/SMARCD1/HDGFL2/SMARCD3/BCL7C/HDAC10/MCRS1	48
BP	GO:0021915	neural tube development	57/4058	162/18870	4.12e-05	0.000883606	0.000674668	SEMA3C/HECTD1/RALA/DLC1/CELSR1/ALDH1A2/SSBP3/SUFU/BRD2/PKD2/PRICKLE1/TSC1/GLMN/PLXNB2/APAF1/ARHGAP35/MARCKS/MTHFD1L/DVL3/AMBRA1/PHACTR4/SETD2/TBC1D32/TGFB1/NF1/TULP3/KDM2B/GLI3/ST14/PFN1/MTHFD1/IFT172/FKBP8/HIF1A/SKI/DEAF1/IFT52/RARA/MED12/DZIP1L/PKD1/TSC2/SDC4/CECR2/INTU/ZNF358/CBY1/GLI2/TMED2/RNF220/IFT122/NOTCH1/GORAB/STIL/WDR19/KIF20B/ADM	57
BP	GO:0071364	cellular response to epidermal growth factor stimulus	21/4058	42/18870	4.21e-05	0.000898625	0.000686135	PDE8A/COL1A1/EEF1A1/PTPN12/ZFP36L2/AKT1/NCL/PDPK1/FOS/EGFR/MED1/PTPN11/GAREM1/ZFP36/MARS1/CAD/BECN1/DAB2IP/BAIAP2/PPP1R9B/INPP5K	21
BP	GO:0032535	regulation of cellular component size	112/4058	370/18870	4.27e-05	0.000904709	0.000690781	FN1/SPP1/SEMA3C/EVL/P2RX7/SPTBN1/RDX/KANK1/PRR16/SMURF1/SVIL/LARS1/SPTAN1/SLC12A6/CYFIP1/PAFAH1B1/CAPG/HP1BP3/ELN/RAC1/WNK1/SEMA5A/EIF4G2/STK39/SIN3A/RHOA/SWAP70/PRKD1/TSC1/SLIT2/IST1/RUFY3/ADD1/TRPV2/RYK/RB1CC1/ARPC2/MYADM/NCKAP1/ARHGAP35/EZR/MAP3K7/ADD3/MAP1B/NPM1/SSH1/KCNN4/FHOD3/VEGFA/WAS/MTOR/LIMA1/MACF1/PTK2B/PLXNA3/PTPRS/LIMK1/PRKCE/SEMA4D/APOE/RPTOR/DNM2/SEMA4A/CLNS1A/PFN1/OXSR1/RAB5A/HSP…	112
BP	GO:0000381	regulation of alternative mRNA splicing, via spliceosome	25/4058	54/18870	4.28e-05	0.000904709	0.000690781	DDX5/RBM5/FXR1/THRAP3/RBM25/ZBTB7A/SRSF6/HNRNPU/RBFOX2/WTAP/RBMX/DDX17/HNRNPL/YTHDC1/HNRNPA1/REST/RNPS1/FMR1/KHDRBS3/PTBP1/NSRP1/RBM4/RBM15/TRA2B/RBM8A	25
BP	GO:0010761	fibroblast migration	25/4058	54/18870	4.28e-05	0.000904709	0.000690781	ARID5B/ITGB1/PLEC/PIP5K1A/AKAP12/ARHGEF7/RAC1/PTK2/AKT1/RFFL/PDLIM1/RCC2/ITGB3/TGFB1/GNA12/PRKCE/PML/GNA13/SGPL1/THBS1/ZFAND5/DDR2/SDC4/ITGB1BP1/ACTA2	25
BP	GO:0000070	mitotic sister chromatid segregation	63/4058	184/18870	4.33e-05	0.000910455	0.000695168	FLNA/EML4/WAPL/HNRNPU/ANAPC5/RHOA/SMC1A/PRICKLE1/MAD1L1/KNTC1/CDC16/CDK5RAP2/BAZ1B/INO80/PPP2R1A/CENPC/AKAP8L/NUMA1/KLHL22/KIF2A/KPNB1/TPR/LCMT1/DUSP1/NCAPD3/SEH1L/RACGAP1/NCAPG2/NUDC/AKAP8/ANAPC7/BECN1/ARHGEF10/MIS12/EML3/KMT5A/GOLGA2/IK/GEN1/NCAPD2/BUB3/SMC4/CHMP1B/MAPRE1/AAAS/CHMP1A/KIF3B/VPS4A/CENPK/KIFC2/DCTN2/STAG1/NCAPH2/CENPE/ZWILCH/CHEK2/KNL1/DSN1/ABRAXAS2/CENPI/TEX14/TUBG2/CEP97	63
BP	GO:0051495	positive regulation of cytoskeleton organization	63/4058	184/18870	4.33e-05	0.000910455	0.000695168	CCDC88A/FLNA/RGCC/EVL/DYNC1H1/P2RX7/NAV3/CLIP1/CCN2/CYFIP1/RAC1/SEMA5A/RHOA/MECP2/SWAP70/CKAP5/PRKD1/SMAD3/ROCK2/KATNBL1/ARPC2/FERMT2/NCKAP1/CDK5RAP2/ADD3/MAP1B/NUMA1/MTOR/SPAST/AKAP9/PTK2B/PLXNA3/CEP295/LIMK1/PRKCE/PXN/SYNPO2/PFN1/RHOC/BIN1/DCTN1/CTTN/ARHGEF10/CENPJ/SYNPO/SDC4/ITGB1BP1/WDR1/PPM1E/SNX9/FCHSD1/MAPRE1/KIRREL1/BAIAP2/TESK1/LMOD1/SERPINF2/WASF1/STIL/CDKN1B/GPSM2/WHAMM/WASF3	63
BP	GO:0010975	regulation of neuron projection development	133/4058	453/18870	4.36e-05	0.000912294	0.000696572	CCDC88A/SDC2/FN1/VIM/SPP1/SEMA3C/FLNA/RAPGEF1/NEGR1/SYNE1/PTPRG/MDM2/FYN/CUX1/EPHA3/KANK1/PLXNC1/ULK4/DENND5A/MAGI2/GAK/SMURF1/ZNF804A/CYFIP1/PAFAH1B1/ROR1/EP300/FBXO38/SPOCK1/ABL2/SEMA5A/EIF4G2/CAMSAP2/TNIK/RHOA/ITGA6/ROBO1/NDEL1/PRKD1/LRRK2/LRIG2/SLIT2/IST1/RUFY3/IL1RAPL1/CARM1/TRPV2/AKT1/TIAM2/PLXNB2/ADGRB3/NIN/RYK/ARHGAP35/AP2A1/NEDD4/SKIL/PTPRD/MAP1B/ROR2/IGF1R/GRN/VEGFA/DHX36/HECW2/NCS1/MAC…	133
BP	GO:0006356	regulation of transcription by RNA polymerase I	23/4058	48/18870	4.37e-05	0.000912294	0.000696572	FLNA/EIF2AK3/ATF4/SMARCA4/DEK/BAZ2A/PHF8/CARM1/NCL/BAZ1B/SF3B1/MTOR/DDX21/WDR75/SMARCB1/HEATR1/WDR43/MARS1/ERCC6/UBTF/DDX11/NOP53/DHX33	23
BP	GO:2000060	positive regulation of ubiquitin-dependent protein catabolic process	43/4058	113/18870	4.4e-05	0.000915371	0.000698922	HECTD1/MDM2/CSNK1A1/SMURF1/CHFR/PLK3/CSNK1D/PTK2/ARIH1/PRICKLE1/RBX1/LAPTM5/LRRK2/AKT1/SH3RF1/NUB1/TAF1/ZER1/ARIH2/PTK2B/L3MBTL3/AXIN1/SMAD7/RNF180/FBXW8/SUMO1/RAD23A/RNF144A/CAV1/SGTA/TRIB2/GBA1/CSNK1E/GABARAP/BCAP31/IL33/NOP53/SOCS4/RNF19B/SUMO2/FZR1/STUB1/IKBKG	43
BP	GO:0140014	mitotic nuclear division	87/4058	274/18870	4.6e-05	0.000952912	0.000727586	FLNA/RGCC/EML4/NFIB/WAPL/TOM1L2/CTDP1/HNRNPU/ANKLE2/ANAPC5/RHOA/SMC1A/PRICKLE1/NDEL1/UBXN2B/NDE1/MAD1L1/KNTC1/CDC16/CDK5RAP2/BAZ1B/INO80/PPP2R1A/CENPC/AKAP8L/IGF1/NUMA1/KLHL22/SPAST/KIF2A/KPNB1/TPR/LCMT1/DUSP1/NCAPD3/SEH1L/RACGAP1/NCAPG2/NUDC/SH2B1/AKAP8/ANAPC7/BECN1/FBXW5/ARHGEF10/UBE2I/MIS12/EML3/KMT5A/SPHK1/GOLGA2/CUL9/IK/GEN1/NCAPD2/BUB3/PDGFRB/SMC4/CHMP1B/MAPRE1/AAAS/CHMP1A/DAPK3/MTBP/PPP1R9…	87
BP	GO:0016241	regulation of macroautophagy	56/4058	159/18870	4.64e-05	0.000959136	0.000732338	NPC1/TOM1/VPS13D/ATP6V0D2/TSC1/LRRK2/ATP6V1E1/AKT1/SUPT5H/SPTLC1/MAP3K7/RHEB/EXOC7/NEDD4/ATP6V0A2/TECPR1/QSOX1/AMBRA1/RIPK2/SNX4/ATG12/MTOR/VDAC1/LARP1/ATP6V1B2/PIP4K2B/USP36/PAFAH1B2/EXOC1/BNIP3L/WDR45/NOD1/HIF1A/ULK1/VPS26A/OPTN/ERN1/WIPI1/BECN1/HDAC6/TSC2/VPS26B/GBA1/ATP6V0C/CAPN1/ATP6V0B/EHMT2/NRBP2/SESN2/ATG2A/BAG3/UBQLN4/TBC1D25/HMOX1/UCHL1/IKBKG	56
BP	GO:0051347	positive regulation of transferase activity	123/4058	414/18870	4.69e-05	0.000966105	0.000737659	CCDC88A/FGR/RGCC/ADAM17/ADAM8/FLT1/PDGFD/NEDD9/MAPK1/IL6R/ADAM9/ROR1/HSP90AB1/PABPN1/SLC11A1/XRCC6/CTNNB1/MAP3K4/PTK2/MAPKAPK5/PTPN1/TNKS/HNRNPA2B1/RHOA/PKD2/ROBO1/PRKD1/LRRK2/RAD50/PDGFRA/AKT1/RYK/FERMT2/MAP2K3/MAP3K7/PDPK1/DDX3X/IGF1/DVL3/ROR2/AMBRA1/CSF1/STRADA/IGF1R/NOX4/VEGFA/CAMKK1/EGFR/DGKZ/ITGB3/TGFB1/PTK2B/GHR/PIK3R6/NVL/UBE2L3/IRAK1/PILRB/SASH1/CCT4/APOE/RPTOR/RASSF2/AXIN1/HSP90AA1/EZH2…	123
BP	GO:0032922	circadian regulation of gene expression	30/4058	70/18870	4.8e-05	0.000981526	0.000749433	RORA/OGT/CSNK1D/HNRNPU/ATF4/LGR4/HUWE1/KDM2A/BHLHE40/PER1/GFPT1/TOP1/ID2/KMT2A/RELB/PML/MTA1/PPP1CB/NPAS2/KDM5A/RBM4/EGR1/RAI1/PER2/CRY2/CSNK1E/NOCT/HDAC1/CRY1/PPP1CA	30
BP	GO:1902893	regulation of miRNA transcription	30/4058	70/18870	4.8e-05	0.000981526	0.000749433	PPARG/NFIB/NCOR1/SPI1/SMARCA4/MRTFA/MRTFB/SMAD3/TEAD1/FOS/NCOR2/EGFR/TGFB1/REST/SMAD1/MYOCD/STAT3/GATA6/HIF1A/JUN/GNL3/RARA/ETS1/NR1H2/EGR1/RELA/FOSL1/MYC/ZNF512B/SMAD6	30
BP	GO:0032436	positive regulation of proteasomal ubiquitin-dependent protein catabolic process	37/4058	93/18870	4.84e-05	0.00098449	0.000751697	HECTD1/MDM2/CSNK1A1/CHFR/PLK3/CSNK1D/ARIH1/PRICKLE1/RBX1/LRRK2/AKT1/SH3RF1/NUB1/TAF1/ZER1/ARIH2/AXIN1/SMAD7/RNF180/FBXW8/SUMO1/RAD23A/RNF144A/CAV1/SGTA/TRIB2/GBA1/CSNK1E/GABARAP/BCAP31/IL33/NOP53/SOCS4/RNF19B/SUMO2/FZR1/STUB1	37
BP	GO:0045185	maintenance of protein location	37/4058	93/18870	4.84e-05	0.00098449	0.000751697	CCDC88A/FLNA/FBN1/SYNE1/HK2/VPS13D/LTBP1/GOLPH3/HNRNPU/BARD1/HK1/SUFU/PKD2/ANK3/AKT1/NFKBIA/OS9/SUN1/CTNND1/ANKRD13C/PML/VPS13A/SORL1/SRGN/RANGAP1/CIZ1/G3BP2/PKD1/CAV1/INSIG2/SUPT7L/KDELR1/INSIG1/TMED2/DZIP1/GPAA1/NBL1	37
BP	GO:0051960	regulation of nervous system development	136/4058	466/18870	4.91e-05	0.000994147	0.00075907	ITGAX/FN1/SPP1/SEMA3C/ANXA2/NUMB/TYMP/VCAN/CUX1/FXR1/PLXNC1/ITGB1/SMURF1/TNFRSF1B/NAP1L1/FLRT2/PCM1/EIF2AK3/PARD3/CYFIP1/PAFAH1B1/CTNNB1/PTPN13/SEMA5A/EIF4G2/RNF10/MECP2/DICER1/ROBO1/YAP1/BHLHE40/SLIT2/IST1/RUFY3/IL1RAPL1/TRPV2/SPEN/AKT1/TIAM2/PLXNB2/ADGRB3/NIN/RYK/HOOK3/RHEB/SKIL/PTPRD/MAP1B/SRRT/VEGFA/DHX36/MTOR/TGFB1/MACF1/NF1/SERPINE2/PLXNA3/ID2/PTPRS/LIMK1/PARP6/SS18L1/PLXNA1/REST/SEMA4D/LPI…	136
BP	GO:1902850	microtubule cytoskeleton organization involved in mitosis	57/4058	163/18870	5.03e-05	0.00101337	0.000773751	FLNA/MAP4/DYNC1H1/ITGB1/TACC1/PLK3/PAFAH1B1/HNRNPU/NEK6/TNKS/RHOA/MECP2/SMC1A/PRICKLE1/CKAP5/NDEL1/PCNT/TACC2/UBXN2B/NDE1/CDK5RAP2/NUMA1/SETD2/SPAST/KIF2A/KPNB1/TPR/RACGAP1/NUDC/DCTN1/TACC3/ARHGEF10/EML3/PKD1/CENPJ/GNAI1/GOLGA2/MAP1S/CHMP1B/SPRY1/MAPRE1/AAAS/CHMP1A/CEP126/KIF3B/KIFC2/CENPA/DCTN2/STAG1/EML1/CENPE/STIL/CHEK2/GPSM2/ABRAXAS2/TUBG2/CEP97	57
BP	GO:0007098	centrosome cycle	50/4058	138/18870	5.03e-05	0.00101337	0.000773751	CCNL2/PCM1/USP33/CCDC102B/CTNNB1/CENATAC/PKD2/CKAP5/NDEL1/UBXN2B/ROCK2/CCDC57/NDE1/NIN/CDK5RAP2/XPO1/NPM1/CNTROB/CCNL1/CEP135/CEP68/ALMS1/CEP295/MARK4/TMEM67/ODF2/NAT10/DCTN1/BRCA2/KIAA0753/HAUS6/CEP250/FBXW5/ARHGEF10/CENPJ/GOLGA2/GEN1/CHD3/KIF3A/CHMP1B/CROCC/CHMP1A/CEP295NL/KIF3B/TUBA1A/HAUS1/STIL/CCP110/SSX2IP/GADD45A	50
BP	GO:1901991	negative regulation of mitotic cell cycle phase transition	66/4058	196/18870	5.19e-05	0.00103886	0.000793208	RGCC/NABP1/GPNMB/BCL2/MDM2/INTS3/CHFR/PLK3/ACVR1/ZNF655/BARD1/TAOK1/PRKDC/PKD2/RAD50/JADE1/ZFP36L2/MAD1L1/KNTC1/CDK5RAP2/GIGYF2/UIMC1/KLHL22/MBTPS1/RBL1/TPR/LCMT1/DUSP1/PML/EZH2/TOPBP1/CDK5RAP3/WEE1/SLFN11/FBXO31/AVEN/RFWD3/TAOK2/RPS27L/IK/GEN1/NAE1/BUB3/DONSON/HUS1/BLM/RINT1/KANK2/SDE2/NOP53/BABAM1/FZR1/BTN2A2/MRNIP/VPS4A/RBBP8/ZWILCH/INHBA/CHEK2/KNL1/CDKN1B/CDKN1A/CDC14B/TPRA1/TEX14/CACNB4	66
BP	GO:0034446	substrate adhesion-dependent cell spreading	39/4058	100/18870	5.19e-05	0.00103886	0.000793208	FN1/FLNA/LIMS1/PARVG/LAMB1/LAMC1/NEDD9/KANK1/DOCK1/DOCK5/ACTN4/ITGAV/ARHGEF7/POSTN/RAC1/PTK2/RHOA/FERMT3/ARPC2/FERMT2/MYADM/RCC2/ITGB3/PARVA/PXN/P4HB/MICALL2/RAB1A/CASS4/ITGB1BP1/MELTF/ITGA4/SRC/ANTXR1/UNC13D/TEK/TESK1/LIMS2/CALR	39
BP	GO:0044782	cilium organization	121/4058	407/18870	5.22e-05	0.00104001	0.000794086	CCDC88A/FLNA/MAP4/AHI1/SEPTIN9/ARMC9/WWTR1/NEDD9/SEPTIN6/GBF1/SEPTIN2/PCM1/CSNK1D/RILPL1/DYNLT2B/CPLANE1/RFX2/WDR11/PKD2/PRICKLE1/PCNT/ABLIM1/YAP1/TTLL3/AKT1/CCDC57/RAB11FIP3/MPHOSPH9/NECTIN2/ARHGAP35/DNAH1/ABLIM3/CNTROB/CEP83/IFT88/BBS2/TBC1D32/CEP135/ENTR1/SYNE2/CDK10/TTC39C/MARK4/PARVA/ODF2L/TMEM67/OCRL/DNMBP/KIAA0586/ARF4/RILPL2/ODF2/DNAAF5/DCTN1/IFT172/KIAA0753/FNBP1L/TBC1D31/ABCC4/IFT52/OFD…	121
BP	GO:0031396	regulation of protein ubiquitination	67/4058	200/18870	5.48e-05	0.00108938	0.000831788	CBLB/FYN/CHFR/OGT/HSP90AB1/WNK1/CTNNB1/ARRB2/USP4/HUWE1/WBP1L/PRICKLE1/RBX1/LAPTM5/LRRK2/AKT1/WASHC1/IVNS1ABP/GNL3L/TCF25/TAF1/PARP10/CHP1/XIAP/DDX3X/NPM1/RIPK2/PDCD6/UBXN2A/PTTG1IP/UBE2L3/LIMK1/PRKCE/SASH1/MTA1/AXIN1/PTPN22/UBE2V2/HSP90AA1/CDK5RAP3/GTPBP4/U2AF2/ARRDC3/SENP2/SMAD7/RNF180/NXN/PER2/CAV1/SPHK1/RASSF5/WDR48/GABARAP/SOX4/FANCI/CAMLG/CRY1/FZR1/ANGPT1/MTBP/TNFAIP3/PRMT3/STUB1/UBXN1/BEX3…	67
BP	GO:0042770	signal transduction in response to DNA damage	64/4058	189/18870	5.53e-05	0.00109628	0.00083705	DOT1L/MDM2/HIPK2/DDX5/NDRG1/PLK3/CD44/BARD1/MDM4/TAOK1/DDX39B/PRKDC/USP10/GIGYF2/NPM1/UIMC1/MBTPS1/XPC/PTPN11/PTTG1IP/BID/TP53BP1/PML/ANKRD1/TOPBP1/CDK5RAP3/MYO6/BRCA2/RAD9A/ERCC6/FBXO31/RFWD3/KMT5A/BRIP1/MDC1/ATAD5/TAOK2/RPS27L/ATRX/SESN2/ZNF385A/DONSON/SOX4/HUS1/BLM/RINT1/ZNHIT1/SDE2/NOP53/BABAM1/CRY1/EME2/FZR1/MRNIP/THOC5/WDR76/TELO2/PLA2R1/CHEK2/CDKN1B/CDKN1A/TIPIN/CDC14B/GADD45A	64
BP	GO:0000045	autophagosome assembly	43/4058	114/18870	5.61e-05	0.0011083	0.000846231	TCIRG1/TOM1/SMURF1/CTSD/ATG16L2/LRRK2/UBXN2B/PACS2/WIPI2/RB1CC1/ATP2A2/AMBRA1/MTMR3/GABARAPL1/SNX4/ATG12/UBXN2A/IFT88/MTOR/ATG13/WDR45B/VMP1/PIP4K2B/TMEM41B/ATG4B/MFN2/RAB5A/RAB43/RAB1A/WDR45/ATG2B/ULK1/WIPI1/BECN1/ATG16L1/EPHB2/EHMT2/GABARAP/ATG2A/BAG3/IFT20/RAB1B/ATG4D	43
BP	GO:0006611	protein export from nucleus	27/4058	61/18870	5.73e-05	0.00112512	0.000859074	MDM2/SMURF1/BARD1/DUSP16/PRKD1/CTDSPL2/CHP1/XPO1/HSPA9/STRADA/YWHAE/TGFB1/TPR/PTPN11/RANBP3/PTPN14/CSE1L/XPO5/ANP32B/RANGAP1/PKD1/DESI1/CCHCR1/RANBP17/BAG3/CALR/NUTF2	27
BP	GO:1904356	regulation of telomere maintenance via telomere lengthening	27/4058	61/18870	5.73e-05	0.00112512	0.000859074	SMG6/MAPK1/HNRNPC/XRN1/HNRNPU/CTNNB1/MAP3K4/MAPKAPK5/TNKS/HNRNPA2B1/GNL3L/PARP1/HNRNPA1/CCT6A/DHX36/EXOSC10/CCT4/TENT4B/RTEL1/PARN/NAT10/SMG5/CTC1/SRC/CCT2/SLX4/DKC1	27
BP	GO:0001959	regulation of cytokine-mediated signaling pathway	59/4058	171/18870	5.82e-05	0.00113836	0.000869185	PPARG/ADAM17/IL1R1/RABGEF1/PAFAH1B1/HIPK1/STAT2/IKBKB/PTPN1/IRAK2/ROBO1/CDC37/LAPTM5/NR1H3/CPNE1/SLIT2/PXDN/RFFL/IRF3/XIAP/GIGYF2/MAVS/MAPKAPK2/CSF1/RIPK2/NLRC5/TRIM56/MED1/PTPN11/IRAK1/PARP14/OTUD4/SLIT3/HIF1A/ULK1/SAMHD1/UBE2K/PADI2/METTL3/SHARPIN/NR1H2/CAV1/SPHK1/CCDC3/IL1RN/PTPN6/CD300LF/TRAF2/TRIM41/PIAS4/ANGPT1/TNFAIP3/SPPL2B/SIGIRR/IL1R2/CXCR4/ECM1/MIB2/IKBKE	59
BP	GO:0090150	establishment of protein localization to membrane	88/4058	280/18870	6.31e-05	0.00123142	0.000940236	NPC1/FYN/RAB31/SPTBN1/RDX/RABGEF1/GGA1/GRIPAP1/PARD3/GOLPH3/RILPL1/WNK1/ZDHHC21/SRP72/SRP54/HSPA4/MTCH1/RFTN1/VPS37B/ANK3/CCDC47/ATP2C1/ZDHHC7/ITGB2/SEC63/CHP1/NCLN/CSK/SEC62/ZDHHC6/TOMM20/GGA3/BAG6/EGFR/AFDN/BBS2/MACF1/NMT1/GGA2/ACSL3/BID/MYO1C/ZDHHC20/KIF13A/TAMALIN/TRAM2/SIL1/HSP90AA1/SRPRA/RILPL2/SORL1/CLSTN1/SEC61A1/SRP68/BAX/ATP6AP1/EMC10/OPTN/ARFRP1/MICALL1/RAB5IF/EMC1/PRKCI/RAB11B/SGTA/IT…	88
BP	GO:0046785	microtubule polymerization	37/4058	94/18870	6.35e-05	0.00123436	0.00094248	MAP4/NAV3/TUBGCP2/CLIP1/CSNK1D/CAMSAP1/ARHGEF7/RAC1/CAMSAP2/MECP2/CKAP5/NDEL1/CCDC57/NDE1/NIN/TBCD/CDK5RAP2/MAP1B/NUMA1/AKAP9/HDGFL3/TUBGCP5/DCTN1/HAUS6/CENPJ/GOLGA2/TUBGCP6/NEDD1/MAPRE1/EML2/TUBA1A/HAUS1/PRUNE1/MAP2/MAPRE3/CDKN1B/TUBG2	37
BP	GO:0051648	vesicle localization	71/4058	216/18870	6.65e-05	0.00128827	0.000983645	MYO1E/MYO1D/TCIRG1/ACTN4/GBF1/PAFAH1B1/CSNK1D/AP1G1/CTNNB1/SAR1A/ARFGAP3/SEC16A/WDR11/MECP2/SPG11/NDEL1/LRRK2/USO1/NDE1/MYO1F/AP3D1/HGS/EXOC7/STARD3/AP3S2/PDCD6/BBS2/DYNC1I1/EXOC3/MYO1C/TRIP11/ATP9A/DNM2/KIF13A/TBC1D23/EXOC1/STK11/RAB27A/MYO6/DCTN1/RAB1A/MYO19/FNBP1L/CTBP1/WIPI1/MYO1B/RAB11B/MLPH/SDC4/LIN7A/TRAPPC3/KIF1C/ITGA4/LIMK2/KIF3A/TPGS1/TMED2/TESK1/NLGN2/ARFGAP2/C17orf75/KIF3B/VPS4A/DCTN2…	71
BP	GO:0110053	regulation of actin filament organization	86/4058	273/18870	6.93e-05	0.00134006	0.00102319	CCDC88A/FLNA/RGCC/EVL/DLC1/SPTBN1/RDX/KANK1/SVIL/SPTAN1/CCN2/CYFIP1/CAPG/ELN/RAC1/ARAP1/SEMA5A/RHOA/SWAP70/TSC1/SMAD3/TJP1/SLIT2/ROCK2/ADD1/WASHC1/ARPC2/FERMT2/MYADM/NCKAP1/ARHGAP35/ADD3/SSH1/ARHGEF18/FHOD3/WAS/MTOR/LIMA1/PTK2B/ALMS1/LIMK1/PPFIA1/PRKCE/PXN/SYNPO2/PHLDB2/PFN1/RHOC/BIN1/CXCL12/COTL1/PLEKHG2/CTTN/ARHGEF10/FLII/SSH2/SLC9A1/F11R/SYNPO/SDC4/ITGB1BP1/WDR1/PPM1E/PTGER4/CORO2B/SNX9/FCHSD1…	86
BP	GO:1901653	cellular response to peptide	112/4058	374/18870	7.01e-05	0.00134969	0.00103054	PPARG/VIM/CD36/FBN1/MDM2/FYN/RAB31/PLCB1/SORBS1/KANK1/MAPK1/CACNA2D1/FOXO1/CTSD/FBP1/MTCL2/CYFIP1/OGT/PIK3C2A/PTK2/PRKDC/NR4A1/PTPN1/LONP1/NDEL1/PRKD1/SLC27A1/PKM/ROCK2/SMARCC1/USO1/AKT1/ZDHHC7/NCL/PIK3R3/PRKCA/PARP1/ARHGEF2/MAP3K7/PDPK1/FOS/IGF1/NUCKS1/MAP1B/CSK/RPS6KB1/HSF1/IGF1R/RIPK2/GRB10/EPRS1/MTOR/PTPRA/ITGB3/PTPN11/ADIPOR1/GHR/MYO1C/PIP4K2B/NONO/PXN/LPIN1/PTPN22/TYK2/ICAM1/SORL1/STAT3/NOD…	112
BP	GO:0007249	canonical NF-kappaB signal transduction	93/4058	300/18870	7.04e-05	0.00135258	0.00103275	FLNA/RORA/CD36/PLCG2/FYN/SLC20A1/SLC39A8/RIOK3/ROR1/PPM1B/NEK6/IKBKB/CTNNB1/ARRB2/ZDHHC17/RHOA/IRAK2/RBX1/PRKD1/CPNE1/AZI2/MIER1/ROCK2/PER1/AKT1/NFKBIA/IRF3/ATP2C1/USP10/ERC1/PARP1/REL/MAP3K7/PDPK1/XIAP/MAPKBP1/MAVS/DHX15/RIPK2/DHX36/TRAF3/DDX21/IRAK1/PRKCE/BTK/RELB/HSPB1/PPP5C/BRD4/USP20/RHOC/TNFRSF10B/CAPN3/NOD1/SNIP1/TRIM5/ASH1L/OPTN/LURAP1L/SHARPIN/DAB2IP/UBE2I/TLE1/NLRX1/TRAF3IP2/VAPA/DDX1/R…	93
BP	GO:0016925	protein sumoylation	29/4058	68/18870	7.1e-05	0.00136012	0.00103851	MDM2/SMC5/CTNNB1/UHRF2/ZMIZ2/NFATC2IP/SENP5/SMC6/GNL3L/HDAC7/SAE1/RANBP2/PML/UBA2/CAPN3/SENP2/SUMO1/RANGAP1/GNL3/EGR1/UBE2I/TRIM28/TRPM4/RELA/ZBED1/SUMO2/PIAS4/PIAS3/HMG20B	29
BP	GO:1902806	regulation of cell cycle G1/S phase transition	69/4058	209/18870	7.17e-05	0.00136012	0.00103851	RGCC/GPNMB/BCL2/PLCG2/ADAM17/MDM2/PLCB1/RDX/PLK3/ACVR1/ZNF655/ACTB/KMT2E/EIF4G1/PRKDC/SMARCA4/PKD2/JADE1/SMARCC1/AKT1/TAF1/INO80/DDX3X/GIGYF2/AMBRA1/EGFR/RBL1/ID2/SMARCB1/BID/SMARCC2/CDK10/RPTOR/PML/EZH2/WEE1/TFDP1/PHF10/SLFN11/CDK7/BCL7B/FBXO31/DDR2/TBX2/PSME2/RFWD3/PKD1/CENPJ/CPSF3/RPS27L/SMARCD2/RRM1/ADAMTS1/PTPN6/KANK2/SDE2/BTN2A2/MTBP/SMARCD1/MEPCE/STIL/INHBA/CHEK2/CDKN1B/CDKN1A/SMARCD3/BCL7…	69
BP	GO:0031023	microtubule organizing center organization	54/4058	154/18870	7.19e-05	0.00136012	0.00103851	CCNL2/PCM1/PAFAH1B1/USP33/CCDC102B/CTNNB1/CENATAC/PKD2/CKAP5/NDEL1/MPDZ/UBXN2B/ROCK2/CCDC57/NDE1/NIN/CDK5RAP2/XPO1/NPM1/CNTROB/CCNL1/CEP135/CEP68/ALMS1/CEP295/MARK4/TMEM67/GCC2/ODF2/NAT10/DCTN1/BRCA2/KIAA0753/HAUS6/CEP250/FBXW5/ARHGEF10/CENPJ/GOLGA2/GEN1/CHD3/KIF3A/CHMP1B/CROCC/CHMP1A/CEP295NL/DZIP1/KIF3B/TUBA1A/HAUS1/STIL/CCP110/SSX2IP/GADD45A	54
BP	GO:0035024	negative regulation of Rho protein signal transduction	13/4058	21/18870	7.2e-05	0.00136012	0.00103851	DLC1/KANK1/ITGB1/ABL2/HEG1/CCDC125/ARHGAP35/ARHGAP42/KCTD13/ITGA3/BCL6/SCAI/KCTD10	13
BP	GO:0043555	regulation of translation in response to stress	13/4058	21/18870	7.2e-05	0.00136012	0.00103851	EIF2AK3/RPS6KA1/EIF4G1/DDX3X/NPM1/EIF2AK1/RBM4/SESN2/TMED2/PPP1R15A/PPP1R15B/PPP1CA/IMPACT	13
BP	GO:0046486	glycerolipid metabolic process	116/4058	390/18870	7.21e-05	0.00136012	0.00103851	GK/PLCG2/ITPKB/PLCB1/MGLL/GPAT3/PCYT1A/GPCPD1/PANK2/ABHD2/HYCC2/PIK3CB/AGPAT4/INPP5B/VAC14/PIP5K1A/PAFAH1B1/SLC44A1/PLA2G5/PIK3C2A/PLA2G7/SMG1/PIP5K1C/PLCB2/PIGL/MECP2/CAPN2/GPAT4/CHKB/HYCC1/NR1H3/SLC27A1/FABP5/INPP5A/LPCAT1/PIK3R3/PLCE1/PISD/INPPL1/DAGLB/ABHD12/MTMR3/AGPAT3/DGKA/DGKZ/CPT1A/PTPN11/OSBPL5/SMPD4/ACSL3/SLC30A5/PLSCR1/PIP4K2B/APOE/ITPKC/LPIN1/LPCAT3/PTDSS2/OCRL/GK5/IP6K2/INPP1/PI4K2A…	116
BP	GO:0051650	establishment of vesicle localization	66/4058	198/18870	7.36e-05	0.00138314	0.00105608	MYO1E/MYO1D/TCIRG1/ACTN4/GBF1/PAFAH1B1/CSNK1D/AP1G1/CTNNB1/SAR1A/ARFGAP3/SEC16A/WDR11/MECP2/SPG11/NDEL1/LRRK2/NDE1/MYO1F/AP3D1/HGS/EXOC7/STARD3/AP3S2/PDCD6/BBS2/DYNC1I1/EXOC3/MYO1C/TRIP11/ATP9A/DNM2/KIF13A/TBC1D23/EXOC1/STK11/RAB27A/MYO6/DCTN1/RAB1A/MYO19/FNBP1L/WIPI1/MYO1B/RAB11B/MLPH/SDC4/LIN7A/TRAPPC3/KIF1C/ITGA4/LIMK2/KIF3A/TMED2/TESK1/ARFGAP2/C17orf75/KIF3B/VPS4A/DCTN2/YKT6/MAP2/MYO5C/TRAPPC…	66
BP	GO:0071900	regulation of protein serine/threonine kinase activity	89/4058	285/18870	7.44e-05	0.0013958	0.00106575	PPARG/RGCC/ADAM17/ADAM8/FLT1/PDGFD/IPO7/PIK3CB/ADAM9/ACTB/MAP3K4/STK38/PTPN1/DUSP16/RHOA/PKD2/ROBO1/CDC37/HEG1/LRRK2/PDCD4/LATS2/AKT1/FERMT2/HGS/MAP3K7/DDX3X/DVL3/VEGFA/EGFR/TGFB1/NF1/DUSP1/GHR/PIK3R6/IRAK1/SASH1/APOE/RPTOR/MYOCD/NPPA/PTPN22/HIPK3/EZH2/CDK5RAP3/GTPBP4/CCNT1/SORL1/CDK12/CDK7/THBS1/ERN1/DAB2IP/FLT3/IPO5/MAP2K2/CCNK/PKD1/PRKAR2A/TRIB2/GBA1/KSR1/SRC/PDGFRB/CD300A/CCND3/MAP3K12/CDK5RA…	89
BP	GO:0010634	positive regulation of epithelial cell migration	60/4058	176/18870	7.49e-05	0.00139949	0.00106857	GLIPR2/PLCG2/MAP4K4/ADAM17/DOCK1/DOCK5/SPARC/PIK3CB/SMOC2/GPI/P2RX4/ADAM9/PIK3C2A/RAC1/PTK2/SEMA5A/PRKD1/ROCK2/AKT1/HMGB1/PRKCA/MAP2K3/RHOJ/PDPK1/CTSH/HDAC7/GRN/VEGFA/PDCD6/RHOB/MTOR/ITGB3/TGFB1/PTK2B/PRKCE/SASH1/HSPB1/FGF7/PFN1/HIF1A/THBS1/EMC10/BCAS3/ETS1/ITGA3/SRPX2/PRKD2/HDAC6/ITGB1BP1/SRC/BMPR2/TEK/ANGPT1/ADGRA2/CALR/MMP9/SP1/HMOX1/BCAR1/VEGFC	60
BP	GO:0021952	central nervous system projection neuron axonogenesis	16/4058	29/18870	7.54e-05	0.00140621	0.0010737	NFIB/PAFAH1B1/ADARB1/SPG11/SLIT2/NIN/CDH11/EPHA4/WDR47/SZT2/NR4A2/EPHB1/PLXNA4/EPHB2/DCLK1/GLI2	16
BP	GO:0110020	regulation of actomyosin structure organization	40/4058	105/18870	7.77e-05	0.00144146	0.00110061	CCDC88A/RGCC/EVL/DLC1/CCN2/RAC1/ARAP1/RHOA/PRKD1/TSC1/SMAD3/TJP1/ROCK2/FERMT2/ARHGEF18/WAS/MTOR/ALMS1/LIMK1/PPFIA1/PXN/PHLDB2/PFN1/RHOC/ARHGEF10/SLC9A1/F11R/SDC4/ITGB1BP1/PPM1E/PTGER4/CORO2B/TTC8/ECT2/TESK1/CGNL1/RHPN1/ASAP3/SERPINF2/INPP5K	40
BP	GO:0006401	RNA catabolic process	110/4058	367/18870	7.78e-05	0.00144146	0.00110061	VIM/AGO2/DDX5/SMG6/FXR1/PABPC4/THRAP3/TNFRSF1B/LRPPRC/HNRNPC/XRN1/ZCCHC7/PABPC1/ZC3H18/SLC11A1/SAMD4A/CIRBP/HNRNPU/SMG1/UPF2/PUM1/NSUN2/LARP1B/TUT7/GRSF1/DICER1/RNASET2/IGF2BP2/HNRNPR/ETF1/CNOT1/ROCK2/MLH1/ZFP36L2/AKT1/CNOT6/PRKCA/RBM10/TARDBP/METTL16/ZC3H4/UPF3A/GSPT1/GIGYF2/SYNCRIP/UPF1/NPM1/MAPKAPK2/DHX34/DHX36/HNRNPAB/SERBP1/SKIC3/CNOT8/EXOSC10/NBAS/LARP1/RNPS1/CTIF/FMR1/TENT4B/SLFN12/ZFP36/E…	110
BP	GO:0034250	positive regulation of amide metabolic process	58/4058	169/18870	7.92e-05	0.00146356	0.00111748	VIM/AGO2/FXR1/PRR16/PABPC1/OGT/SAMD4A/CIRBP/HNRNPU/IFNGR1/EIF4G1/ABCG1/PRKDC/EIF4G2/LARP1B/PKM/ROCK2/PLXNB2/RBM3/UPF3A/LARP4/DDX3X/SYNCRIP/NPM1/RPS6KB1/DHX36/MTOR/PTK2B/ZCCHC4/LARP1/CTIF/FMR1/TENT4B/RCC1L/ELAVL1/NAT10/EEF2/THBS1/UPF3B/CCN1/EPHA4/POLDIP3/RBM4/YBX3/METTL3/RPS27L/CSNK1E/RELA/SOX4/CDK5RAP1/PYM1/HABP4/PPP1R15A/EIF2B5/SP1/IMPACT/PLA2G6/RPS6KB2	58
BP	GO:0045786	negative regulation of cell cycle	120/4058	407/18870	8.27e-05	0.00152306	0.00116292	RGCC/NABP1/GPNMB/BCL2/DOT1L/APBB2/MDM2/BTG1/WAPL/IPO7/RPS6KA2/INTS3/CHFR/PLK3/TOM1L2/ACVR1/ZNF655/BARD1/PTPRK/CTNNB1/TAOK1/DDX39B/PRKDC/NR4A1/TNKS/NSUN2/CENATAC/PKD2/RAD50/JADE1/ZFP36L2/LATS2/MAD1L1/KNTC1/CDK5RAP2/BAZ1B/GIGYF2/NPM1/UIMC1/KLHL22/MBTPS1/RHOB/TGFB1/RBL1/XPC/TPR/PTPN11/LCMT1/TP53BP2/DUSP1/TP53BP1/PPP1R13B/MYOCD/PML/TMEM67/EZH2/TOPBP1/CDK5RAP3/SIPA1/BRCA2/WEE1/SLFN11/BTG3/RAD9A/ERCC6/…	120
BP	GO:0006278	RNA-templated DNA biosynthetic process	31/4058	75/18870	8.32e-05	0.00152709	0.00116599	SMG6/MAPK1/HNRNPC/XRN1/HSP90AB1/HNRNPU/CTNNB1/MAP3K4/MAPKAPK5/TNKS/RAD50/GNL3L/HNRNPA1/CCT6A/RPA1/EXOSC10/CCT4/TENT4B/HSP90AA1/PARN/NAT10/TEP1/SMG5/RFC1/CTC1/SRC/TNKS1BP1/CCT2/DKC1/TELO2/TERF2IP	31
BP	GO:0042692	muscle cell differentiation	123/4058	419/18870	8.35e-05	0.00152946	0.0011678	RORA/ACTN1/CD9/MYH9/LAMB1/BCL2/ZEB1/PRKG1/SYNE1/MDM2/SPAG9/LAMC1/ITGB1/LMNA/DOCK1/DOCK5/LDB3/PPP3CB/ACTN4/PLEC/DNMT1/ACVR1/CTDP1/HNRNPU/NID1/SORT1/CTNNB1/NIBAN2/ARRB2/MAML1/MRTFA/ENG/KDM6B/MECP2/SPG11/PRICKLE1/CAPN2/PRKD1/TSC1/MRTFB/PDCD4/IL4R/PDGFRA/AKT1/GLMN/ADGRB3/ATP2A2/IGF1/TANC1/FHOD3/SUPT6H/NOX4/VEGFA/MTOR/TGFB1/MYH6/NFATC1/ID2/MORF4L2/MYO18B/ALPK3/SMAD1/MYOCD/PTBP1/ANKRD1/RARB/EZH2/CAPN3/…	123
BP	GO:0045860	positive regulation of protein kinase activity	88/4058	282/18870	8.38e-05	0.00152968	0.00116797	CCDC88A/RGCC/ADAM17/ADAM8/FLT1/PDGFD/NEDD9/IL6R/ADAM9/HSP90AB1/SLC11A1/XRCC6/MAP3K4/PTK2/PTPN1/RHOA/PKD2/ROBO1/LRRK2/AKT1/FERMT2/MAP2K3/MAP3K7/PDPK1/DDX3X/IGF1/DVL3/CSF1/STRADA/NOX4/VEGFA/CAMKK1/EGFR/ITGB3/TGFB1/PTK2B/GHR/PIK3R6/IRAK1/PILRB/SASH1/RPTOR/RASSF2/AXIN1/HSP90AA1/EZH2/STK11/TNFRSF10B/THBS1/CCN1/CASS4/EPHA4/ERN1/DDR2/DAB2IP/FLT3/EGR1/MAP2K2/PKD1/ITGB1BP1/TAOK2/CAMKK2/NRG1/SRC/PDGFRB/CD3…	88
BP	GO:0033619	membrane protein proteolysis	26/4058	59/18870	8.56e-05	0.00155841	0.00118991	MYH9/SH3D19/ADAM17/P2RX7/TIMP3/ADAM8/TNFRSF1B/ADAM9/RBMX/TIMP2/ADAM10/LRIG2/HM13/CTSH/MBTPS1/TGFB1/APOE/ADAM19/FURIN/NCSTN/SNX9/PSEN2/SPPL2B/BACE2/APH1A/BACE1	26
BP	GO:0062197	cellular response to chemical stress	97/4058	317/18870	8.62e-05	0.00156494	0.0011949	CD36/MDM2/FYN/MAPKAP1/PDGFD/NFAT5/MAPK1/FOXO1/SLC12A6/PLEC/FBP1/EIF2AK3/ATF4/PTPRK/XRCC6/WNK1/STK39/SIN3A/LONP1/KDM6B/STX4/PKD2/RBX1/TOP2B/PRKD1/LRRK2/PDGFRA/AKT1/HM13/VKORC1L1/PARP1/ARHGEF2/ATP2A2/FOS/DDX3X/AGAP3/MMP2/HSF1/EGFR/RHOB/MTOR/EPAS1/BTK/RELB/RPTOR/FANCC/PXN/MGST1/PEX14/FBLN5/OXSR1/EZH2/CAPN3/HIF1A/RAD52/H19/ERN1/JUN/STAU1/BECN1/GSR/DDR2/YBX3/SETX/CCS/HDAC6/NR4A2/CAV1/SPHK1/PRKAA1/CAMK…	97
BP	GO:0002064	epithelial cell development	70/4058	214/18870	8.83e-05	0.00159623	0.00121879	MYO1E/VIM/FLNA/PALLD/RAPGEF1/FLNB/PLCB1/RDX/RAP1B/MAGI2/CLIC4/PLEC/RILPL1/ATF4/IKBKB/ZDHHC21/VCL/GPAT4/HEG1/YAP1/TJP1/ROCK2/ADD1/AKT1/MYADM/EZR/RHEB/PDPK1/VEGFA/AFDN/ASXL1/ARID4A/FOSL2/PTPRS/EPAS1/COL18A1/ST14/RARB/ICAM1/SIPA1/RILPL2/FRMD6/HIF1A/TBC1D20/TJP2/SIDT2/ARID4B/RARA/FAT1/JAG1/F11R/SIPA1L3/ATRX/SRC/PPP1R16B/EDNRA/LAMB2/CCDC88C/IFT74/ACTA2/ARHGEF26/WNT5B/NOTCH1/EDNRB/BMP6/RAB13/PODXL/CDKN…	70
BP	GO:0007052	mitotic spindle organization	47/4058	130/18870	8.85e-05	0.00159623	0.00121879	FLNA/MAP4/DYNC1H1/TACC1/PLK3/HNRNPU/NEK6/TNKS/RHOA/MECP2/SMC1A/PRICKLE1/CKAP5/PCNT/TACC2/NUMA1/SPAST/KIF2A/KPNB1/TPR/RACGAP1/NUDC/DCTN1/TACC3/ARHGEF10/EML3/PKD1/CENPJ/GNAI1/GOLGA2/MAP1S/CHMP1B/AAAS/CHMP1A/CEP126/KIF3B/KIFC2/DCTN2/STAG1/EML1/CENPE/STIL/CHEK2/GPSM2/ABRAXAS2/TUBG2/CEP97	47
BP	GO:0042254	ribosome biogenesis	99/4058	325/18870	8.87e-05	0.00159623	0.00121879	RPS9/RIOK3/NOP58/MDN1/HEATR3/PRKDC/TSC1/DDX17/GNL3L/EIF5B/METTL16/XPO1/RPS6/DDX3X/NOL8/NOM1/UTP6/NPM1/BMS1/SERBP1/TRMT2B/DDX21/WDR75/EXOSC10/NVL/ZCCHC4/HEATR1/NOL9/TENT4B/USP36/PDCD11/REXO4/SART1/WBP11/DDX27/GTPBP4/NOP56/NAT10/WDR43/UTP18/FTSJ3/METTL17/XRN2/NOP14/URB1/KRI1/DHX30/LAS1L/DDX52/TMA16/NMD3/RPS8/RRN3/RPL7/PPAN/NOC2L/LSG1/DDX56/GLUL/MRPL20/GNL2/DNTTIP2/RRP12/NOL10/LTV1/DHX37/RPS27L/TSR1…	99
BP	GO:0006360	transcription by RNA polymerase I	30/4058	72/18870	9.02e-05	0.00161896	0.00123614	FLNA/EIF2AK3/ATF4/SMARCA4/DEK/BAZ2A/PHF8/CARM1/NCL/TAF1/BAZ1B/SF3B1/MTOR/DDX21/WDR75/SMARCB1/HEATR1/WDR43/MARS1/TCOF1/ERCC6/POLR2H/RRN3/UBTF/TAF1C/POLR1A/DDX11/NOP53/DHX33/CAVIN1	30
BP	GO:0031109	microtubule polymerization or depolymerization	48/4058	134/18870	9.74e-05	0.00174378	0.00133144	MAP4/ATXN7/NAV3/TUBGCP2/CLIP1/CSNK1D/CAMSAP1/ARHGEF7/RAC1/TAOK1/CAMSAP2/MECP2/CKAP5/NDEL1/NCKAP5L/CCDC57/NDE1/NIN/TBCD/BMERB1/CDK5RAP2/ARHGEF2/MAP1B/NUMA1/SPAST/KIF2A/AKAP9/HDGFL3/TUBGCP5/DCTN1/MID1/WDR47/HAUS6/HDAC6/CENPJ/GOLGA2/MAP1S/TUBGCP6/NEDD1/MAPRE1/EML2/TUBA1A/HAUS1/PRUNE1/MAP2/MAPRE3/CDKN1B/TUBG2	48
BP	GO:0035303	regulation of dephosphorylation	40/4058	106/18870	9.91e-05	0.00176637	0.00134869	DLC1/SMG6/MAGI2/HSP90B1/HSP90AB1/ANKLE2/IKBKB/SWAP70/TSC1/ROCK2/CHP1/AMBRA1/MTMR3/CAMTA1/YWHAE/MTOR/TGFB1/GNA12/SEMA4D/PPP6R1/PTBP1/PPP6R2/CDK5RAP3/NSMF/MASTL/SMG5/STYXL1/MTMR2/GBA1/NUAK1/PPP2R5D/CRY2/SRC/ITGA1/PDGFRB/CD300A/PPP1R16B/PPP1R15A/PPP1R15B/INPP5K	40
BP	GO:0050919	negative chemotaxis	22/4058	47/18870	9.93e-05	0.00176637	0.00134869	SEMA3C/FLRT2/ITGAV/UNC5C/SEMA5A/RHOA/ROBO1/SLIT2/RYK/ITGB3/PLXNA3/SEMA4D/SLIT3/SEMA4A/NRG1/PLXNA4/SEMA4B/NTN1/SEMA3A/SEMA6B/PDGFA/NRG3	22
BP	GO:0031952	regulation of protein autophosphorylation	20/4058	41/18870	9.96e-05	0.00176725	0.00134936	GPNMB/PDGFD/ENG/RAD50/MVP/CHP1/DDX3X/VEGFA/RASSF2/ERRFI1/CAV1/TAOK2/TNKS1BP1/PPP2R5B/TESK1/GREM1/IMPACT/ACE/PDGFA/VEGFC	20
BP	GO:0051403	stress-activated MAPK cascade	74/4058	230/18870	0.000102661	0.00181638	0.00138688	MAP4K3/MAP4K4/PLCB1/HIPK2/MECOM/ULK4/MAPK1/NCOR1/FOXO1/ITCH/CCN2/SPI1/PAFAH1B1/IKBKB/MAP3K4/TAOK1/STK39/DUSP16/TNIK/MAPK10/LRRK2/SMAD3/PDCD4/MAPK8IP3/PER1/SH3RF1/RB1CC1/HMGB1/MAP2K3/EZR/MAP3K7/XIAP/MAPKBP1/MAPKAPK2/IGF1R/RIPK2/VEGFA/EGFR/PTK2B/DUSP1/PHLPP1/IRAK1/SASH1/NPPA/RASSF2/AXIN1/PTPN22/ZFP36/HIPK3/MID1/NOD1/ERCC6/GADD45B/MINK1/SH2D3C/DAB2IP/MAP2K2/SPHK1/TAOK2/STK25/PTGER4/EPHB1/HGF/MAP3K12…	74
BP	GO:0071214	cellular response to abiotic stimulus	101/4058	334/18870	0.000103256	0.00181667	0.0013871	MDM2/SLC38A2/COL1A1/NFAT5/SLC12A6/PLEC/FBP1/EP300/ATF4/BARD1/PTPRK/XRCC6/MAP3K2/WNK1/STK39/TLK2/ENG/PKD2/RBX1/YAP1/CASP8AP2/ADSS2/TAF1/PARP1/DDB2/ERCC1/ARHGEF2/CHP1/INO80/DDX3X/NEDD4/NUCKS1/WRN/MMP2/NPM1/HSF1/IGF1R/DHX36/RHOB/MTOR/ITGB3/NMT1/XPC/EEF1D/OPN3/REST/TP53BP1/RELB/RPTOR/ANKRD1/DDB1/OXSR1/STK11/TNFRSF10B/SIPA1/CAPN3/BRCA2/RAD9A/NSMF/BAX/PIEZO1/NOC2L/YBX3/MME/METTL3/EGR1/RAB11B/SLC9A1/F11…	101
BP	GO:0104004	cellular response to environmental stimulus	101/4058	334/18870	0.000103256	0.00181667	0.0013871	MDM2/SLC38A2/COL1A1/NFAT5/SLC12A6/PLEC/FBP1/EP300/ATF4/BARD1/PTPRK/XRCC6/MAP3K2/WNK1/STK39/TLK2/ENG/PKD2/RBX1/YAP1/CASP8AP2/ADSS2/TAF1/PARP1/DDB2/ERCC1/ARHGEF2/CHP1/INO80/DDX3X/NEDD4/NUCKS1/WRN/MMP2/NPM1/HSF1/IGF1R/DHX36/RHOB/MTOR/ITGB3/NMT1/XPC/EEF1D/OPN3/REST/TP53BP1/RELB/RPTOR/ANKRD1/DDB1/OXSR1/STK11/TNFRSF10B/SIPA1/CAPN3/BRCA2/RAD9A/NSMF/BAX/PIEZO1/NOC2L/YBX3/MME/METTL3/EGR1/RAB11B/SLC9A1/F11…	101
BP	GO:0051983	regulation of chromosome segregation	47/4058	131/18870	0.000109612	0.00192311	0.00146837	CHFR/SMC5/ACTB/HNRNPU/NEK6/ANAPC5/PUM1/SMARCA4/SMARCC1/SMC6/MAD1L1/KNTC1/CDC16/CDK5RAP2/ANAPC4/RCC2/NUMA1/KLHL22/HECW2/ANAPC1/TPR/LCMT1/DUSP1/NCAPD3/SMARCB1/SMARCC2/PLSCR1/NCAPG2/TACC3/PHF10/ANAPC7/BCL7B/BECN1/IK/SMARCD2/GEN1/NCAPD2/BUB3/SMC4/SMARCD1/NCAPH2/CENPE/ZWILCH/KNL1/SMARCD3/BCL7C/TEX14	47
BP	GO:0009755	hormone-mediated signaling pathway	64/4058	193/18870	0.000111189	0.00193995	0.00148123	PPARG/TRERF1/DDX5/MAPK1/NCOR1/ZBTB7A/UBR5/ABHD2/PLPP1/EP300/RBFOX2/SMARCA4/RHOA/STRN3/NR1H3/SLC27A1/YAP1/CNOT1/CARM1/LATS2/DDX17/SAFB/PER1/SAFB2/ZDHHC7/PARP1/NEDD4/NCOR2/MED1/PTPN11/ADIPOR1/GHR/CALCOCO1/KMT2D/TMF1/KDM3A/RARB/NR2C1/RXRA/NR4A3/YWHAH/PADI2/RARA/HEYL/NR1H2/HDAC6/CNOT9/CYP7B1/UBA5/CRY2/SRC/TRIP4/ESRRA/ACSL1/KANK2/HDAC1/VPS18/CRY1/CALR/EGLN2/DNAAF4/CSNK2B/RXRB/DDX54	64
BP	GO:0033673	negative regulation of kinase activity	64/4058	193/18870	0.000111189	0.00193995	0.00148123	PPARG/CBLB/WWTR1/IPO7/PIK3CB/ZFYVE28/CEP43/HNRNPU/STK38/ADARB1/PTPN1/DUSP16/HEG1/PDCD4/MVP/LATS2/AKT1/WASHC1/ZGPAT/CHP1/PDPK1/NPM1/SH3BP5/NF1/DUSP1/WARS1/PRKRIP1/HSPB1/APOE/MYOCD/NPPA/PTPN22/HIPK3/CDK5RAP3/PTPRB/MIDN/SORL1/UBASH3B/ERRFI1/DAB2IP/IPO5/PRKAR2A/CAV1/TSC2/ITGB1BP1/TRIB2/GBA1/PPM1E/CD300A/EPHB2/CDK5RAP1/SPRY1/PKIG/SOCS4/TESK1/LRP6/PRDX3/LRP5/PRKAR1B/CDKN1B/CDKN1A/UCHL1/GADD45A/INPP5K	64
BP	GO:2000781	positive regulation of double-strand break repair	34/4058	86/18870	0.000111681	0.00194312	0.00148365	TRRAP/EP400/ACTB/PRKDC/SMARCA4/TOP2B/SMARCC1/RIF1/MORF4L1/MBTD1/PARP1/WAS/SMARCB1/MORF4L2/SMARCC2/UBE2V2/MMS19/SPIRE1/SHLD2/PHF10/BCL7B/ERCC6/BRD8/WDR48/SMARCD2/DMAP1/DDX11/MEAF6/PIAS4/MRNIP/SMARCD1/HDGFL2/SMARCD3/BCL7C	34
BP	GO:0050767	regulation of neurogenesis	115/4058	390/18870	0.000114409	0.00198508	0.00151569	FN1/SPP1/SEMA3C/ANXA2/NUMB/VCAN/CUX1/FXR1/PLXNC1/ITGB1/SMURF1/TNFRSF1B/NAP1L1/PCM1/CYFIP1/PAFAH1B1/CTNNB1/SEMA5A/EIF4G2/RNF10/MECP2/DICER1/ROBO1/YAP1/BHLHE40/SLIT2/IST1/RUFY3/IL1RAPL1/TRPV2/SPEN/TIAM2/PLXNB2/NIN/RYK/HOOK3/RHEB/SKIL/PTPRD/MAP1B/SRRT/VEGFA/DHX36/MTOR/TGFB1/MACF1/NF1/SERPINE2/PLXNA3/ID2/PTPRS/LIMK1/PARP6/SS18L1/PLXNA1/REST/SEMA4D/TIAM1/GLI3/SEMA4A/EZH2/STK11/SORL1/BIN1/CXCL12/KDM4A/…	115
BP	GO:0048863	stem cell differentiation	78/4058	246/18870	0.00011617	0.00201009	0.00153478	FN1/SEMA3C/BCL2/CHD2/ITGB1/MAPK1/ALDH1A2/EXT1/ITCH/RUNX2/ACVR1/HNRNPU/PSMD11/GATAD2A/CTNNB1/MSI2/SEMA5A/PRKDC/PUM1/NSUN2/GATAD2B/PRICKLE1/YAP1/ZFP36L2/PDGFRA/NELFB/HSPA9/CHD4/PHACTR4/SETD2/DHX36/MBD3/PDCD6/ANXA6/LMBR1L/RBBP4/MED1/REST/SEMA4D/MYOCD/KDM3A/SEMA4A/JARID2/MTA1/ZFP36/EZH2/STAT3/TCOF1/GATA6/HIF1A/CDK12/MTA3/LTBP3/METTL3/TBX2/SLC9A1/JAG1/NRG1/RBBP7/OTUD5/CHD3/PUS7/EDNRA/SOX5/SEMA4B/SETD1…	78
BP	GO:1901988	negative regulation of cell cycle phase transition	86/4058	277/18870	0.000121854	0.00209798	0.00160189	RGCC/NABP1/GPNMB/BCL2/DOT1L/APBB2/MDM2/INTS3/CHFR/PLK3/ACVR1/ZNF655/BARD1/TAOK1/DDX39B/PRKDC/NSUN2/PKD2/RAD50/JADE1/ZFP36L2/MAD1L1/KNTC1/CDK5RAP2/GIGYF2/UIMC1/KLHL22/MBTPS1/RBL1/XPC/TPR/PTPN11/LCMT1/DUSP1/TP53BP1/PML/EZH2/TOPBP1/CDK5RAP3/BRCA2/WEE1/SLFN11/RAD9A/ERCC6/FBXO31/DNA2/AVEN/RFWD3/BRIP1/MDC1/TAOK2/RPS27L/IK/GEN1/NAE1/BUB3/DONSON/HUS1/BLM/RINT1/KANK2/SDE2/NOP53/BABAM1/CRY1/EME2/FZR1/BTN2A…	86
BP	GO:0010569	regulation of double-strand break repair via homologous recombination	30/4058	73/18870	0.000121917	0.00209798	0.00160189	TRRAP/EP400/ACTB/RIF1/MORF4L1/MBTD1/PARP1/FBH1/SETD2/WAS/MORF4L2/TP53BP1/RTEL1/MMS19/SHLD2/ERCC6/KMT5A/BRD8/WDR48/PPP4C/DMAP1/MEAF6/PIAS4/POLQ/MRNIP/RECQL5/HDGFL2/TERF2IP/UBQLN4/FIGNL1	30
BP	GO:1902117	positive regulation of organelle assembly	33/4058	83/18870	0.00012313	0.00210993	0.00161101	CCDC88A/DYNC1H1/SEPTIN9/RHOA/UBAP2L/CNOT1/CNOT6/ARHGAP35/NUMA1/SNX4/IFT88/CEP135/ENTR1/CEP295/PIP4K2B/MARK4/WDR45/ULK1/WIPI1/BECN1/G3BP2/CENPJ/SDC4/SRC/FSCN1/PAN2/CROCC/ATG2A/DZIP1/IFT20/STIL/GPSM2/CCP110	33
BP	GO:0045931	positive regulation of mitotic cell cycle	46/4058	128/18870	0.000123284	0.00210993	0.00161101	RGCC/ADAM17/MDM2/PBX1/PLCB1/EIF4E/RDX/SMOC2/PAFAH1B1/KMT2E/ANAPC5/EIF4G1/SIN3A/MECP2/AKT1/CCDC57/USP22/PRKCA/CDC16/DDX3X/RCC2/MEIS2/RPS6KB1/HSF1/EGFR/PTPN11/CDK10/RPTOR/BRD4/BRCA2/TFDP1/ANAPC7/MTA3/SHB/DDR2/CDC25B/CENPJ/SPHK1/CPSF3/RRM1/ADAMTS1/MTBP/MEPCE/STIL/SMARCD3/RAD51C	46
BP	GO:0000302	response to reactive oxygen species	67/4058	205/18870	0.00012703	0.00216814	0.00165546	CD36/BCL2/MDM2/FYN/PDGFD/COL1A1/MAPK1/PLK3/ADAM9/PTPRK/KDM6B/PKD2/CAPN2/TOP2B/LRRK2/PDGFRA/AKT1/FOS/AGAP3/MMP2/HSF1/EGFR/RHOB/PTK2B/STK24/BTK/APOE/FANCC/PXN/PEX14/FBLN5/EZH2/HIF1A/H19/ERCC6/ERN1/JUN/BECN1/DDR2/SETX/CCS/HDAC6/SPHK1/PRKAA1/CAMKK2/STK25/UCP2/SRC/RELA/SESN2/HGF/TRAP1/PAWR/NET1/PCGF2/FOSL1/ECT2/ANKZF1/OSER1/PPP1R15B/TNFAIP3/MMP9/PRDX3/HMOX1/AREG/GCH1/MAPK13	67
BP	GO:0006469	negative regulation of protein kinase activity	60/4058	179/18870	0.000128131	0.00218101	0.00166528	PPARG/CBLB/WWTR1/IPO7/PIK3CB/ZFYVE28/CEP43/STK38/ADARB1/PTPN1/DUSP16/HEG1/PDCD4/MVP/LATS2/AKT1/ZGPAT/CHP1/PDPK1/NPM1/SH3BP5/NF1/DUSP1/WARS1/PRKRIP1/HSPB1/APOE/MYOCD/NPPA/PTPN22/HIPK3/CDK5RAP3/PTPRB/SORL1/UBASH3B/ERRFI1/DAB2IP/IPO5/PRKAR2A/CAV1/TSC2/ITGB1BP1/TRIB2/GBA1/PPM1E/CD300A/EPHB2/CDK5RAP1/SPRY1/PKIG/SOCS4/TESK1/LRP6/LRP5/PRKAR1B/CDKN1B/CDKN1A/UCHL1/GADD45A/INPP5K	60
BP	GO:0034067	protein localization to Golgi apparatus	16/4058	30/18870	0.000129468	0.00219781	0.00167811	GAK/VPS13D/GBF1/GOLPH3/RAB6A/CSNK1D/PACS1/VPS13A/GCC2/COG7/RIPOR1/SORL1/OPTN/ARFRP1/ARL5B/IFT20	16
BP	GO:0033002	muscle cell proliferation	78/4058	247/18870	0.000134512	0.00227728	0.00173879	PPARG/PRKG1/MDM2/PDGFD/IL6R/ZFPM2/TCF7L2/DNMT1/ELN/XRCC6/CTNNB1/PRKDC/CALCRL/YAP1/PDCD4/AKT1/PDE1A/NAA35/AKIRIN1/CDH13/RBM10/MAP3K7/FOS/IGF1/PAXBP1/MMP2/RPS6KB1/IGF1R/ITGB3/TGFB1/NF1/MEF2D/GNA12/ID2/IRAK1/SMAD1/APOE/MYOCD/GNA13/JARID2/MFN2/TGFBR3/GATA6/SKI/THBS1/TENM4/NR4A3/TBX20/ERN1/JUN/DDR2/TBX2/SAV1/ZNF143/SRC/EPHB1/PDGFRB/HGF/ADAMTS1/BMPR2/NOTCH3/IGFBP3/HDAC1/ANGPT1/TNFAIP3/MMP9/NOTCH1/NDRG4…	78
BP	GO:1902369	negative regulation of RNA catabolic process	34/4058	87/18870	0.000145819	0.00246207	0.00187989	THRAP3/LRPPRC/HNRNPC/PABPC1/SLC11A1/CIRBP/HNRNPU/NSUN2/LARP1B/IGF2BP2/RBM10/TARDBP/METTL16/UPF3A/SYNCRIP/MAPKAPK2/DHX34/DHX36/HNRNPAB/NBAS/LARP1/FMR1/TENT4B/ZFP36/ELAVL1/PARN/YBX3/NRDE2/TRAF3IP2/NOCT/HNRNPA0/TRAF2/DKC1/IKBKE	34
BP	GO:0035304	regulation of protein dephosphorylation	31/4058	77/18870	0.000148898	0.00250621	0.00191359	DLC1/MAGI2/HSP90B1/HSP90AB1/ANKLE2/IKBKB/SWAP70/TSC1/ROCK2/AMBRA1/CAMTA1/YWHAE/MTOR/TGFB1/GNA12/PPP6R1/PTBP1/PPP6R2/NSMF/MASTL/STYXL1/GBA1/NUAK1/PPP2R5D/CRY2/ITGA1/PDGFRB/CD300A/PPP1R16B/PPP1R15A/PPP1R15B	31
BP	GO:0032869	cellular response to insulin stimulus	67/4058	206/18870	0.000149231	0.00250621	0.00191359	PPARG/RAB31/SORBS1/KANK1/MAPK1/FOXO1/CTSD/FBP1/MTCL2/CYFIP1/OGT/PIK3C2A/PRKDC/PTPN1/LONP1/NDEL1/SLC27A1/PKM/SMARCC1/USO1/AKT1/ZDHHC7/NCL/PIK3R3/PARP1/PDPK1/NUCKS1/RPS6KB1/IGF1R/GRB10/EPRS1/MTOR/PTPRA/PTPN11/ADIPOR1/GHR/MYO1C/PIP4K2B/LPIN1/SORL1/TNS2/WDTC1/RBM4/SLC39A14/PRKCI/SHC1/SLC9A1/TSC2/INSIG2/ECHDC3/PRKAA1/SLC25A33/USF1/UCP2/SRC/RELA/INSIG1/BAIAP2/RAB8A/HDAC5/CAPN10/SP1/RAB13/LPIN3/IRS1/BCA…	67
BP	GO:0033674	positive regulation of kinase activity	101/4058	337/18870	0.000149744	0.00250811	0.00191504	CCDC88A/FGR/RGCC/ADAM17/ADAM8/FLT1/PDGFD/NEDD9/IL6R/ADAM9/ROR1/HSP90AB1/SLC11A1/XRCC6/MAP3K4/PTK2/PTPN1/RHOA/PKD2/ROBO1/PRKD1/LRRK2/RAD50/PDGFRA/AKT1/RYK/FERMT2/MAP2K3/MAP3K7/PDPK1/DDX3X/IGF1/DVL3/ROR2/AMBRA1/CSF1/STRADA/IGF1R/NOX4/VEGFA/CAMKK1/EGFR/DGKZ/ITGB3/TGFB1/PTK2B/GHR/PIK3R6/IRAK1/PILRB/SASH1/RPTOR/RASSF2/AXIN1/HSP90AA1/EZH2/STK11/TNFRSF10B/THBS1/CCN1/CASS4/EPHA4/ERN1/DDR2/DAB2IP/FLT3/EGR…	101
BP	GO:0006650	glycerophospholipid metabolic process	91/4058	298/18870	0.000151732	0.00253466	0.00193531	PLCG2/ITPKB/PLCB1/GPAT3/PCYT1A/GPCPD1/HYCC2/PIK3CB/AGPAT4/INPP5B/VAC14/PIP5K1A/PAFAH1B1/SLC44A1/PLA2G5/PIK3C2A/PLA2G7/SMG1/PIP5K1C/PLCB2/PIGL/MECP2/CAPN2/GPAT4/CHKB/HYCC1/NR1H3/SLC27A1/FABP5/INPP5A/LPCAT1/PIK3R3/PISD/INPPL1/ABHD12/MTMR3/AGPAT3/DGKA/DGKZ/OSBPL5/SMPD4/ACSL3/SLC30A5/PLSCR1/PIP4K2B/ITPKC/LPIN1/LPCAT3/PTDSS2/OCRL/IP6K2/INPP1/PI4K2A/PGAP1/PLA2G4C/TTC7B/DGKH/INPP4A/PITPNM2/PNPLA7/BECN1/…	91
BP	GO:2001251	negative regulation of chromosome organization	36/4058	94/18870	0.000152921	0.00254774	0.0019453	SMG6/WAPL/HNRNPC/XRN1/HNRNPU/TNKS/RAD50/MAD1L1/GNL3L/KNTC1/PARP1/CDK5RAP2/ERCC1/BAZ1B/HNRNPA1/KLHL22/TPR/LCMT1/DUSP1/EXOSC10/TENT4B/RTEL1/NAT10/XRCC1/IK/CTC1/GEN1/ATRX/SRC/BUB3/SLX4/NAA10/TERF2IP/ZWILCH/KNL1/TEX14	36
BP	GO:0071375	cellular response to peptide hormone stimulus	94/4058	310/18870	0.000157861	0.00262308	0.00200282	PPARG/FBN1/MDM2/RAB31/PLCB1/SORBS1/KANK1/MAPK1/FOXO1/CTSD/FBP1/MTCL2/CYFIP1/OGT/PIK3C2A/PTK2/PRKDC/NR4A1/PTPN1/LONP1/NDEL1/PRKD1/SLC27A1/PKM/ROCK2/SMARCC1/USO1/AKT1/ZDHHC7/NCL/PIK3R3/PRKCA/PARP1/MAP3K7/PDPK1/FOS/NUCKS1/MAP1B/CSK/RPS6KB1/HSF1/IGF1R/GRB10/EPRS1/MTOR/PTPRA/ITGB3/PTPN11/ADIPOR1/GHR/MYO1C/PIP4K2B/NONO/PXN/LPIN1/TYK2/SORL1/STAT3/TNS2/NR4A3/WDTC1/RANGAP1/RBM4/DDR2/JAK3/SLC39A14/PRKCI/SH…	94
BP	GO:0006383	transcription by RNA polymerase III	26/4058	61/18870	0.000167225	0.00276405	0.00211046	BDP1/ELL/DEK/CRCP/IVNS1ABP/GTF3C1/BAZ1B/GTF3C2/DHX36/SF3B1/CHD8/MTOR/DDX21/RPTOR/BRF1/ERCC6/POLR2H/ZNF143/GTF3C5/NAB2/ZC3H8/SNAPC4/POLR3E/INHBA/POLR3A/TBP	26
BP	GO:0048010	vascular endothelial growth factor receptor signaling pathway	26/4058	61/18870	0.000167225	0.00276405	0.00211046	FYN/FLT1/PTK2/NIBAN2/PTPN1/ROBO1/PRKD1/HGS/ITGA5/NEDD4/MAPKAPK2/VEGFA/GRB10/PDCD6/ITGB3/PTK2B/SULF1/HSPB1/HIF1A/VAV2/DAB2IP/PRKD2/SRC/TMEM204/BCAR1/VEGFC	26
BP	GO:0031503	protein-containing complex localization	62/4058	188/18870	0.000167736	0.00276523	0.00211136	NUMB/RALA/SYNE1/GPC6/FXR1/GRIPAP1/LMNA/GPC4/VAC14/MDN1/PCM1/OGT/DYNLT2B/HNRNPU/CEP112/ADAM10/AP3D1/EZR/AP2A1/XPO1/RCC2/AP2B1/NPM1/IFT88/ITGB3/AKAP9/DLG2/EXOC3/SEH1L/PML/HIP1/TAMALIN/CLSTN1/IFT172/IFT52/SMAD7/NMD3/STAU1/LSG1/TRAF3IP1/DYNC2I1/LTV1/IFT81/IFT80/INTU/IFT74/GRIP1/RAB8A/DYNC2H1/GRIP2/DZIP1/KIF3B/IFT122/DNM3/RPGR/IFT20/WDR19/DLG4/SSX2IP/IFT43/IFT46/WDR35	62
BP	GO:0030111	regulation of Wnt signaling pathway	101/4058	338/18870	0.000169074	0.00277998	0.00212262	CDK14/BICC1/RBMS3/COL1A1/WWTR1/KANK1/CSNK1A1/UBR5/FOXO1/TCF7L2/CSNK1D/PPM1B/LGR4/CSNK1G2/WNK1/CTNNB1/SEMA5A/SMARCA4/TNKS/TMEM131L/USP8/USP34/PRICKLE1/RBX1/LRRK2/SMAD3/YAP1/JADE1/LATS2/NPHP4/CSNK1G1/ZRANB1/PPP2R1A/XIAP/DDX3X/FRMD8/CTNND1/GRB10/EGFR/LMBR1L/CHD8/TGFB1/MACF1/IGFBP4/HMGXB4/SULF1/TBL1X/TCF7L1/PFDN5/APOE/TIAM1/GLI3/AXIN1/STK11/AMFR/SULF2/TBL1XR1/SKI/SMURF2/RNF213/LZTS2/SENP2/CAPRIN2/PRD…	101
BP	GO:0001843	neural tube closure	35/4058	91/18870	0.000170101	0.00278957	0.00212995	HECTD1/RALA/DLC1/CELSR1/SUFU/BRD2/PRICKLE1/TSC1/GLMN/PLXNB2/APAF1/ARHGAP35/MTHFD1L/DVL3/PHACTR4/SETD2/TGFB1/TULP3/KDM2B/ST14/PFN1/MTHFD1/IFT172/SKI/DEAF1/RARA/MED12/TSC2/SDC4/CECR2/TMED2/IFT122/STIL/KIF20B/ADM	35
BP	GO:0042147	retrograde transport, endosome to Golgi	37/4058	98/18870	0.00017545	0.0028698	0.0021912	RAB7B/SPAG9/GGA1/DENND5A/STX5/GBF1/RAB6A/BLTP3B/LRRK2/USP7/WASHC1/ERC1/STX16/SGSM2/VTI1B/ATP9A/GOSR1/TBC1D10B/TBC1D23/GCC2/DCTN1/UBE2O/VPS26A/ARFRP1/VPS26B/EIPR1/TMEM87B/PREPL/VPS51/VPS52/TBC1D17/CLTCL1/DENND2A/GOLT1B/YKT6/RNF126/PHETA1	37
BP	GO:0021537	telencephalon development	85/4058	276/18870	0.000179866	0.00293439	0.00224052	FLNA/NUMB/LAMB1/NFIB/COL3A1/SLC38A2/PLCB1/FXR1/TACC1/EXT1/PAFAH1B1/NARS1/CTNNB1/UBA6/KDM6B/RHOA/MECP2/ROBO1/NDEL1/TACC2/GART/TSC1/LRRK2/SLIT2/NDE1/NIN/RYK/BMERB1/FOXP2/SUN1/IGF1R/EGFR/DCLK2/BBS2/YWHAE/NF1/PLXNA3/ID2/PTPRS/SYNE2/SCN5A/KDM2B/GLI3/RARB/FAT4/EZH2/CXCL12/TACC3/HIF1A/SKI/XRN2/BAX/WDR47/SZT2/ATG16L1/RARA/DIXDC1/DAB2IP/CNTNAP2/XRCC1/ATIC/HERC1/PLXNA4/TRA2B/EPHB2/NUMBL/DAB1/PHLPP2/TTC8/HD…	85
BP	GO:0031098	stress-activated protein kinase signaling cascade	75/4058	238/18870	0.0001924	0.00312914	0.00238922	MAP4K3/MAP4K4/PLCB1/HIPK2/MECOM/ULK4/MAPK1/NCOR1/FOXO1/ITCH/CCN2/SPI1/PAFAH1B1/IKBKB/MAP3K4/TAOK1/STK39/DUSP16/TNIK/MAPK10/LRRK2/SMAD3/PDCD4/MAPK8IP3/PER1/SH3RF1/RB1CC1/HMGB1/MAP2K3/EZR/MAP3K7/XIAP/MAPKBP1/MAPKAPK2/IGF1R/RIPK2/VEGFA/EGFR/PTK2B/DUSP1/PHLPP1/IRAK1/SASH1/NPPA/RASSF2/AXIN1/PTPN22/ZFP36/HIPK3/MID1/NOD1/ERCC6/GADD45B/MINK1/SH2D3C/DAB2IP/MAP2K2/SPHK1/TAOK2/STK25/PTGER4/EPHB1/CCDC88C/HGF…	75
BP	GO:0043244	regulation of protein-containing complex disassembly	44/4058	123/18870	0.0001928	0.00312914	0.00238922	ASPH/SPTBN1/RDX/ATXN7/NAV3/TOM1/SVIL/SPTAN1/CAPG/WNK1/TAOK1/SEMA5A/CAMSAP2/SWAP70/ETF1/ADD1/BMERB1/ARHGEF2/GSPT1/ADD3/TECPR1/MAP1B/UPF1/IGF1R/ATG12/LIMA1/SPAST/HDGFL3/SCAF4/MID1/WDR47/SHFL/SETX/FLII/HDAC6/WDR1/GBA1/MAP1S/LMOD1/VILL/UBQLN4/TBC1D25/PLEKHH2/SPTBN5	44
BP	GO:0045727	positive regulation of translation	49/4058	141/18870	0.000194158	0.00314305	0.00239984	VIM/AGO2/FXR1/PRR16/PABPC1/OGT/SAMD4A/CIRBP/HNRNPU/EIF4G1/PRKDC/EIF4G2/LARP1B/PKM/PLXNB2/RBM3/UPF3A/LARP4/DDX3X/SYNCRIP/NPM1/RPS6KB1/DHX36/MTOR/PTK2B/ZCCHC4/LARP1/CTIF/FMR1/TENT4B/RCC1L/ELAVL1/NAT10/EEF2/THBS1/UPF3B/POLDIP3/RBM4/YBX3/METTL3/RPS27L/SOX4/CDK5RAP1/PYM1/HABP4/PPP1R15A/EIF2B5/IMPACT/RPS6KB2	49
BP	GO:0018394	peptidyl-lysine acetylation	28/4058	68/18870	0.000194778	0.00314499	0.00240133	EP400/EP300/PHF20L1/YEATS2/DIP2A/DEK/MORF4L1/ESCO1/BAZ1B/MAP3K7/BAG6/MSL1/SF3B1/DDX21/KANSL3/MORF4L2/TADA2A/PML/ERCC6/MSL3/BRD8/PHF20/PRKAA1/KANSL2/DMAP1/SOX4/NFYB/ATAT1	28
BP	GO:0030307	positive regulation of cell growth	55/4058	163/18870	0.000197279	0.00316908	0.00241972	FN1/BCL2/ADAM17/MAPKAP1/SMURF1/CYFIP1/PAFAH1B1/CEP43/RPS6KA1/EIF4G1/SEMA5A/EIF4G2/MECP2/ADAM10/YAP1/IST1/RUFY3/TRPV2/TEAD1/AKT1/INO80/DDX3X/IGF1/MAP1B/SLC23A2/KLHL22/VEGFA/EGFR/MTOR/MACF1/PTK2B/SMARCB1/LIMK1/SEMA4D/RPTOR/KDM2B/CXCL12/MEGF8/SMAD7/NCBP1/SPHK1/SLC9A1/MMP14/ZNF639/GDI1/SLC25A33/CDKL5/BMPR2/EXOSC2/CXCL16/SUPV3L1/HDGFL2/NTN1/NGF/CXCR4	55
BP	GO:0051494	negative regulation of cytoskeleton organization	55/4058	163/18870	0.000197279	0.00316908	0.00241972	DLC1/SPTBN1/RDX/KANK1/ATXN7/NAV3/SVIL/SPTAN1/CAPG/ARHGEF7/ARAP1/TAOK1/CAMSAP2/CENATAC/SWAP70/TJP1/SLIT2/ADD1/TBCD/MYADM/BMERB1/CDK5RAP2/ARHGEF2/ADD3/MAP1B/NPM1/SSH1/ARHGEF18/FHOD3/WAS/LIMA1/PPFIA1/TMEM67/PHLDB2/PFN1/HDGFL3/MID1/WDR47/FLII/SSH2/HDAC6/F11R/CORO2B/MAPRE1/KANK2/EML2/LMOD1/VILL/CGNL1/RHPN1/MAP2/SHANK3/PLEKHH2/SPTBN5/INPP5K	55
BP	GO:0006890	retrograde vesicle-mediated transport, Golgi to endoplasmic reticulum	23/4058	52/18870	0.000201821	0.00322554	0.00246282	PITPNB/GBF1/GOLPH3/RAB6A/ERGIC1/COPA/COG3/COPE/COG4/ATP9B/TAPBP/NBAS/ATP9A/COG7/ERGIC3/ARF4/COPB2/ARCN1/KIF1C/KDELR1/RINT1/USE1/LMAN2	23
BP	GO:1902895	positive regulation of miRNA transcription	23/4058	52/18870	0.000201821	0.00322554	0.00246282	PPARG/SPI1/SMARCA4/MRTFA/MRTFB/SMAD3/TEAD1/FOS/EGFR/TGFB1/SMAD1/MYOCD/STAT3/HIF1A/JUN/GNL3/ETS1/NR1H2/EGR1/RELA/FOSL1/MYC/SMAD6	23
BP	GO:0006289	nucleotide-excision repair	33/4058	85/18870	0.000209866	0.00332788	0.00254097	ACTB/SMARCA4/USP7/SMARCC1/DDB2/ERCC1/UVSSA/RPA1/XPC/SMARCB1/ERCC5/SMARCC2/FANCC/DDB1/FAN1/MMS19/BRCA2/PHF10/POLE/RAD52/BCL7B/ERCC6/RAD23A/BRIP1/GTF2H2C/SMARCD2/HUS1/GTF2H3/SLX4/SMARCD1/POLD1/SMARCD3/BCL7C	33
BP	GO:0032392	DNA geometric change	33/4058	85/18870	0.000209866	0.00332788	0.00254097	ASCC3/XRCC6/ASCC2/HNRNPA2B1/RAD50/HMGB1/DDX3X/WRN/UPF1/FBH1/DHX36/CHD8/RTEL1/DHX30/ZRANB3/SETX/DNA2/RFC2/BRIP1/SSBP1/DDX1/HMGB2/DDX11/IGHMBP2/MCM6/BLM/SUPV3L1/MCM5/POLQ/RECQL5/GINS1/MCM3/MCM4	33
BP	GO:0030010	establishment of cell polarity	53/4058	156/18870	0.000210116	0.00332788	0.00254097	MAP4/MYH9/KANK1/TCIRG1/ITGB1/RAP1B/GBF1/PARD3/GOLPH3/PAFAH1B1/HSP90AB1/ABL2/PTK2/RHOA/PRICKLE1/NDEL1/UBXN2B/ROCK2/RUFY3/NDE1/CDK5RAP2/PARD3B/MAP1B/NUMA1/KIF26B/IGF1R/PTK2B/PHLDB2/MYO18A/HSP90AA1/STK11/CYTH3/SIPA1/DCTN1/WEE1/FAT1/PRKCI/PKD1/AMOTL1/SIPA1L3/TRAF3IP2/EPHB1/FSCN1/MPP7/SPRY1/TTC8/MAPRE1/CENPA/FBF1/IFT20/GPSM2/JAM3/KIF20B	53
BP	GO:0051568	histone H3-K4 methylation	12/4058	20/18870	0.000210344	0.00332788	0.00254097	OGT/KANSL3/KMT2A/KAT8/KMT2B/PHF20/KANSL2/SETD1A/HCFC1/WDR5/NELFE/MCRS1	12
BP	GO:0032507	maintenance of protein location in cell	27/4058	65/18870	0.000211834	0.00333611	0.00254725	CCDC88A/SYNE1/HK2/VPS13D/GOLPH3/HNRNPU/BARD1/HK1/ANK3/AKT1/OS9/SUN1/ANKRD13C/PML/VPS13A/SORL1/SRGN/RANGAP1/CIZ1/CAV1/INSIG2/SUPT7L/KDELR1/INSIG1/TMED2/DZIP1/GPAA1	27
BP	GO:1902459	positive regulation of stem cell population maintenance	22/4058	49/18870	0.000211926	0.00333611	0.00254725	OGT/ACTB/SMARCA4/SIN3A/BRD9/YAP1/SMARCC1/SAP130/RBBP4/ARID4A/SMARCB1/REST/KDM2B/PHF10/BCL7B/ARID4B/SUDS3/RBBP7/HDAC1/ING1/SMARCD1/BCL7C	22
BP	GO:0010457	centriole-centriole cohesion	10/4058	15/18870	0.000213781	0.0033569	0.00256313	CCDC102B/CTNNB1/NIN/CEP135/CEP68/ODF2/DCTN1/CEP250/KIF3A/CROCC	10
BP	GO:0007369	gastrulation	64/4058	197/18870	0.000214661	0.00336231	0.00256726	FN1/LAMB1/COL5A2/MBP/COL5A1/COL4A2/ITGB1/TXNRD1/COL8A1/ITGB5/COL6A1/EXT1/GPI/ACVR1/PHLDB1/ITGAV/WNK1/CTNNB1/KDM6B/PRICKLE1/SMAD3/COL12A1/MYADM/ITGB2/TASOR/ITGA5/RPS6/MMP2/RTF1/SETD2/ITGB3/DUSP1/SMAD1/LAMA3/PHLDB2/AXIN1/GATA6/MEGF8/TENM4/NR4A3/TBX20/ARFRP1/ITGA3/MMP14/POFUT2/TGIF2/LEO1/IL1RN/ITGA4/LDB1/BMPR2/ITGA7/UGDH/MMP9/WNT5B/AHDC1/ZBTB17/HMGA2/LRP5/RIC8A/INHBA/HIRA/GPC3/DUSP4	64
BP	GO:0030516	regulation of axon extension	35/4058	92/18870	0.000218378	0.00339781	0.00259436	FN1/SEMA3C/SMURF1/CYFIP1/PAFAH1B1/SEMA5A/EIF4G2/SIN3A/RUFY3/TRPV2/RYK/MAP1B/VEGFA/MACF1/PLXNA3/PTPRS/LIMK1/SEMA4D/APOE/DNM2/SEMA4A/CXCL12/MEGF8/IFRD1/CTTN/HDAC6/GDI1/PLXNA4/CDKL5/SEMA4B/BMPR2/NTN1/MAP2/SEMA3A/SEMA6B	35
BP	GO:0060606	tube closure	35/4058	92/18870	0.000218378	0.00339781	0.00259436	HECTD1/RALA/DLC1/CELSR1/SUFU/BRD2/PRICKLE1/TSC1/GLMN/PLXNB2/APAF1/ARHGAP35/MTHFD1L/DVL3/PHACTR4/SETD2/TGFB1/TULP3/KDM2B/ST14/PFN1/MTHFD1/IFT172/SKI/DEAF1/RARA/MED12/TSC2/SDC4/CECR2/TMED2/IFT122/STIL/KIF20B/ADM	35
BP	GO:0010212	response to ionizing radiation	48/4058	138/18870	0.000219075	0.00339781	0.00259436	NABP1/BCL2/MDM2/INTS3/BARD1/XRCC6/PRKDC/TLK2/MECP2/YAP1/PARP1/ERCC1/INO80/NUCKS1/WRN/UIMC1/HSF1/RHOB/EEF1D/TP53BP1/PML/MTA1/STK11/TOPBP1/BRCA2/RAD9A/RNF168/CLK2/BAX/ERCC6/EGR1/RFWD3/PRKAA1/RRM1/TNKS1BP1/HUS1/NET1/BLM/ECT2/BABAM1/IKBIP/MYC/MRNIP/SWI5/CHEK2/CDKN1A/GADD45A/FIGNL1	48
BP	GO:0001503	ossification	127/4058	444/18870	0.000219609	0.00339781	0.00259436	PPARG/SPP1/FAM20C/FGR/COL1A2/TPM4/XYLT1/BCL2/COL5A2/P2RX7/VCAN/PBX1/COL1A1/IARS1/DDX5/WWTR1/IPO7/TCIRG1/MAPK1/IL6R/COL6A1/EXT1/CCN2/RUNX2/ACVR1/EIF2AK3/HNRNPC/HNRNPU/ATF4/LGR4/SORT1/CTNNB1/PTK2/RBMX/SUFU/RHOA/SBNO2/PRICKLE1/PRKD1/SMAD3/YAP1/TOB2/RRBP1/JUNB/AKT1/CCDC47/FERMT2/CRIM1/IGF1/SYNCRIP/INPPL1/HDAC7/ROR2/SUN1/DHRS3/MMP2/CSF1/CLEC5A/SETD2/DHX36/EGFR/NF1/DDX21/PTPN11/FOSL2/PTK2B/MEF2D/SLC20A…	127
BP	GO:0009266	response to temperature stimulus	57/4058	171/18870	0.000219632	0.00339781	0.00259436	FOXO1/EIF2AK3/HSP90AB1/EP300/CIRBP/ERO1A/ACADVL/SLC27A1/TRPV2/EIF2B3/AKT1/NFKBIA/TMEM135/IGF1/DNAJB6/MAPKAPK2/HSF1/DHX36/PDCD6/HSBP1L1/YWHAE/MTOR/DNAJC7/NF1/TPR/ACOT11/EIF2B1/IRAK1/HSPB1/DNAJC2/HSP90AA1/METRNL/CXCL12/PSIP1/THBS1/SUMO1/WDR47/HSPD1/EIF2B4/DNAJA3/SLC9A1/SLC25A27/PRKAA1/RBBP7/DNAJA2/UCP2/EPHB1/TRPV1/ALDH18A1/BAG3/STUB1/DNAJB4/EIF2B5/MICA/CDKN1A/HMOX1/CXCR4	57
BP	GO:0140718	facultative heterochromatin formation	21/4058	46/18870	0.000220517	0.00340311	0.00259841	PHF2/DNMT1/SETDB2/SUZ12/BAZ2A/PHF8/TASOR/EHMT1/MBD3/MORC2/JARID2/L3MBTL3/EZH2/HELLS/KDM5A/ATF7IP2/TRIM28/RRP8/HDAC1/SAMD1/MYC	21
BP	GO:1990823	response to leukemia inhibitory factor	39/4058	106/18870	0.000223599	0.00344222	0.00262827	HK2/ARID5B/MRAS/EXT1/EIF4A2/HNRNPU/RFX2/SBNO2/PFKP/RIF1/NCL/MAT2A/SRSF7/UBXN2A/FOSL2/BCLAF1/KDM5B/SRSF3/PML/KDM3A/JARID2/PCOLCE2/PRDM5/ICAM1/HELLS/RNMT/SMAD7/PADI2/GFPT2/ABCD4/ADAM23/PHC1/NFYB/BCAT2/TFRC/VEGFC/TEX14/CACNB4/WDR35	39
BP	GO:0001667	ameboidal-type cell migration	140/4058	497/18870	0.000227918	0.00350013	0.00267248	PPARG/FN1/SEMA3C/GLIPR2/RGCC/EVL/MYH9/PLCG2/MAP4K4/ADAM17/PTPRG/AGO2/ARID5B/KANK1/ITGB1/DOCK1/FSTL1/DOCK5/SPARC/PIK3CB/SMOC2/GPI/P2RX4/PLEC/PIP5K1A/ACVR1/PAFAH1B1/ADAM9/AKAP12/PIK3C2A/ARHGEF7/RAC1/PTK2/SEMA5A/NR4A1/RHOA/PRKX/MECP2/ROBO1/PRKD1/SLIT2/ROCK2/ACVR1B/AKT1/RFFL/HMGB1/CDH13/PIK3R3/PRKCA/MAP2K3/RHOJ/VASH1/PDPK1/PDLIM1/CTSH/HDAC7/RCC2/PHACTR4/GRN/ADAMTS9/VEGFA/PDCD6/ANXA6/RHOB/MTOR/ITGB3/T…	140
BP	GO:0045773	positive regulation of axon extension	18/4058	37/18870	0.000230156	0.00352588	0.00269215	FN1/SMURF1/CYFIP1/PAFAH1B1/SEMA5A/EIF4G2/RUFY3/TRPV2/MAP1B/VEGFA/MACF1/LIMK1/CXCL12/MEGF8/GDI1/CDKL5/BMPR2/NTN1	18
BP	GO:0043405	regulation of MAP kinase activity	49/4058	142/18870	0.000235353	0.00359672	0.00274624	PPARG/ADAM8/FLT1/PDGFD/PIK3CB/ADAM9/MAP3K4/STK38/PTPN1/DUSP16/ROBO1/LRRK2/PDCD4/HGS/MAP3K7/DVL3/VEGFA/EGFR/TGFB1/NF1/DUSP1/GHR/PIK3R6/IRAK1/SASH1/APOE/NPPA/PTPN22/HIPK3/EZH2/CDK5RAP3/SORL1/CDK12/THBS1/ERN1/DAB2IP/FLT3/TRIB2/GBA1/KSR1/PDGFRB/CD300A/MAP3K12/MAP3K10/SPRY1/TRAF2/PDGFA/UCHL1/INPP5K	49
BP	GO:0072384	organelle transport along microtubule	34/4058	89/18870	0.000243371	0.00371023	0.0028329	LAMP1/LRPPRC/RAB6A/PAFAH1B1/BICD1/MECP2/NDEL1/NDE1/COPG1/AP3D1/MAP1B/SUN1/AP3S2/ARHGAP21/SPAST/DYNC1I1/SYNE2/KIF13A/PEX14/STK11/RHOT2/RAB1A/HIF1A/HDAC6/ARMCX3/MAP1S/KIF1C/BORCS8/KIF3A/KXD1/KIF3B/TUBA1A/MAP2/UCHL1	34
BP	GO:0090287	regulation of cellular response to growth factor stimulus	105/4058	357/18870	0.000245783	0.00373777	0.00285393	PPARG/CD109/FAM20C/PCSK6/FBN1/ZEB1/ADAM17/HIPK2/FSTL1/ZBTB7A/SMURF1/PIK3CB/SMOC2/LTBP1/RUNX2/TRIM33/KCP/GLG1/CYFIP1/OGT/CASK/HSP90AB1/EP300/CTNNB1/NIBAN2/ZDHHC17/PTPN1/SIN3A/ENG/ROBO1/SMAD3/SLIT2/CTDSPL2/LATS2/SAP130/HGS/CRIM1/PDPK1/XIAP/ITGA5/NEDD4/SKIL/NUMA1/VEGFA/GRB10/PDCD6/RBBP4/ITGB3/TGFB1/ARID4A/NREP/SULF1/MYO1C/UBE2D3/MYOCD/AXIN1/TGFBR3/STK11/SORL1/SULF2/UBE2O/HTRA4/SNX25/GIPC1/GATA6/FKBP…	105
BP	GO:1901888	regulation of cell junction assembly	68/4058	213/18870	0.000246368	0.00373777	0.00285393	LIMS1/RAPGEF1/NEGR1/MAP4K4/DLC1/EPHA3/RAP1B/GPC4/FLRT2/OGT/IKBKB/RAC1/EIF4G1/CTNNB1/PTPN13/PTK2/SLK/RHOA/VCL/TSC1/SMAD3/TJP1/ROCK2/IL1RAPL1/ADGRB3/NPHP4/TLN1/FERMT2/CHD4/PTPRD/RCC2/VEGFA/PTPRA/MACF1/PTK2B/PTPRS/MYO1C/SEMA4D/SEMA4A/PHLDB2/CLSTN1/THBS1/THBS2/SRPX2/CNTNAP2/CAV1/SLC9A1/MMP14/F11R/SDC4/ITGB1BP1/CLSTN2/COL16A1/LDB1/SRC/EPHB1/EPHB2/PRKCH/NRXN1/TEK/DAPK3/NLGN2/ABI3/NTN1/GREM1/ACE/DLG5/AC…	68
BP	GO:0061912	selective autophagy	36/4058	96/18870	0.000249163	0.00377106	0.00287935	VPS13D/OGT/HUWE1/CDC37/WIPI2/RB1CC1/SPTLC1/AMBRA1/RIPK2/GABARAPL1/ATG13/TGFB1/VDAC1/ATG4B/MFN2/VHL/GAA/NOD1/ATG2B/RNF213/ULK1/OPTN/AUP1/BECN1/ATG16L1/KLHL3/HDAC6/TAFAZZIN/TSC2/UBA5/SESN2/CRY1/ATG2A/BAG3/CALR/ATG4D	36
BP	GO:0050770	regulation of axonogenesis	53/4058	157/18870	0.000251728	0.00380073	0.002902	FN1/SPP1/SEMA3C/PLXNC1/SMURF1/CYFIP1/PAFAH1B1/SEMA5A/EIF4G2/ROBO1/SLIT2/IST1/RUFY3/TRPV2/TIAM2/PLXNB2/NIN/RYK/ARHGAP35/SKIL/MAP1B/VEGFA/MACF1/PLXNA3/PTPRS/LIMK1/PLXNA1/SEMA4D/TIAM1/SEMA4A/STK11/CXCL12/MEGF8/ULK1/IFRD1/EPHA4/KEL/MAP2K2/HDAC6/STK25/GDI1/CHN1/PLXNA4/EPHB2/CDKL5/SEMA4B/DAB1/BMPR2/NTN1/MAP2/SEMA3A/SEMA6B/NGF	53
BP	GO:0031623	receptor internalization	45/4058	128/18870	0.000258057	0.00388695	0.00296783	ANXA2/CD36/NUMB/CD9/PLCG2/RALA/SYNE1/AHI1/RAB31/ITGB1/MAGI2/ITCH/VAC14/ARRB2/CALCRL/ANKRD13D/ITGB2/HGS/EZR/AP2A1/ATXN2/NEDD4/GRK2/AP2B1/VEGFA/ITGB3/FMR1/DNM2/HIP1/RAB5A/LRP1/RAMP1/ANKRD13A/CAV1/MTMR2/LILRB1/ACKR3/TFRC/ANGPT1/DNM3/GREM1/DLG4/LDLRAP1/RAMP3/ADM	45
BP	GO:0032785	negative regulation of DNA-templated transcription, elongation	13/4058	23/18870	0.000261023	0.00392222	0.00299477	HNRNPU/SUPT5H/PARP1/ZC3H4/NELFB/TCERG1/AXIN1/EZH2/VHL/RNF168/EAPP/RECQL5/NELFE	13
BP	GO:0045930	negative regulation of mitotic cell cycle	77/4058	248/18870	0.000267244	0.0040061	0.00305882	RGCC/NABP1/GPNMB/BCL2/MDM2/BTG1/INTS3/CHFR/PLK3/TOM1L2/ACVR1/ZNF655/BARD1/CTNNB1/TAOK1/PRKDC/PKD2/RAD50/JADE1/ZFP36L2/MAD1L1/KNTC1/CDK5RAP2/GIGYF2/UIMC1/KLHL22/MBTPS1/RBL1/XPC/TPR/LCMT1/DUSP1/PML/EZH2/TOPBP1/CDK5RAP3/WEE1/SLFN11/BTG3/RAD9A/FBXO31/BCL6/AVEN/RFWD3/MDC1/TAOK2/RPS27L/IK/GEN1/NAE1/BUB3/DONSON/HUS1/BLM/RINT1/KANK2/SDE2/NOP53/BABAM1/EME2/FZR1/BTN2A2/MRNIP/MTBP/VPS4A/RBBP8/ZWILCH/INHBA/C…	77
BP	GO:0008625	extrinsic apoptotic signaling pathway via death domain receptors	33/4058	86/18870	0.000271	0.00405274	0.00309443	BCL2/TIMP3/SERPINE1/SPI1/SORT1/STX4/MADD/CASP8AP2/RFFL/ARHGEF2/DDX3X/SKIL/NF1/BID/ICAM1/TNFRSF10B/ATF3/THBS1/BAX/DAB2IP/HMGB2/GABARAP/HGF/ITPRIP/TNFRSF10A/FAIM/BAG3/TNFAIP3/DEDD2/PEA15/BEX3/HMOX1/NGF	33
BP	GO:0097191	extrinsic apoptotic signaling pathway	72/4058	229/18870	0.000275214	0.00410598	0.00313508	BCL2/P2RX7/TIMP3/SERPINE1/LMNA/IL6R/TNFRSF1B/TCF7L2/ACVR1/SPI1/ITGAV/BIRC6/HIPK1/SORT1/STX4/ITGA6/MADD/SMAD3/YAP1/ACVR1B/AKT1/SH3RF1/CASP8AP2/RFFL/RB1CC1/ARHGEF2/MCL1/PDPK1/PPP2R1A/DDX3X/IGF1/SKIL/RPS6KB1/TGFB1/NF1/NFKBIZ/BID/PML/BCL2L11/ICAM1/TNFRSF10B/ATF3/SRPX/THBS1/BAX/CTTN/DAB2IP/MKNK2/CAV1/SRC/RELA/HMGB2/GABARAP/HGF/BCL2A1/ITPRIP/TRAF1/IL33/TNFRSF10A/TRAF2/FAIM/BAG3/TNFAIP3/DEDD2/PEA15/BEX3…	72
BP	GO:0044818	mitotic G2/M transition checkpoint	23/4058	53/18870	0.000284568	0.00423548	0.00323395	NABP1/INTS3/CHFR/BARD1/TAOK1/RAD50/UIMC1/MBTPS1/TOPBP1/CDK5RAP3/TAOK2/NAE1/DONSON/HUS1/BLM/RINT1/NOP53/BABAM1/FZR1/MRNIP/RBBP8/CDKN1A/CDC14B	23
BP	GO:0043087	regulation of GTPase activity	92/4058	307/18870	0.000288563	0.00428478	0.0032716	TBC1D8/DOCK10/LIMS1/RAPGEF1/RGS1/TBC1D1/PRKG1/MAP4K4/RASGRP3/RDX/EPHA3/PLXNC1/ITGB1/ABR/TBC1D2/LARS1/PIP5K1A/ARHGEF7/WNK1/ARAP1/PTK2/GMIP/TBC1D9B/ITGA6/NDEL1/ARHGAP29/TSC1/LRRK2/CCPG1/TIAM2/PLXNB2/CCDC125/FERMT2/ARHGAP45/AGAP3/DVL3/RCC2/RALGDS/ARHGAP42/SGSM2/NF1/FGD6/PLXNA3/RAPGEF5/ZC3H15/PLXNA1/DOCK9/SEMA4D/TIAM1/RAPGEF4/TBC1D10B/EZH2/SIPA1/SGSM3/USP6NL/DOCK6/TBC1D20/PKP4/RANGAP1/EPHA4/TBC1D22B/…	92
BP	GO:0007034	vacuolar transport	56/4058	169/18870	0.000294432	0.00434783	0.00331974	RAB7B/NPC1/IGF2R/LAMP1/GAK/SMURF1/VPS13D/ATP6V0D2/VPS39/SORT1/AP1G1/GNPTG/LAPTM5/LRRK2/PXK/ARL8B/VPS37B/PSAP/HOOK3/AP3D1/HGS/TPCN2/NEDD4/PLEKHM1/AP3S2/GGA3/GRN/RHOB/HMGXB4/VTI1B/TMEM50A/MGRN1/HGSNAT/VPS13A/KIF13A/SLC17A9/GCC2/UBAP1/SORL1/BIN1/GNPTAB/AP1G2/LRP1/BECN1/PTPN23/CHMP1B/VPS51/VPS52/CHMP1A/VPS18/VPS37C/USE1/VPS16/VPS4A/SPTBN5/MON1A	56
BP	GO:0097193	intrinsic apoptotic signaling pathway	95/4058	319/18870	0.000295273	0.00434783	0.00331974	FNIP2/BCL2/ITPR1/MDM2/FYN/PLAUR/HIPK2/DDX5/TNFRSF1B/PIK3CB/EIF2AK3/CD44/EP300/ATF4/HIPK1/CTNNB1/QRICH1/PRKDC/PTPN1/ERO1A/LRRK2/DNAJC10/MLH1/AKT1/IVNS1ABP/APAF1/ENO1/PARP1/ARHGEF2/MCL1/GRINA/DDX3X/SKIL/FBH1/BAG6/STK24/BCLAF1/ATP2A3/TP53BP2/PTTG1IP/BID/HSPB1/PPP1R13B/NONO/PML/SERINC3/BCL2L11/P4HB/HNRNPK/PDK1/STK11/TNFRSF10B/CXCL12/HELLS/BRCA2/HIF1A/RAD9A/BAX/DDIT4/ERCC6/RRN3/ERN1/BECN1/NOC2L/YBX3/S…	95
BP	GO:0034333	adherens junction assembly	9/4058	13/18870	0.000296962	0.00434783	0.00331974	ACTB/HIPK1/CTNNB1/PIP5K1C/VCL/TBCD/SMAD7/DLG5/JAM3	9
BP	GO:0046831	regulation of RNA export from nucleus	9/4058	13/18870	0.000296962	0.00434783	0.00331974	IWS1/WNK1/NSUN2/AKAP8L/SUPT6H/SETD2/TPR/NUP153/NRDE2	9
BP	GO:0051569	regulation of histone H3-K4 methylation	9/4058	13/18870	0.000296962	0.00434783	0.00331974	OGT/KANSL3/KAT8/PHF20/KANSL2/HCFC1/WDR5/NELFE/MCRS1	9
BP	GO:0051571	positive regulation of histone H3-K4 methylation	9/4058	13/18870	0.000296962	0.00434783	0.00331974	OGT/KANSL3/KAT8/PHF20/KANSL2/HCFC1/WDR5/NELFE/MCRS1	9
BP	GO:1903020	positive regulation of glycoprotein metabolic process	14/4058	26/18870	0.000300048	0.0043828	0.00334644	PLCB1/SOAT1/TCF7L2/CTNNB1/CHP1/IGF1/RAB1A/NCSTN/RAMP1/GOLGA2/PAWR/IL33/POMT1/RAB1B	14
BP	GO:0035023	regulation of Rho protein signal transduction	32/4058	83/18870	0.000301488	0.00438327	0.0033468	MYO9B/COL3A1/DLC1/ARHGEF3/KANK1/ITGB1/STARD8/RAC1/ABL2/ROBO1/HEG1/CCDC125/ARHGAP35/ARHGEF2/ARHGEF18/CDC42SE1/ARHGAP42/KCTD13/APOE/P2RY8/ARHGDIA/ABCA1/ITGA3/BCL6/SCAI/F11R/NET1/KANK2/PRAG1/BCR/LPAR2/KCTD10	32
BP	GO:0044773	mitotic DNA damage checkpoint signaling	32/4058	83/18870	0.000301488	0.00438327	0.0033468	MDM2/PLK3/TAOK1/PRKDC/GIGYF2/UIMC1/MBTPS1/XPC/PML/TOPBP1/CDK5RAP3/RAD9A/FBXO31/RFWD3/MDC1/TAOK2/RPS27L/DONSON/HUS1/BLM/RINT1/SDE2/NOP53/BABAM1/EME2/FZR1/MRNIP/CHEK2/CDKN1B/CDKN1A/TIPIN/CDC14B	32
BP	GO:0061082	myeloid leukocyte cytokine production	22/4058	50/18870	0.000302174	0.00438327	0.0033468	CD36/PLCG2/P2RX7/RABGEF1/LAPTM5/MAVS/MAPKAPK2/RIPK2/DHX36/TGFB1/DDX21/NOD1/NR4A3/BCL6/UBE2J1/NLRX1/PANX1/DDX1/LILRB1/ACP5/SPON2/LITAF	22
BP	GO:0006605	protein targeting	100/4058	339/18870	0.000303427	0.0043913	0.00335293	FYN/RABGEF1/SMURF1/VPS13D/PARD3/NPEPPS/SORT1/ZDHHC21/HUWE1/GNPTG/CDC37/LAPTM5/SRP72/LRRK2/PXK/SRP54/HSPA4/MTCH1/VPS37B/ANK3/ZDHHC7/AP3D1/ITGB2/HGS/OS9/SEC63/CHP1/NEDD4/HPS4/AP4E1/SEC62/SAE1/ZDHHC6/ABLIM3/TOMM20/ARIH2/GGA3/BAG6/TIMM17A/LTBP2/YWHAE/ATG13/UBE2L3/BID/MYO1C/UBE2D3/ZDHHC20/VPS13A/USP36/LMAN1/PEX14/GCC2/MFN2/HACL1/TRAM2/SIL1/YWHAQ/HSP90AA1/SRPRA/SORL1/HOMER3/EDEM1/MICALL2/BNIP3L/GIPC1/G…	100
BP	GO:0000910	cytokinesis	61/4058	188/18870	0.000308954	0.00446101	0.00340616	MYH9/SEPTIN9/SPTBN1/SVIL/PRPF40A/CSPP1/PLK3/SEPTIN6/PLEC/SEPTIN2/ZFYVE26/ANXA11/BIRC6/WNK1/SEPTIN11/RHOA/USP8/IST1/ROCK2/ANK3/RAB11FIP3/EXOC7/CNTROB/IGF1R/SETD2/MYH10/RHOB/SPAST/SEPTIN10/ENTR1/EXOC3/PRKCE/RACGAP1/KIF13A/EXOC1/RHOC/SPIRE1/BRCA2/CFL1/GIPC1/MYO19/LZTS2/PKP4/AHCTF1/BECN1/CDC25B/CECR2/BIN3/CHMP1B/SNX9/ECT2/CHMP1A/KIF3B/VPS4A/CENPA/SEPTIN8/CIT/CCP110/CDC14B/TEX14/KIF20B	61
BP	GO:1902570	protein localization to nucleolus	11/4058	18/18870	0.00031196	0.00449409	0.00343141	NOL8/WRN/NPM1/NVL/NMD3/GLUL/POLR1A/RRP7A/NOP53/MCRS1/CACNB4	11
BP	GO:0033143	regulation of intracellular steroid hormone receptor signaling pathway	29/4058	73/18870	0.000314727	0.00451922	0.0034506	DDX5/NCOR1/ZBTB7A/EP300/SMARCA4/RHOA/STRN3/YAP1/CNOT1/CARM1/PER1/SAFB2/PARP1/NCOR2/MED1/KMT2D/HEYL/HDAC6/CNOT9/CYP7B1/UBA5/CRY2/SRC/KANK2/HDAC1/VPS18/CRY1/CALR/DNAAF4	29
BP	GO:0014020	primary neural tube formation	36/4058	97/18870	0.000315144	0.00451922	0.0034506	HECTD1/RALA/DLC1/CELSR1/SUFU/BRD2/PRICKLE1/TSC1/GLMN/PLXNB2/APAF1/ARHGAP35/MTHFD1L/DVL3/PHACTR4/SETD2/TGFB1/TULP3/KDM2B/ST14/PFN1/MTHFD1/IFT172/HIF1A/SKI/DEAF1/RARA/MED12/TSC2/SDC4/CECR2/TMED2/IFT122/STIL/KIF20B/ADM	36
BP	GO:0000086	G2/M transition of mitotic cell cycle	48/4058	140/18870	0.000321065	0.00459364	0.00350742	CDK14/NABP1/FBXL7/PBX1/PLCB1/INTS3/CHFR/PLK3/BARD1/TAOK1/SIN3A/MECP2/TAF2/RAD50/CCDC57/RCC2/UIMC1/MBTPS1/LCMT1/DNM2/BRD4/TOPBP1/CDK5RAP3/WEE1/MASTL/MTA3/CDC25B/AVEN/TAOK2/CTC1/NAE1/RRM1/DONSON/HUS1/BLM/RINT1/NOP53/BABAM1/FZR1/MRNIP/VPS4A/ABCB1/RBBP8/CHEK2/CDKN1A/SMARCD3/CDC14B/RAD51C	48
BP	GO:0060348	bone development	68/4058	215/18870	0.000331979	0.00473639	0.00361642	FAM20C/ANXA2/XYLT1/FBN1/COL3A1/COL1A1/EXT1/RUNX2/GLG1/PAFAH1B1/PLS3/ENG/RHOA/BNC2/RPL13/IGF1/INPPL1/DHRS3/PRPSAP2/ANXA6/ASXL1/FOSL2/MEF2D/NSD2/GHR/SULF1/TULP3/TRIP11/SEMA4D/SMAD1/NAB1/TMEM38B/GLI3/RARB/SULF2/IFT172/SKI/MEGF8/SLC38A10/BGN/ATP6AP1/LTBP3/DDR2/RARA/MMP14/INSIG2/CHSY1/CTC1/IFT80/PTGER4/SRC/SH3PXD2B/LILRB1/ACP5/BMPR2/INSIG1/NAB2/TEK/FREM1/THBS3/EVC/GREM1/BMP6/LRP5/TGM2/SLC9B2/LRRC17/EC…	68
BP	GO:0035329	hippo signaling	20/4058	44/18870	0.00033255	0.00473639	0.00361642	WWTR1/WWC3/YAP1/LATS2/MARK3/TEAD1/MAP2K3/TIAL1/FAT4/FRMD6/ARRDC3/SAV1/AMOTL1/SRC/NUAK2/SCHIP1/NEK8/TEAD3/CIT/DLG5	20
BP	GO:0009314	response to radiation	122/4058	428/18870	0.000335857	0.00477267	0.00364412	MAP4K3/NABP1/BCL2/COL3A1/SYNE1/MDM2/ITGB1/INTS3/EXT1/PLK3/EP300/CIRBP/ATF4/BARD1/PTPRK/XRCC6/MAP3K4/PRKDC/TLK2/MECP2/MAPK10/SMC1A/RBX1/CRTC1/YAP1/BHLHE40/REV1/PER1/AKT1/NPHP4/TAF1/PARP1/DDB2/ERCC1/INO80/FOS/NEDD4/NUCKS1/TANC1/WRN/MMP2/NPM1/UIMC1/MEIS2/HSF1/UVSSA/DHX36/EGFR/RHOB/NMT1/NF1/XPC/EEF1D/ID2/OPN3/ERCC5/TP53BP1/KMT2A/PML/MTA1/DDB1/PPP1CB/STK11/TOPBP1/BRCA2/DDHD2/HIF1A/RAD9A/RNF168/CLK2/BA…	122
BP	GO:0044839	cell cycle G2/M phase transition	52/4058	155/18870	0.000339708	0.0048165	0.00367759	CDK14/NABP1/FBXL7/PBX1/PLCB1/INTS3/CHFR/PLK3/BARD1/TAOK1/SIN3A/MECP2/TAF2/RAD50/CCDC57/AKAP8L/RCC2/NPM1/UIMC1/MBTPS1/LCMT1/DNM2/BRD4/TOPBP1/CDK5RAP3/WEE1/MASTL/AKAP8/MTA3/CDC25B/AVEN/ATAD5/TAOK2/CTC1/NAE1/RRM1/DONSON/HUS1/BLM/RINT1/NOP53/BABAM1/FZR1/MRNIP/VPS4A/ABCB1/RBBP8/CHEK2/CDKN1A/SMARCD3/CDC14B/RAD51C	52
BP	GO:0044774	mitotic DNA integrity checkpoint signaling	33/4058	87/18870	0.000347499	0.00491586	0.00375345	MDM2/PLK3/TAOK1/PRKDC/GIGYF2/UIMC1/MBTPS1/XPC/PML/TOPBP1/CDK5RAP3/RAD9A/FBXO31/RFWD3/MDC1/TAOK2/RPS27L/NAE1/DONSON/HUS1/BLM/RINT1/SDE2/NOP53/BABAM1/EME2/FZR1/MRNIP/CHEK2/CDKN1B/CDKN1A/TIPIN/CDC14B	33
BP	GO:0048846	axon extension involved in axon guidance	18/4058	38/18870	0.000349919	0.00492789	0.00376264	ALCAM/SEMA3C/SEMA5A/SLIT2/RYK/VEGFA/PLXNA3/SEMA4D/SLIT3/SEMA4A/CXCL12/MEGF8/HDAC6/PLXNA4/SEMA4B/BMPR2/SEMA3A/SEMA6B	18
BP	GO:1902284	neuron projection extension involved in neuron projection guidance	18/4058	38/18870	0.000349919	0.00492789	0.00376264	ALCAM/SEMA3C/SEMA5A/SLIT2/RYK/VEGFA/PLXNA3/SEMA4D/SLIT3/SEMA4A/CXCL12/MEGF8/HDAC6/PLXNA4/SEMA4B/BMPR2/SEMA3A/SEMA6B	18
BP	GO:0000077	DNA damage checkpoint signaling	44/4058	126/18870	0.000355267	0.00499202	0.00381161	DOT1L/MDM2/PLK3/BARD1/TAOK1/DDX39B/PRKDC/GIGYF2/UIMC1/MBTPS1/XPC/PTPN11/TP53BP1/PML/TOPBP1/CDK5RAP3/BRCA2/RAD9A/ERCC6/FBXO31/RFWD3/BRIP1/MDC1/TAOK2/RPS27L/DONSON/HUS1/BLM/RINT1/SDE2/NOP53/BABAM1/CRY1/EME2/FZR1/MRNIP/THOC5/WDR76/TELO2/CHEK2/CDKN1B/CDKN1A/TIPIN/CDC14B	44
BP	GO:1904375	regulation of protein localization to cell periphery	47/4058	137/18870	0.000362663	0.0050742	0.00387435	NUMB/HECTD1/SPTBN1/GPC6/EPB41L2/EPHA3/SORBS1/GRIPAP1/ITGB1/GPC4/OGT/ACTB/EIF4G1/WNK1/STX4/ADAM10/AKT1/ATP2C1/ZDHHC7/EZR/PDPK1/NUMA1/CSK/EGFR/TGFB1/ACSL3/VTI1B/PPFIA1/PRKCE/EPB41/PTPN9/TAMALIN/LRP1/ITGA3/PRKCI/MMP14/GNAI1/EPHB2/PRKCH/TMED2/VAMP8/PPP1R9B/ABI3/VPS4A/GPSM2/LDLRAP1/RAMP3	47
BP	GO:0032886	regulation of microtubule-based process	79/4058	258/18870	0.000362732	0.0050742	0.00387435	DYNC1H1/LAMP1/CCNL2/EPHA3/ATXN7/NAV3/DIAPH1/CLIP1/PHLDB1/PAFAH1B1/BICD1/DYNLT2B/HNRNPU/CAMSAP1/ARHGEF7/RNF4/RAC1/TAOK1/CAMSAP2/CENATAC/RHOA/MECP2/CKAP5/MPDZ/ROCK2/KLHL42/TBCD/BMERB1/CDK5RAP2/ARHGEF2/XPO1/MAP1B/NUMA1/NPM1/BBS2/CCNL1/SPAST/MACF1/AKAP9/TPR/ALMS1/CEP295/MARK4/TMEM67/PHLDB2/HDGFL3/STK11/NAT10/DCTN1/TACC3/MID1/WDR47/HAUS6/DIXDC1/FBXW5/TRAF3IP1/EML3/PKD1/HDAC6/CENPJ/GNAI1/MAP1S/PRKAA1/G…	79
BP	GO:0007254	JNK cascade	54/4058	163/18870	0.00037592	0.00524701	0.0040063	MAP4K3/MAP4K4/PLCB1/HIPK2/MECOM/ULK4/NCOR1/ITCH/CCN2/PAFAH1B1/TAOK1/DUSP16/TNIK/MAPK10/LRRK2/SMAD3/PDCD4/MAPK8IP3/PER1/SH3RF1/RB1CC1/HMGB1/MAP3K7/XIAP/MAPKBP1/IGF1R/RIPK2/EGFR/PTK2B/PHLPP1/IRAK1/NPPA/RASSF2/AXIN1/PTPN22/HIPK3/NOD1/ERCC6/GADD45B/MINK1/SH2D3C/DAB2IP/TAOK2/PTGER4/EPHB1/MAP3K12/MAP3K10/ZNF622/TRAF2/HACD3/SERPINF2/SEMA3A/ANKRD6/GADD45A	54
BP	GO:0031929	TOR signaling	55/4058	167/18870	0.000393659	0.00545808	0.00416746	CCDC88A/FNIP2/NPC1/MAPKAP1/GPAT3/CSNK1A1/UBR1/LARS1/GOLPH3/EP300/RPS6KA1/MAPKAPK5/SIK3/USP4/UBR2/RBX1/TSC1/USP7/AKT1/RFFL/RHEB/DEPDC5/RPS6/RPS6KB1/KLHL22/WDR59/PDCD6/MTOR/RNF152/GNA12/LARP1/SEH1L/RPTOR/NPRL3/STK11/VHL/HIF1A/DDIT4/SZT2/TSC2/GBA1/NUAK1/PRKAA1/OTUD5/SRC/SESN2/CTNS/SH3BP4/NUAK2/ARAF/TELO2/GPR137C/PIP4P1/PIM1/RPS6KB2	55
BP	GO:0032495	response to muramyl dipeptide	12/4058	21/18870	0.000394834	0.00545808	0.00416746	VIM/NFKBIA/ARHGEF2/RIPK2/PTPN22/NAGK/NOD1/JAG1/RELA/TRIM41/TNFAIP3/NOTCH1	12
BP	GO:0097581	lamellipodium organization	34/4058	91/18870	0.000395398	0.00545808	0.00416746	CCDC88A/MYO9B/KANK1/ITGB1/GOLPH3/CYFIP1/CD44/ARHGEF7/RAC1/NUP85/VCL/ABLIM1/SLIT2/SPATA13/AKIRIN1/ARPC2/NCKAP1/CDH13/PLCE1/ABLIM3/WAS/MTOR/HSP90AA1/SH2B1/CTTN/ABLIM2/VAV2/BIN3/SRC/FSCN1/ABI3/WASF1/WHAMM/WASF3	34
BP	GO:0000422	autophagy of mitochondrion	36/4058	98/18870	0.000396256	0.00545808	0.00416746	HK2/VPS13D/OGT/HUWE1/CDC37/WIPI2/RB1CC1/AMBRA1/GABARAPL1/ATG12/ATG13/VDAC1/CISD2/WDR45B/ATG4B/USP36/MFN2/BNIP3L/WDR45/FKBP8/HIF1A/ATG2B/ULK1/CTTN/OPTN/WIPI1/BECN1/HDAC6/TAFAZZIN/TSC2/GBA1/CAMKK2/GABARAP/FIS1/ATG2A/ATG4D	36
BP	GO:0048661	positive regulation of smooth muscle cell proliferation	36/4058	98/18870	0.000396256	0.00545808	0.00416746	MDM2/PDGFD/IL6R/DNMT1/CALCRL/AKT1/CDH13/MAP3K7/IGF1/MMP2/RPS6KB1/IGF1R/ITGB3/TGFB1/NF1/MEF2D/ID2/IRAK1/MFN2/THBS1/NR4A3/ERN1/JUN/DDR2/ZNF143/SRC/PDGFRB/ADAMTS1/NOTCH3/HDAC1/MMP9/SERPINF2/RBPMS2/HMOX1/EREG/LDLRAP1	36
BP	GO:0061726	mitochondrion disassembly	36/4058	98/18870	0.000396256	0.00545808	0.00416746	HK2/VPS13D/OGT/HUWE1/CDC37/WIPI2/RB1CC1/AMBRA1/GABARAPL1/ATG12/ATG13/VDAC1/CISD2/WDR45B/ATG4B/USP36/MFN2/BNIP3L/WDR45/FKBP8/HIF1A/ATG2B/ULK1/CTTN/OPTN/WIPI1/BECN1/HDAC6/TAFAZZIN/TSC2/GBA1/CAMKK2/GABARAP/FIS1/ATG2A/ATG4D	36
BP	GO:0032836	glomerular basement membrane development	9/4058	11/18870	0.000398497	0.00547486	0.00418027	MYO1E/EXT1/NID1/COL4A4/SULF1/COL4A3/SULF2/LAMB2	8
BP	GO:0010811	positive regulation of cell-substrate adhesion	43/4058	123/18870	0.000400961	0.00547486	0.00418027	FN1/FLNA/LIMS1/CD36/MAP4K4/CCDC80/ABI3BP/NEDD9/DOCK1/DOCK5/COL8A1/NID1/ARHGEF7/RAC1/ITGA6/TSC1/SMAD3/ARPC2/UTRN/FERMT2/MYADM/CDH13/ITGA5/CSF1/VEGFA/ITGB3/EDIL3/PTK2B/PRKCE/P4HB/CCN1/CASS4/ITGA3/SDC4/ITGB1BP1/COL16A1/UNC13D/ECM2/TEK/TESK1/VIT/LIMS2/CALR	43
BP	GO:0032479	regulation of type I interferon production	43/4058	123/18870	0.000400961	0.00547486	0.00418027	PLCG2/HAVCR2/RIOK3/POLA1/ITCH/PPM1B/NPLOC4/RBX1/IRF3/REL/XIAP/DDX3X/MAVS/KLHL22/SETD2/RIPK2/DHX36/TRIM56/ATG12/TRAF3/PTPN11/PTPRS/RNF216/IRAK1/RELB/TRIM65/PTPN22/IRF8/HSP90AA1/XAF1/TRAF3IP3/UFD1/DDX56/HSPD1/TRAF3IP1/ZC3HAV1/NLRX1/OTUD5/HMGB2/LILRB1/DHX33/POLR3A/IKBKE	43
BP	GO:0032606	type I interferon production	43/4058	123/18870	0.000400961	0.00547486	0.00418027	PLCG2/HAVCR2/RIOK3/POLA1/ITCH/PPM1B/NPLOC4/RBX1/IRF3/REL/XIAP/DDX3X/MAVS/KLHL22/SETD2/RIPK2/DHX36/TRIM56/ATG12/TRAF3/PTPN11/PTPRS/RNF216/IRAK1/RELB/TRIM65/PTPN22/IRF8/HSP90AA1/XAF1/TRAF3IP3/UFD1/DDX56/HSPD1/TRAF3IP1/ZC3HAV1/NLRX1/OTUD5/HMGB2/LILRB1/DHX33/POLR3A/IKBKE	43
BP	GO:0034329	cell junction assembly	126/4058	446/18870	0.000402015	0.00547735	0.00418217	FN1/LIMS1/ACTN1/CD9/RAPGEF1/NEGR1/BCL2/MAP4K4/DLC1/LAMC1/EPHA3/SORBS1/RAP1B/CDH19/GPC4/PLEC/FLRT2/DST/PIP5K1A/TLN2/PARD3/OGT/ACTB/ADGRL3/PTPRK/HIPK1/ARHGEF7/TESK2/IKBKB/RAC1/EIF4G1/CTNNB1/PTPN13/PTK2/PIP5K1C/SLK/RHOA/VCL/MECP2/ITGA6/TSC1/MPDZ/SMAD3/TJP1/ROCK2/IL1RAPL1/PLXNB2/ADGRB3/TBCD/RYK/NPHP4/TLN1/FERMT2/CDH13/PRKCA/CHD4/ITGA5/HDAC7/PTPRD/RCC2/MAP1B/CTNND1/VEGFA/AFDN/PTPRA/ITGB3/MACF1/PTK2B/C…	126
BP	GO:0072006	nephron development	52/4058	156/18870	0.000404505	0.00549934	0.00419896	MYO1E/BCL2/AHI1/PBX1/PDGFD/WWTR1/IL6R/MAGI2/EXT1/NID1/LGR4/COL4A4/CTNNB1/NUP85/PKD2/YAP1/PDGFRA/PLCE1/KIF26B/VEGFA/NUP107/ASXL1/ITGB3/SULF1/GLI3/COL4A3/BASP1/SULF2/LZTS2/SEC61A1/HEYL/ITGA3/KLHL3/EGR1/PKD1/JAG1/GZF1/PDGFRB/EDNRA/LAMB2/CTNS/NOTCH3/ACTA2/TEK/MYC/ANGPT1/NOTCH1/EDNRB/GREM1/PODXL/KIRREL3/GPC3	52
BP	GO:0030099	myeloid cell differentiation	122/4058	430/18870	0.000410459	0.00556493	0.00424904	PPARG/CD109/RAB7B/FAM20C/MITF/FLNA/ANXA2/ACTN1/MYH9/FBN1/ITPKB/HIPK2/NEDD9/PABPC4/TCIRG1/ITGB8/ZBTB7A/ACIN1/SPI1/PAFAH1B1/CSF3R/EP300/HEATR3/KMT2E/CTNNB1/PRKDC/PRKX/SBNO2/ABCB10/SRP54/TOB2/RCOR1/ACVR1B/JUNB/NFKBIA/MAEA/PRKCA/PARP1/FOS/HSPA9/RPS6/ROR2/LILRB3/NBEAL2/MEIS2/CSF1/HSF1/CLEC5A/VEGFA/TFE3/MTOR/TGFB1/MED1/NF1/ARID4A/PTPN11/FOSL2/PTK2B/ID2/EPAS1/RELB/KAT8/RPTOR/PML/RACGAP1/RASSF2/L3MBTL3/B…	122
BP	GO:0048660	regulation of smooth muscle cell proliferation	56/4058	171/18870	0.000411101	0.00556493	0.00424904	PPARG/PRKG1/MDM2/PDGFD/IL6R/TCF7L2/DNMT1/ELN/XRCC6/CTNNB1/PRKDC/CALCRL/PDCD4/AKT1/PDE1A/CDH13/RBM10/MAP3K7/IGF1/MMP2/RPS6KB1/IGF1R/ITGB3/TGFB1/NF1/MEF2D/GNA12/ID2/IRAK1/APOE/MYOCD/GNA13/MFN2/THBS1/NR4A3/ERN1/JUN/DDR2/ZNF143/SRC/PDGFRB/ADAMTS1/BMPR2/NOTCH3/IGFBP3/HDAC1/TNFAIP3/MMP9/NDRG4/SERPINF2/RBPMS2/CDKN1B/CDKN1A/HMOX1/EREG/LDLRAP1	56
BP	GO:0044403	biological process involved in symbiotic interaction	95/4058	322/18870	0.000420286	0.00567703	0.00433463	FN1/ANPEP/NPC1/PC/IGF2R/LAMP1/ITGB1/ITGB5/SMC5/ITCH/ILF3/EEF1A1/THOC2/CTDP1/ITGAV/HSP90AB1/EP300/CHD1/DDX39B/NCAM1/SMARCA4/TNFRSF14/ARL8B/IST1/ROCK2/SMC6/VPS37B/AKT1/NECTIN2/HMGB1/TARDBP/TPCN2/EXOC7/ITGA5/GRK2/NUCKS1/SLC3A2/CLEC5A/EGFR/ITGB3/NUP153/SLC20A2/SAP30BP/SMARCB1/REST/PLSCR1/TMEM41B/APOE/FMR1/ZDHHC20/TAF11/P4HB/DDB1/RAB5A/ICAM1/CCNT1/CFL1/SLC7A1/FURIN/TBC1D20/FBXL2/TRIM5/JUN/BECN1/DDX56/…	95
BP	GO:0048659	smooth muscle cell proliferation	57/4058	175/18870	0.000428211	0.00576677	0.00440316	PPARG/PRKG1/MDM2/PDGFD/IL6R/TCF7L2/DNMT1/ELN/XRCC6/CTNNB1/PRKDC/CALCRL/PDCD4/AKT1/PDE1A/NAA35/CDH13/RBM10/MAP3K7/IGF1/MMP2/RPS6KB1/IGF1R/ITGB3/TGFB1/NF1/MEF2D/GNA12/ID2/IRAK1/APOE/MYOCD/GNA13/MFN2/THBS1/NR4A3/ERN1/JUN/DDR2/ZNF143/SRC/PDGFRB/ADAMTS1/BMPR2/NOTCH3/IGFBP3/HDAC1/TNFAIP3/MMP9/NDRG4/SERPINF2/RBPMS2/CDKN1B/CDKN1A/HMOX1/EREG/LDLRAP1	57
BP	GO:0016050	vesicle organization	106/4058	366/18870	0.000428767	0.00576677	0.00440316	RAB7B/ANXA2/BCL2/P2RX7/STX5/SEC31A/TOM1/ARFGEF2/GBF1/GOLPH3/PAFAH1B1/VPS39/CSNK1D/PLA2G5/SORT1/AP1G1/SAR1A/ARFGAP3/RFX2/SEC16A/STX4/USP8/SPG11/YIPF4/ARL8B/IST1/USO1/SEC24D/ATP6V1E1/VPS37B/HOOK3/HPS3/AP3D1/SEC24A/NECTIN2/HGS/HPS4/SNX19/PLEKHM1/STX16/AP3S2/VAMP4/PDCD6/SERPINE2/VTI1B/STXBP1/ATP6V1B2/PIP4K2B/TMF1/APOE/GOSR1/ZDHHC20/SLC9A8/ABCA1/KIF13A/OSBP/TMEM175/MYO18A/UBAP1/PI4K2A/RAB27A/RAB1A/SEC…	106
BP	GO:0061387	regulation of extent of cell growth	39/4058	109/18870	0.000430926	0.00577111	0.00440647	FN1/SPP1/SEMA3C/SMURF1/CYFIP1/PAFAH1B1/SEMA5A/EIF4G2/SIN3A/IST1/RUFY3/TRPV2/RYK/MAP1B/VEGFA/MACF1/PLXNA3/PTPRS/LIMK1/SEMA4D/APOE/DNM2/SEMA4A/CXCL12/MEGF8/ULK1/IFRD1/CTTN/HDAC6/GDI1/PLXNA4/CDKL5/SEMA4B/BMPR2/NTN1/MAP2/SEMA3A/SEMA6B/NGF	39
BP	GO:2001252	positive regulation of chromosome organization	39/4058	109/18870	0.000430926	0.00577111	0.00440647	MAPK1/SMC5/CTNNB1/MAP3K4/SETDB2/MAPKAPK5/TNKS/HNRNPA2B1/RAD50/TASOR/ERCC1/INO80/HNRNPA1/NUMA1/CCT6A/DHX36/TPR/MORC2/NCAPD3/CCT4/PML/RTEL1/NCAPG2/PARN/ATF7IP2/GNL3/TRIM28/NCAPD2/ATRX/SMC4/DDX11/INO80E/NFRKB/CCT2/SLX4/DKC1/TERF2IP/NCAPH2/MCRS1	39
BP	GO:0034655	nucleobase-containing compound catabolic process	138/4058	496/18870	0.000446296	0.00596423	0.00455392	VIM/PDE8A/TYMP/AGO2/PDE7A/DDX5/SMG6/FXR1/PABPC4/UPP1/THRAP3/TNFRSF1B/LRPPRC/HNRNPC/XRN1/ZCCHC7/PABPC1/ZC3H18/SLC11A1/SAMD4A/CIRBP/HNRNPU/SMG1/UPF2/PUM1/NSUN2/PDE10A/LARP1B/TUT7/GRSF1/MBD4/DICER1/RNASET2/IGF2BP2/HNRNPR/ETF1/CNOT1/ROCK2/MLH1/ZFP36L2/AKT1/PDE1A/CNOT6/APAF1/PRKCA/RBM10/TARDBP/METTL16/ZC3H4/UPF3A/GSPT1/GIGYF2/SYNCRIP/UPF1/NPM1/MAPKAPK2/FBH1/DHX34/HSF1/PDE4A/PDE5A/DHX36/HNRNPAB/SERBP1/…	138
BP	GO:0042060	wound healing	120/4058	423/18870	0.000457708	0.00609577	0.00465436	PPARG/CD109/FN1/FLNA/MYOF/ANXA2/CD36/CD9/MYH9/PRKG1/COL3A1/PLCG2/ADAM17/SERPINE1/AHNAK/PLAUR/COL5A1/PABPC4/KANK1/ITGB1/TFPI/PIK3CB/EXT1/SMOC2/PLEC/DST/SRSF6/VWF/CASK/CD44/ACTB/SLC11A1/ANXA5/PTK2/MRTFA/RHOA/VCL/METAP1/SMAD3/YAP1/ARL8B/PDGFRA/FERMT3/ELK3/TLN1/FERMT2/ARHGAP35/PRKCA/ITGA5/IGF1/HPS4/VEGFA/DGKA/ANXA6/P2RX1/DGKZ/WAS/MTOR/ITGB3/TGFB1/MACF1/NF1/SERPINE2/GNA12/NFATC1/PRKCE/PLSCR1/STXBP1/HS…	120
BP	GO:0031062	positive regulation of histone methylation	10/4058	16/18870	0.000460022	0.00609577	0.00465436	OGT/BAZ2A/KANSL3/KAT8/PHF20/KANSL2/HCFC1/WDR5/NELFE/MCRS1	10
BP	GO:0034497	protein localization to phagophore assembly site	10/4058	16/18870	0.000460022	0.00609577	0.00465436	PACS2/WIPI2/ATG13/WDR45B/ATG4B/MFN2/WDR45/WIPI1/ATG16L1/ATG4D	10
BP	GO:0090110	COPII-coated vesicle cargo loading	10/4058	16/18870	0.000460022	0.00609577	0.00465436	SEC31A/SAR1A/SEC24D/SEC24A/RAB1A/SEC23A/TBC1D20/SEC31B/INSIG1/SEC24C	10
BP	GO:0060759	regulation of response to cytokine stimulus	59/4058	183/18870	0.000461315	0.00610004	0.00465762	PPARG/ADAM17/IL1R1/RABGEF1/PAFAH1B1/HIPK1/STAT2/IKBKB/PTPN1/IRAK2/ROBO1/CDC37/LAPTM5/NR1H3/CPNE1/SLIT2/PXDN/RFFL/IRF3/XIAP/GIGYF2/MAVS/MAPKAPK2/CSF1/RIPK2/NLRC5/TRIM56/MED1/PTPN11/IRAK1/PARP14/OTUD4/SLIT3/HIF1A/ULK1/SAMHD1/UBE2K/PADI2/METTL3/SHARPIN/NR1H2/CAV1/SPHK1/CCDC3/IL1RN/PTPN6/CD300LF/TRAF2/TRIM41/PIAS4/ANGPT1/TNFAIP3/SPPL2B/SIGIRR/IL1R2/CXCR4/ECM1/MIB2/IKBKE	59
BP	GO:0006364	rRNA processing	70/4058	225/18870	0.000463716	0.00610608	0.00466223	RIOK3/NOP58/PRKDC/DDX17/METTL16/RPS6/NOL8/UTP6/BMS1/TRMT2B/DDX21/WDR75/EXOSC10/NVL/ZCCHC4/HEATR1/NOL9/TENT4B/USP36/PDCD11/REXO4/SART1/WBP11/DDX27/GTPBP4/NOP56/NAT10/WDR43/UTP18/FTSJ3/XRN2/NOP14/URB1/KRI1/LAS1L/DDX52/RPS8/RPL7/PPAN/DDX56/RRP12/NOL10/DHX37/TSR1/RRP1B/TRMT61B/RPL7L1/RSL1D1/RRP7A/NSUN4/DCAF13/BUD23/MRM1/UTP14A/SDE2/RRP8/EXOSC2/NOP53/METTL25B/NOLC1/PELP1/PA2G4/WDR55/UTP4/FCF1/DKC1/ISG…	70
BP	GO:0051348	negative regulation of transferase activity	70/4058	225/18870	0.000463716	0.00610608	0.00466223	PPARG/CBLB/WWTR1/IPO7/PIK3CB/ZFYVE28/EIF4A2/CEP43/HNRNPU/STK38/ADARB1/PTPN1/DUSP16/HEG1/PDCD4/MVP/LATS2/AKT1/WASHC1/ZGPAT/CHP1/PDPK1/NPM1/SH3BP5/NF1/DUSP1/LIMK1/WARS1/PRKRIP1/HSPB1/APOE/MYOCD/NPPA/PTPN22/ZFP36/HIPK3/CDK5RAP3/PTPRB/MIDN/SORL1/UBASH3B/SMAD7/ERRFI1/DAB2IP/IPO5/PRKAR2A/CAV1/XRCC1/TSC2/ITGB1BP1/TRIB2/GBA1/PPM1E/SRC/CD300A/EPHB2/CDK5RAP1/SPRY1/PKIG/SOCS4/TESK1/LRP6/PRDX3/LRP5/PRKAR1B/C…	70
BP	GO:0030900	forebrain development	116/4058	407/18870	0.000465695	0.00611931	0.00467233	FLNA/NUMB/LAMB1/PCDH9/ZEB1/PRKG1/NFIB/COL3A1/SLC38A2/FYN/DLC1/PLCB1/FXR1/TACC1/ALDH1A2/EXT1/PCM1/PAFAH1B1/NARS1/CTNNB1/UBA6/SEMA5A/SIN3A/KDM6B/RHOA/MECP2/ROBO1/NDEL1/TACC2/TOP2B/GART/TSC1/LRRK2/SLIT2/NDE1/NIN/RYK/HOOK3/APAF1/BMERB1/ARHGAP35/FOXP2/SUN1/AKNA/IGF1R/SETD2/NDST1/EGFR/DCLK2/BBS2/YWHAE/NF1/PLXNA3/ID2/PTPRS/SYNE2/PLXNA1/SCN5A/KDM2B/GLI3/RARB/FAT4/EZH2/CXCL12/TACC3/PGAP1/HIF1A/SKI/XRN2/BA…	116
BP	GO:0007020	microtubule nucleation	20/4058	45/18870	0.000478547	0.00627505	0.00479125	TUBGCP2/CSNK1D/ARHGEF7/MECP2/CKAP5/NDEL1/CCDC57/NDE1/NIN/AKAP9/TUBGCP5/DCTN1/HAUS6/CENPJ/GOLGA2/TUBGCP6/NEDD1/EML2/HAUS1/TUBG2	20
BP	GO:0038127	ERBB signaling pathway	43/4058	124/18870	0.000487799	0.00638306	0.00487371	CCDC88A/CBLB/RALA/PLAUR/CADM1/MAPK1/ZFYVE28/PTPN12/PIK3C2A/PTK2/PRICKLE1/MVP/AKT1/CDH13/ZGPAT/PLCE1/PDPK1/RNF115/EGFR/TGFB1/PTPN11/PTK2B/GAREM1/HIP1/SHC3/SHKBP1/ERRFI1/DAB2IP/SHC1/EFEMP1/CNOT9/NRG1/SRC/ITGA1/CAMLG/SOCS4/MMP9/STUB1/RNF126/EREG/BCAR1/NRG3/AREG	43
BP	GO:0051053	negative regulation of DNA metabolic process	49/4058	146/18870	0.000490472	0.00640469	0.00489023	SMG6/WAPL/HNRNPC/XRN1/HNRNPU/MSH3/NIBAN2/TNKS/PDS5A/RAD50/MLH1/RIF1/GNL3L/PARP1/ERCC1/HNRNPA1/FBH1/HSF1/EXOSC10/TP53BP1/TENT4B/RTEL1/ANKRD1/DNAJC2/GTPBP4/NAT10/SHLD2/SLFN11/ERCC6/ZRANB3/BCL6/TRIM28/KMT5A/XRCC1/CTC1/SRC/BMPR2/BLM/SLX4/POLQ/RECQL5/DACH1/TERF2IP/HMGA2/UBQLN4/TSPYL2/CDKN1A/TIPIN/ACVRL1	49
BP	GO:0031570	DNA integrity checkpoint signaling	46/4058	135/18870	0.000493674	0.00643312	0.00491194	DOT1L/MDM2/PLK3/BARD1/TAOK1/DDX39B/PRKDC/GIGYF2/UIMC1/MBTPS1/XPC/PTPN11/TP53BP1/PML/TOPBP1/CDK5RAP3/BRCA2/RAD9A/ERCC6/FBXO31/DNA2/RFWD3/BRIP1/MDC1/TAOK2/RPS27L/NAE1/DONSON/HUS1/BLM/RINT1/SDE2/NOP53/BABAM1/CRY1/EME2/FZR1/MRNIP/THOC5/WDR76/TELO2/CHEK2/CDKN1B/CDKN1A/TIPIN/CDC14B	46
BP	GO:0009615	response to virus	123/4058	436/18870	0.000496962	0.00646257	0.00493443	ITGAX/RAB7B/FGR/DDX60L/BCL2/SEC14L1/ITGB8/RIOK3/CSNK1A1/PCBP2/EXT1/ITCH/ILF3/GBF1/GRAMD4/MARCHF2/PPM1B/STAT2/IFNGR1/IKBKB/ADARB1/SIN3A/NPLOC4/SMAD3/CRCP/AZI2/DDX17/IVNS1ABP/IRF3/IFNGR2/ENO1/NCBP3/DDX3X/IFNAR2/MAVS/IFNLR1/DHX15/SETD2/DHX36/NLRC5/TRIM56/ATG12/TRAF3/ZNFX1/DDX21/CREBZF/HNRNPUL1/IL10RB/YJU2B/PTPRS/SAP30BP/RNF216/PLSCR1/HSPB1/FMR1/PML/SERINC3/TRIM65/PTPN22/TYK2/EXOC1/USP20/HSP90AA1/DUS…	123
BP	GO:0006475	internal protein amino acid acetylation	24/4058	58/18870	0.000499649	0.00646601	0.00493705	EP400/EP300/PHF20L1/YEATS2/DEK/MORF4L1/BAZ1B/MAP3K7/BAG6/MSL1/SF3B1/DDX21/KANSL3/MORF4L2/TADA2A/ERCC6/MSL3/BRD8/PHF20/KANSL2/DMAP1/NFYB/ATAT1/NAA10	24
BP	GO:0042306	regulation of protein import into nucleus	24/4058	58/18870	0.000499649	0.00646601	0.00493705	FLNA/CD36/UBR5/EP300/SUFU/PRKD1/SMAD3/TARDBP/CHP1/MAVS/TGFB1/NF1/TPR/GLI3/NUP58/HSP90AA1/SUMO1/IPO5/TRIM28/DMAP1/ECT2/PKIG/ANGPT1/BAG3	24
BP	GO:0033119	negative regulation of RNA splicing	14/4058	27/18870	0.000500315	0.00646601	0.00493705	SRSF6/SFSWAP/RBMX/SRSF10/HNRNPA2B1/SRSF4/RBM10/NPM1/SRSF7/RNPS1/PTBP1/HNRNPK/U2AF2/SRSF9	14
BP	GO:0035307	positive regulation of protein dephosphorylation	19/4058	42/18870	0.000501691	0.00647047	0.00494046	DLC1/MAGI2/HSP90AB1/ANKLE2/AMBRA1/CAMTA1/MTOR/TGFB1/GNA12/PTBP1/NSMF/GBA1/PPP2R5D/ITGA1/PDGFRB/CD300A/PPP1R16B/PPP1R15A/PPP1R15B	19
BP	GO:0042594	response to starvation	68/4058	218/18870	0.000511231	0.00658001	0.00502409	BCL2/SLC38A2/PLIN2/UPP1/MAPK1/LARS1/FOXO1/EIF2AK3/USP33/GCN1/ATF4/PRKD1/TSC1/LRRK2/WIPI2/DEPDC5/FOS/HNRNPA1/WRN/AMBRA1/MTMR3/WDR59/IGF1R/GABARAPL1/MTOR/RNF152/STK24/WDR45B/LARP1/YARS1/SEH1L/RPTOR/NPRL3/ZFP36/RIPOR1/ADSL/ATF3/FOXK2/WDR45/FOXK1/CAD/EIF2AK1/ULK1/BCAS3/SZT2/WIPI1/BECN1/ZFYVE1/PLIN3/GLUL/TSC2/GBA1/NUAK1/PRKAA1/UCP2/EHMT2/SESN2/GABARAP/KLF10/BMPR2/RRP8/NUAK2/SP1/IMPACT/SLC7A5/CDKN1A/TB…	68
BP	GO:0006979	response to oxidative stress	114/4058	400/18870	0.000519338	0.00666736	0.00509079	CD36/BCL2/MDM2/FYN/MAPKAP1/PDGFD/COL1A1/MAPK1/FOXO1/PLK3/ADAM9/ATF4/PTPRK/MSRB3/RBPMS/SIN3A/LONP1/KDM6B/ERO1A/STX4/PKD2/CAPN2/TOP2B/PRKD1/LRRK2/PDGFRA/AKT1/PXDN/HM13/VKORC1L1/PARP1/ERCC1/ATP2A2/FOS/PDLIM1/AGAP3/WRN/MMP2/SLC23A2/HSF1/EGFR/RHOB/PTK2B/STK24/EPAS1/BTK/APOE/FANCC/PXN/MGST1/PEX14/FBLN5/OXSR1/EZH2/GPX4/HIF1A/PSIP1/NDUFS2/RAD52/H19/ERCC6/ERN1/JUN/STAU1/BECN1/GSR/PTGS1/DDR2/SETX/CCS/HDAC6…	114
BP	GO:0010762	regulation of fibroblast migration	18/4058	39/18870	0.000520141	0.00666736	0.00509079	ITGB1/AKAP12/ARHGEF7/RAC1/PTK2/AKT1/RFFL/RCC2/ITGB3/TGFB1/GNA12/PRKCE/GNA13/THBS1/DDR2/SDC4/ITGB1BP1/ACTA2	18
BP	GO:0006359	regulation of transcription by RNA polymerase III	15/4058	30/18870	0.000524904	0.00670106	0.00511652	ELL/DEK/BAZ1B/DHX36/SF3B1/CHD8/MTOR/DDX21/RPTOR/BRF1/ERCC6/ZNF143/NAB2/ZC3H8/INHBA	15
BP	GO:0009185	ribonucleoside diphosphate metabolic process	15/4058	30/18870	0.000524904	0.00670106	0.00511652	CASK/MPP1/CMPK1/DLG2/AK2/ENTPD4/CAD/AK4/TJP2/AK3/MAGI3/RRM1/AK1/GUK1/ENTPD5	15
BP	GO:0045445	myoblast differentiation	39/4058	110/18870	0.0005309	0.00676237	0.00516333	PLCB1/BTG1/DDX5/ITGB1/TCF7L2/PLEC/ACTB/SMARCA4/MAML1/PRICKLE1/SMARCC1/DDX17/AKIRIN1/IGF1/TGFB1/SMARCB1/SMARCC2/EPAS1/REST/MYOCD/CAPN3/PHF10/IFRD1/SMYD1/TBX2/HIF1AN/JAG1/SMARCD2/NRG1/TRIP4/NRAS/BOC/SOX4/IGFBP3/SMARCD1/NOTCH1/GREM1/SMARCD3/LRRC8A	39
BP	GO:0071711	basement membrane organization	17/4058	36/18870	0.00053186	0.00676237	0.00516333	COL4A1/LAMB1/COL3A1/LAMC1/ITGB1/EXT1/FLRT2/PHLDB1/NID1/PRICKLE1/PXDN/HMCN1/PHLDB2/CAV1/LAMB2/NID2/RIC8A	17
BP	GO:1902373	negative regulation of mRNA catabolic process	29/4058	75/18870	0.000535729	0.00679781	0.00519039	THRAP3/HNRNPC/PABPC1/SLC11A1/CIRBP/HNRNPU/LARP1B/IGF2BP2/RBM10/TARDBP/METTL16/UPF3A/SYNCRIP/MAPKAPK2/DHX34/HNRNPAB/NBAS/LARP1/FMR1/TENT4B/ZFP36/ELAVL1/YBX3/NRDE2/TRAF3IP2/NOCT/HNRNPA0/TRAF2/IKBKE	29
BP	GO:0043122	regulation of canonical NF-kappaB signal transduction	80/4058	265/18870	0.000541159	0.00684889	0.0052294	FLNA/RORA/CD36/PLCG2/FYN/SLC20A1/SLC39A8/RIOK3/ROR1/PPM1B/NEK6/IKBKB/CTNNB1/ARRB2/ZDHHC17/RHOA/RBX1/PRKD1/CPNE1/MIER1/PER1/IRF3/ATP2C1/USP10/PARP1/REL/MAP3K7/PDPK1/XIAP/MAPKBP1/MAVS/DHX15/RIPK2/DHX36/TRAF3/DDX21/IRAK1/PRKCE/HSPB1/PPP5C/BRD4/USP20/RHOC/TNFRSF10B/CAPN3/NOD1/TRIM5/ASH1L/OPTN/LURAP1L/SHARPIN/DAB2IP/UBE2I/TLE1/NLRX1/TRAF3IP2/VAPA/DDX1/RELA/SLC44A2/CXXC5/SHISA5/TRAF1/TNIP2/ECT2/HDAC1/T…	80
BP	GO:0034614	cellular response to reactive oxygen species	51/4058	154/18870	0.000542767	0.00684889	0.0052294	CD36/MDM2/FYN/PDGFD/MAPK1/PTPRK/KDM6B/PKD2/TOP2B/LRRK2/PDGFRA/AKT1/FOS/AGAP3/MMP2/HSF1/EGFR/RHOB/BTK/FANCC/PXN/PEX14/FBLN5/EZH2/H19/ERN1/JUN/BECN1/DDR2/SETX/CCS/HDAC6/SPHK1/PRKAA1/CAMKK2/STK25/SRC/RELA/HGF/TRAP1/PAWR/NET1/PCGF2/ECT2/ANKZF1/OSER1/TNFAIP3/MMP9/PRDX3/GCH1/MAPK13	51
BP	GO:0018393	internal peptidyl-lysine acetylation	23/4058	55/18870	0.000543026	0.00684889	0.0052294	EP400/EP300/PHF20L1/YEATS2/DEK/MORF4L1/BAZ1B/MAP3K7/BAG6/MSL1/SF3B1/DDX21/KANSL3/MORF4L2/TADA2A/ERCC6/MSL3/BRD8/PHF20/KANSL2/DMAP1/NFYB/ATAT1	23
BP	GO:0032868	response to insulin	81/4058	269/18870	0.00054683	0.00688304	0.00525547	PPARG/RAB31/COL1A1/SORBS1/KANK1/MAPK1/FOXO1/CTSD/FBP1/SRSF6/MTCL2/CYFIP1/OGT/PIK3C2A/SORT1/PRKDC/PTPN1/LONP1/NDEL1/TSC1/SLC27A1/PKM/SMARCC1/USO1/AKT1/ZDHHC7/NCL/SRSF4/PIK3R3/PARP1/PDPK1/FOS/INPPL1/NUCKS1/RPS6KB1/IGF1R/GRB10/EPRS1/MTOR/PTPRA/PTPN11/ADIPOR1/GHR/MYO1C/PIP4K2B/LPIN1/SORL1/CAD/HADH/TNS2/WDTC1/RBM4/SLC39A14/EGR1/PRKCI/SHC1/SLC9A1/TSC2/INSIG2/ECHDC3/PRKAA1/SLC25A33/CRY2/USF1/UCP2/SRC/RE…	81
BP	GO:0051702	biological process involved in interaction with symbiont	42/4058	121/18870	0.000550957	0.00692113	0.00528455	FN1/PC/IGF2R/SMC5/EEF1A1/CTDP1/EP300/CHD1/SMARCA4/ROCK2/SMC6/TARDBP/NUCKS1/SAP30BP/SMARCB1/REST/TMEM41B/APOE/FMR1/ZDHHC20/TAF11/DDB1/RAB5A/CCNT1/CFL1/TBC1D20/FBXL2/JUN/DDX56/ZFYVE1/HSPD1/CDK9/CCNK/VAPA/RRP1B/ZNF639/ZBED1/HDAC1/HMGA2/SP1/TREM1/INPP5K	42
BP	GO:0070936	protein K48-linked ubiquitination	26/4058	65/18870	0.000556442	0.00697607	0.0053265	TTC3/UBR5/ITCH/UBE2G2/UBE2R2/UBE2G1/FBXO38/RNF4/UBE2D2/RBX1/RFFL/TCF25/UBE2H/RNF115/ARIH2/RNF152/RNF216/UBE2D3/AMFR/ZNRF1/UBE2K/KLHL3/UBE2Q2/GABARAP/TNFAIP3/RNF126	26
BP	GO:0002262	myeloid cell homeostasis	56/4058	173/18870	0.000567695	0.00710297	0.0054234	ADAM17/ITPKB/HIPK2/ZBTB7A/PIK3CB/GPI/ACIN1/SPI1/HEATR3/KMT2E/PRKDC/ABCB10/RCOR1/ACVR1B/MAEA/HMGB1/HSPA9/RPS6/CSF1/VEGFA/MED1/NF1/ARID4A/ID2/EPAS1/BTK/FANCC/RACGAP1/BCL2L11/L3MBTL3/BRD1/ZFP36/NCAPG2/TGFBR3/KLF13/CDK5RAP3/MTHFD1/STAT3/HIF1A/NCSTN/BAX/SFXN1/ETS1/PKNOX1/BCL6/JMJD6/TRAF3IP2/ADGRF5/LDB1/UBA5/HMGB2/SLC1A5/INHBA/HMOX1/JAM3/SLC7A11	56
BP	GO:0032006	regulation of TOR signaling	49/4058	147/18870	0.000584295	0.00729614	0.00557089	FNIP2/NPC1/GPAT3/CSNK1A1/UBR1/LARS1/GOLPH3/EP300/RPS6KA1/MAPKAPK5/SIK3/USP4/UBR2/RBX1/TSC1/USP7/AKT1/RFFL/RHEB/DEPDC5/RPS6KB1/KLHL22/WDR59/PDCD6/RNF152/GNA12/SEH1L/RPTOR/NPRL3/STK11/VHL/HIF1A/DDIT4/SZT2/TSC2/GBA1/NUAK1/PRKAA1/OTUD5/SRC/SESN2/CTNS/SH3BP4/NUAK2/ARAF/TELO2/GPR137C/PIP4P1/PIM1	49
BP	GO:0031667	response to nutrient levels	137/4058	495/18870	0.000590845	0.00736328	0.00562216	PPARG/SPP1/RASAL2/BCL2/ZEB1/MDM2/SLC38A2/MAPKAP1/COL1A1/PLIN2/UPP1/MAPK1/CSNK1A1/ALDH1A2/LARS1/FOXO1/RUNX2/PLEC/FBP1/EIF2AK3/OGT/USP33/GCN1/EP300/ATF4/POSTN/EIF4G1/STK39/PRKD1/TSC1/LRRK2/TRIM24/WIPI2/AKT1/APAF1/TMEM135/ERCC1/MAP3K7/TPCN2/RHEB/DEPDC5/FOS/HNRNPA1/WRN/MAP1B/AMBRA1/RPS6KB1/MTMR3/HSF1/WDR59/IGF1R/MBD3/GABARAPL1/USF2/BBS2/MTOR/CPT1A/MED1/NFKBIZ/RNF152/STK24/GHR/WDR45B/LARP1/ACACB/YARS1…	137
BP	GO:0030032	lamellipodium assembly	28/4058	72/18870	0.000595412	0.00740551	0.0056544	CCDC88A/ITGB1/GOLPH3/CYFIP1/ARHGEF7/RAC1/NUP85/VCL/ABLIM1/SLIT2/SPATA13/AKIRIN1/ARPC2/NCKAP1/CDH13/PLCE1/ABLIM3/WAS/MTOR/HSP90AA1/SH2B1/ABLIM2/VAV2/BIN3/FSCN1/ABI3/WHAMM/WASF3	28
BP	GO:0046931	pore complex assembly	11/4058	19/18870	0.000597034	0.00741101	0.0056586	P2RX7/FXR1/NUP98/NUP205/ADAM10/NUP107/AFDN/NUP153/PLEKHA7/AHCTF1/GSDMD	11
BP	GO:0007173	epidermal growth factor receptor signaling pathway	38/4058	107/18870	0.000598747	0.00741761	0.00566364	CCDC88A/CBLB/RALA/PLAUR/ZFYVE28/PTPN12/PIK3C2A/PTK2/PRICKLE1/MVP/AKT1/CDH13/ZGPAT/PLCE1/PDPK1/RNF115/EGFR/TGFB1/PTPN11/PTK2B/GAREM1/HIP1/SHC3/SHKBP1/ERRFI1/DAB2IP/SHC1/EFEMP1/CNOT9/SRC/ITGA1/CAMLG/SOCS4/MMP9/RNF126/EREG/BCAR1/AREG	38
BP	GO:0060828	regulation of canonical Wnt signaling pathway	79/4058	262/18870	0.000607199	0.00750647	0.00573148	CDK14/BICC1/RBMS3/COL1A1/WWTR1/KANK1/CSNK1A1/UBR5/FOXO1/TCF7L2/CSNK1D/PPM1B/LGR4/CSNK1G2/WNK1/CTNNB1/SEMA5A/TNKS/TMEM131L/USP8/USP34/PRICKLE1/RBX1/LRRK2/SMAD3/YAP1/JADE1/LATS2/NPHP4/CSNK1G1/XIAP/DDX3X/FRMD8/CTNND1/EGFR/LMBR1L/CHD8/TGFB1/IGFBP4/TBL1X/PFDN5/APOE/GLI3/AXIN1/STK11/AMFR/SULF2/TBL1XR1/SMURF2/LZTS2/CAPRIN2/PRDM15/DAB2IP/EGR1/CTDNEP1/TLE3/TLE1/TRPM4/CAV1/PLEKHA4/CSNK1E/OTUD5/SRC/CCDC88C/…	79
BP	GO:1905475	regulation of protein localization to membrane	58/4058	181/18870	0.00060831	0.00750647	0.00573148	NUMB/HECTD1/FYN/SPTBN1/GPC6/EPHA3/SORBS1/GRIPAP1/ITGB1/GPC4/OGT/ACTB/WNK1/STX4/ADAM10/ANK3/AKT1/ATP2C1/ZDHHC7/ITGB2/EZR/CHP1/PDPK1/CSK/SSH1/EGFR/TGFB1/NMT1/ACSL3/VTI1B/MYO1C/PPFIA1/PRKCE/PTPN9/TAMALIN/ZMYND8/LRP1/ITGA3/PRKCI/MMP14/ITGB1BP1/GDI1/EPHB2/PRKCH/CEMIP/TMED2/FIS1/VAMP8/NLGN2/PPP1R9B/ABI3/VPS4A/MIEF1/GPC3/INPP5K/LDLRAP1/SLC7A11/RAMP3	58
BP	GO:0071901	negative regulation of protein serine/threonine kinase activity	36/4058	100/18870	0.000615896	0.00758519	0.00579159	PPARG/IPO7/PIK3CB/STK38/PTPN1/DUSP16/HEG1/PDCD4/LATS2/AKT1/NF1/DUSP1/APOE/MYOCD/NPPA/PTPN22/HIPK3/CDK5RAP3/SORL1/DAB2IP/IPO5/PRKAR2A/GBA1/CD300A/CDK5RAP1/SPRY1/PKIG/TESK1/LRP6/LRP5/PRKAR1B/CDKN1B/CDKN1A/UCHL1/GADD45A/INPP5K	36
BP	GO:2000628	regulation of miRNA metabolic process	32/4058	86/18870	0.000627921	0.00771814	0.00589311	PPARG/NFIB/NCOR1/SPI1/SMARCA4/MRTFA/MRTFB/SMAD3/TEAD1/FOS/NCOR2/EGFR/TGFB1/REST/SMAD1/MYOCD/STAT3/GATA6/HIF1A/JUN/GNL3/RARA/ETS1/NR1H2/EGR1/RELA/GAS5/FOSL1/MYC/XIST/ZNF512B/SMAD6	32
BP	GO:0042073	intraciliary transport	21/4058	49/18870	0.000632672	0.00774623	0.00591455	PCM1/DYNLT2B/IFT88/IFT172/IFT52/TRAF3IP1/DYNC2I1/IFT81/IFT80/INTU/IFT74/DYNC2H1/KIF3B/IFT122/RPGR/IFT20/WDR19/SSX2IP/IFT43/IFT46/WDR35	21
BP	GO:0061028	establishment of endothelial barrier	21/4058	49/18870	0.000632672	0.00774623	0.00591455	RAPGEF1/PLCB1/RDX/RAP1B/IKBKB/ZDHHC21/VCL/TJP1/ROCK2/ADD1/MYADM/EZR/VEGFA/AFDN/PTPRS/ICAM1/TJP2/F11R/PPP1R16B/EDNRA/EDNRB	21
BP	GO:0051258	protein polymerization	85/4058	286/18870	0.000638107	0.00779757	0.00595375	EVL/MAP4/SPTBN1/RDX/KANK1/NAV3/DIAPH1/TUBGCP2/SVIL/CLIP1/SPTAN1/CYFIP1/CAPG/CSNK1D/CAMSAP1/ARHGEF7/ELN/RAC1/CAMSAP2/MECP2/CKAP5/NDEL1/SLIT2/ADD1/CCDC57/NDE1/NIN/TBCD/ARPC2/MYADM/NCKAP1/CDK5RAP2/ADD3/MAP1B/NUMA1/AMBRA1/SSH1/FHOD3/WAS/MTOR/ARPC4/AKAP9/PTK2B/PRKCE/PFN1/HDGFL3/HSP90AA1/GPX4/SPIRE1/BIN1/TUBGCP5/DCTN1/MICALL2/COTL1/PLEKHG2/CTTN/HAUS6/UBE2K/FLII/SSH2/CENPJ/GOLGA2/TUBGCP6/NEDD1/SNX9/FCHS…	85
BP	GO:0048285	organelle fission	135/4058	488/18870	0.000658194	0.00802741	0.00612924	PPARG/FLNA/RGCC/EML4/NFIB/RALA/PLCB1/WAPL/RPS6KA2/CHFR/MEIKIN/TOM1L2/CTDP1/HNRNPU/ANKLE2/STAT2/ANAPC5/DDHD1/UBR2/RHOA/SMC1A/PRICKLE1/NDEL1/TOP2B/LRRK2/UBXN2B/RAD50/MLH1/NDE1/MAD1L1/KNTC1/CDC16/TMEM135/CDK5RAP2/BAZ1B/INO80/PPP2R1A/CENPC/AKAP8L/IGF1/MARF1/SUN1/NUMA1/KLHL22/BAG6/SPAST/KIF2A/KPNB1/TPR/LCMT1/DUSP1/NCAPD3/SEH1L/RAD51D/RACGAP1/TOP6BL/BCL2L11/DDB1/NCAPG2/NUDC/MCU/SPIRE1/SH2B1/BRCA2/KLHDC…	135
BP	GO:0000722	telomere maintenance via recombination	9/4058	14/18870	0.000672449	0.00812516	0.00620388	SMC5/RAD50/SMC6/ERCC1/RAD51D/BRCA2/TEP1/XRCC1/RAD51C	9
BP	GO:0010745	negative regulation of macrophage derived foam cell differentiation	9/4058	14/18870	0.000672449	0.00812516	0.00620388	PPARG/ITGAV/ABCG1/NR1H3/NFKBIA/ITGB3/ABCA5/ABCA1/NR1H2	9
BP	GO:0043967	histone H4 acetylation	9/4058	14/18870	0.000672449	0.00812516	0.00620388	EP400/MORF4L1/MSL1/KANSL3/MORF4L2/MSL3/PHF20/KANSL2/DMAP1	9
BP	GO:0034599	cellular response to oxidative stress	77/4058	255/18870	0.000674129	0.00812516	0.00620388	CD36/MDM2/FYN/MAPKAP1/PDGFD/MAPK1/FOXO1/ATF4/PTPRK/SIN3A/LONP1/KDM6B/STX4/PKD2/TOP2B/PRKD1/LRRK2/PDGFRA/AKT1/HM13/VKORC1L1/PARP1/ATP2A2/FOS/AGAP3/MMP2/HSF1/EGFR/RHOB/EPAS1/BTK/FANCC/PXN/MGST1/PEX14/FBLN5/EZH2/HIF1A/RAD52/H19/ERN1/JUN/STAU1/BECN1/GSR/DDR2/SETX/CCS/HDAC6/NR4A2/SPHK1/PRKAA1/CAMKK2/STK25/SRC/RELA/EDNRA/SESN2/HGF/GAS5/TRAP1/PAWR/NET1/PCGF2/ECT2/ALDH3B1/ANKZF1/OSER1/TNFAIP3/TMEM161A/MM…	77
BP	GO:0001841	neural tube formation	37/4058	104/18870	0.000675264	0.00812516	0.00620388	HECTD1/RALA/DLC1/CELSR1/SUFU/BRD2/PRICKLE1/TSC1/GLMN/PLXNB2/APAF1/ARHGAP35/MTHFD1L/DVL3/PHACTR4/SETD2/TGFB1/TULP3/KDM2B/ST14/PFN1/MTHFD1/IFT172/HIF1A/SKI/DEAF1/IFT52/RARA/MED12/TSC2/SDC4/CECR2/TMED2/IFT122/STIL/KIF20B/ADM	37
BP	GO:0033045	regulation of sister chromatid segregation	37/4058	104/18870	0.000675264	0.00812516	0.00620388	CHFR/ACTB/HNRNPU/NEK6/ANAPC5/SMARCA4/SMARCC1/MAD1L1/KNTC1/CDC16/CDK5RAP2/ANAPC4/NUMA1/KLHL22/HECW2/ANAPC1/TPR/LCMT1/DUSP1/SMARCB1/SMARCC2/TACC3/PHF10/ANAPC7/BCL7B/BECN1/IK/SMARCD2/GEN1/BUB3/SMARCD1/CENPE/ZWILCH/KNL1/SMARCD3/BCL7C/TEX14	37
BP	GO:1990830	cellular response to leukemia inhibitory factor	37/4058	104/18870	0.000675264	0.00812516	0.00620388	HK2/ARID5B/MRAS/EIF4A2/HNRNPU/RFX2/SBNO2/PFKP/RIF1/NCL/MAT2A/SRSF7/UBXN2A/BCLAF1/KDM5B/SRSF3/PML/KDM3A/JARID2/PCOLCE2/PRDM5/ICAM1/HELLS/RNMT/SMAD7/PADI2/GFPT2/ABCD4/ADAM23/PHC1/NFYB/BCAT2/TFRC/VEGFC/TEX14/CACNB4/WDR35	37
BP	GO:0051261	protein depolymerization	40/4058	115/18870	0.000703057	0.00844341	0.00644687	ASPH/MICAL1/SPTBN1/RDX/ATXN7/NAV3/GAK/SVIL/SPTAN1/CAPG/TAOK1/MICAL2/SEMA5A/CAMSAP2/SWAP70/CKAP5/MICAL3/ADD1/NCKAP5L/BMERB1/ARHGEF2/ADD3/MAP1B/LIMA1/SPAST/KIF2A/HDGFL3/CFL1/MID1/WDR47/FLII/HDAC6/WDR1/MAP1S/LMOD1/VILL/PPP1R9B/VPS4A/PLEKHH2/SPTBN5	40
BP	GO:0003279	cardiac septum development	38/4058	108/18870	0.000734838	0.00880824	0.00672544	SEMA3C/HECTD1/MDM2/ZFPM2/ACVR1/MDM4/MAML1/SUFU/ENG/ADAMTS6/ROBO1/HEG1/SLIT2/DHRS3/AP2B1/NDST1/NSD2/TRIP11/PARVA/NPRL3/SLIT3/TGFBR3/GATA6/SMAD7/CCN1/TBX20/HEYL/TBX2/RBM15/SAV1/JAG1/GATA4/XIRP2/SOX4/BMPR2/NOTCH1/MIR17HG/SMAD6	38
BP	GO:0002183	cytoplasmic translational initiation	18/4058	40/18870	0.000757159	0.00904129	0.00690338	EIF4A2/EIF3A/EIF4G1/EIF3J/EIF3B/EIF2B3/MTOR/EIF3L/EIF2S2/EIF4A1/SLBP/EIF2S3/NCBP1/RBM4/METTL3/EIF3G/IMPACT/EIF3I	18
BP	GO:0009167	purine ribonucleoside monophosphate metabolic process	18/4058	40/18870	0.000757159	0.00904129	0.00690338	CASK/MPP1/GART/ADSS2/ADK/DLG2/AK2/AMPD3/AMPD2/ADSL/AK4/TJP2/AK3/ATIC/MAGI3/AK1/GUK1/PAICS	18
BP	GO:0042542	response to hydrogen peroxide	36/4058	101/18870	0.000761556	0.00907654	0.00693029	BCL2/MDM2/FYN/PDGFD/COL1A1/ADAM9/KDM6B/CAPN2/TOP2B/MMP2/HSF1/RHOB/PTK2B/STK24/EZH2/ERN1/BECN1/SETX/HDAC6/SPHK1/PRKAA1/STK25/SRC/RELA/NET1/PCGF2/FOSL1/ECT2/ANKZF1/OSER1/PPP1R15B/TNFAIP3/PRDX3/HMOX1/AREG/MAPK13	36
BP	GO:0006312	mitotic recombination	13/4058	25/18870	0.000766528	0.00908409	0.00693605	SMC5/MSH3/RAD50/SMC6/MLH1/ERCC1/RAD51D/BRCA2/TEP1/RAD52/XRCC1/GEN1/RAD51C	13
BP	GO:0048011	neurotrophin TRK receptor signaling pathway	13/4058	25/18870	0.000766528	0.00908409	0.00693605	DOCK3/CYFIP1/SORT1/ZDHHC17/PTPN11/DDIT4/SRC/SPRY1/PPP2R5B/CYFIP2/TMEM108/WASF1/BCAR1	13
BP	GO:1901985	positive regulation of protein acetylation	13/4058	25/18870	0.000766528	0.00908409	0.00693605	TAOK1/DIP2A/DEK/BAZ1B/DDX3X/SF3B1/DDX21/CEP295/PML/ERCC6/ARID5A/PRKAA1/SOX4	13
BP	GO:1902905	positive regulation of supramolecular fiber organization	56/4058	175/18870	0.00077558	0.00917404	0.00700474	CCDC88A/FLNA/RGCC/EVL/NAV3/CLIP1/CCN2/CYFIP1/RAC1/SEMA5A/RHOA/MECP2/USP8/SWAP70/CKAP5/PRKD1/SMAD3/ROCK2/ARPC2/FERMT2/NCKAP1/CDK5RAP2/MAP1B/NUMA1/MTOR/SPAST/AKAP9/PTK2B/LIMK1/PRKCE/APOE/PXN/SYNPO2/PFN1/RHOC/BIN1/DCTN1/CTTN/ARHGEF10/SYNPO/SDC4/ITGB1BP1/WDR1/PPM1E/SNX9/FCHSD1/MAPRE1/KIRREL1/BAIAP2/TESK1/LMOD1/SERPINF2/WASF1/CDKN1B/WHAMM/WASF3	56
BP	GO:0071229	cellular response to acid chemical	34/4058	94/18870	0.000781133	0.00922236	0.00704164	COL1A2/COL4A1/ZEB1/COL3A1/COL5A2/FYN/PDGFD/COL1A1/UBR1/COL6A1/LARS1/PLEC/DNMT1/EP300/UBR2/PKD2/RBX1/CAPN2/PDGFRA/MMP2/KLHL22/HSF1/VEGFA/EGFR/MTOR/RPTOR/SIPA1/NSMF/IPO5/COL16A1/SESN2/SH3BP4/BAIAP2/SLC7A5	34
BP	GO:0033144	negative regulation of intracellular steroid hormone receptor signaling pathway	17/4058	37/18870	0.000788308	0.00925488	0.00706646	NCOR1/ZBTB7A/SMARCA4/RHOA/STRN3/CNOT1/PER1/NCOR2/HEYL/CNOT9/CYP7B1/CRY2/KANK2/HDAC1/VPS18/CRY1/CALR	17
BP	GO:1905168	positive regulation of double-strand break repair via homologous recombination	17/4058	37/18870	0.000788308	0.00925488	0.00706646	TRRAP/EP400/ACTB/MORF4L1/MBTD1/PARP1/WAS/MORF4L2/MMS19/ERCC6/BRD8/WDR48/DMAP1/MEAF6/PIAS4/MRNIP/HDGFL2	17
BP	GO:2000279	negative regulation of DNA biosynthetic process	17/4058	37/18870	0.000788308	0.00925488	0.00706646	HNRNPC/XRN1/HNRNPU/NIBAN2/GNL3L/HNRNPA1/EXOSC10/TENT4B/ANKRD1/DNAJC2/NAT10/CTC1/SRC/BMPR2/DACH1/CDKN1A/ACVRL1	17
BP	GO:0009267	cellular response to starvation	57/4058	179/18870	0.000799858	0.00937296	0.00715662	BCL2/SLC38A2/PLIN2/UPP1/MAPK1/LARS1/FOXO1/EIF2AK3/USP33/GCN1/ATF4/PRKD1/TSC1/LRRK2/WIPI2/DEPDC5/FOS/HNRNPA1/WRN/AMBRA1/MTMR3/WDR59/IGF1R/GABARAPL1/MTOR/RNF152/STK24/WDR45B/SEH1L/RPTOR/NPRL3/RIPOR1/ATF3/WDR45/SZT2/WIPI1/BECN1/ZFYVE1/PLIN3/GLUL/TSC2/GBA1/NUAK1/PRKAA1/UCP2/EHMT2/SESN2/GABARAP/KLF10/BMPR2/RRP8/NUAK2/SP1/IMPACT/SLC7A5/CDKN1A/TBL2	57
BP	GO:0032210	regulation of telomere maintenance via telomerase	22/4058	53/18870	0.000802711	0.00938242	0.00716385	SMG6/MAPK1/HNRNPC/XRN1/HNRNPU/CTNNB1/MAP3K4/MAPKAPK5/TNKS/GNL3L/HNRNPA1/CCT6A/EXOSC10/CCT4/TENT4B/PARN/NAT10/SMG5/CTC1/SRC/CCT2/DKC1	22
BP	GO:0099563	modification of synaptic structure	14/4058	28/18870	0.000803653	0.00938242	0.00716385	GRIPAP1/RAP1B/CYFIP1/RHOA/RHOB/REST/TIAM1/PFN1/EPHA4/STAU1/SYNPO/BAIAP2/WASF1/WASF3	14
BP	GO:0000289	nuclear-transcribed mRNA poly(A) tail shortening	16/4058	34/18870	0.000809317	0.00943102	0.00720095	AGO2/PABPC1/SAMD4A/TUT7/CNOT1/MLH1/CNOT6/CNOT8/TENT4B/ZFP36/PARN/CNOT10/CNOT9/PAN2/TNKS1BP1/CNOT3	16
BP	GO:0051651	maintenance of location in cell	72/4058	237/18870	0.000820334	0.0095417	0.00728546	CCDC88A/FLNA/ITPR1/PLCG2/P2RX7/SYNE1/HK2/PLCB1/RASA3/CAMK2D/CACNA1C/DIAPH1/VPS13D/PLCB4/GOLPH3/PAFAH1B1/HSP90B1/HNRNPU/BARD1/HK1/ERO1A/PLCB2/PKD2/PRKD1/SLC8B1/ANK3/AKT1/FTH1/OS9/PLCE1/TRPC1/TPCN2/PDPK1/SUN1/IBTK/ARHGAP21/ANXA6/ITGB3/AKAP9/PTK2B/PRKCE/HEXB/ANKRD13C/APOE/PML/TMEM38B/VPS13A/CAPN3/SORL1/UBASH3B/GAA/SRGN/BAX/RANGAP1/CIZ1/CAV1/INSIG2/CHERP/SUPT7L/KDELR1/TRPV1/PTPN6/INSIG1/LETM1/CEMIP/T…	72
BP	GO:0060070	canonical Wnt signaling pathway	92/4058	316/18870	0.000822393	0.00954796	0.00729024	CDK14/BICC1/RBMS3/COL1A1/WWTR1/KANK1/CSNK1A1/UBR5/FOXO1/EXT1/TCF7L2/CSNK1D/PPM1B/NID1/LGR4/CSNK1G2/WNK1/CTNNB1/SEMA5A/TNKS/TMEM131L/USP8/USP34/PRICKLE1/RBX1/LRRK2/SMAD3/YAP1/JADE1/LATS2/RYK/NPHP4/CSNK1G1/XIAP/DDX3X/DVL3/FRMD8/CTNND1/EGFR/LMBR1L/CHD8/TGFB1/IGFBP4/TBL1X/TCF7L1/PFDN5/APOE/GLI3/AXIN1/RAB5A/STK11/AMFR/SULF2/TBL1XR1/SMURF2/LZTS2/CAPRIN2/PRDM15/DIXDC1/DAB2IP/EGR1/CTDNEP1/TLE3/TLE1/NR4A2…	92
BP	GO:0046474	glycerophospholipid biosynthetic process	65/4058	210/18870	0.000839443	0.00972793	0.00742766	PLCG2/ITPKB/GPAT3/PCYT1A/HYCC2/PIK3CB/AGPAT4/VAC14/PIP5K1A/SLC44A1/PIK3C2A/SMG1/PIP5K1C/PIGL/CAPN2/GPAT4/CHKB/HYCC1/SLC27A1/FABP5/LPCAT1/PIK3R3/PISD/INPPL1/MTMR3/AGPAT3/DGKA/DGKZ/ACSL3/SLC30A5/PLSCR1/PIP4K2B/ITPKC/LPIN1/LPCAT3/PTDSS2/OCRL/IP6K2/INPP1/PI4K2A/PGAP1/PLA2G4C/TTC7B/DGKH/INPP4A/PITPNM2/BECN1/PTDSS1/PGS1/PIGU/TAFAZZIN/MTMR2/PIGT/SLC44A2/IMPA2/ABHD5/SYNJ2/PLD2/SOCS4/MBOAT7/PGAP2/PDGFA/PL…	65
BP	GO:0002062	chondrocyte differentiation	40/4058	116/18870	0.0008534	0.00987146	0.00753725	NFIB/COL3A1/CREB3L2/EXT1/CCN2/RUNX2/EIF2AK3/GLG1/CTNNB1/SMAD3/SNX19/ANXA6/TGFB1/PTPN11/FOSL2/MEF2D/SULF1/TRIP11/GLI3/RARB/SULF2/HIF1A/SMAD7/LTBP3/SLC39A14/ARID5A/EFEMP1/MBOAT2/CHSY1/LOXL2/IFT80/SOX5/BMPR2/ZNF219/WNT5B/GREM1/BMP6/HMGA2/ACVRL1/ECM1	40
BP	GO:0021543	pallium development	60/4058	191/18870	0.000867503	0.0100162	0.00764773	FLNA/LAMB1/COL3A1/SLC38A2/PLCB1/FXR1/TACC1/PAFAH1B1/NARS1/CTNNB1/UBA6/KDM6B/RHOA/MECP2/ROBO1/NDEL1/TACC2/GART/TSC1/SLIT2/NDE1/BMERB1/FOXP2/SUN1/IGF1R/EGFR/DCLK2/BBS2/YWHAE/NF1/PLXNA3/PTPRS/SYNE2/GLI3/FAT4/EZH2/TACC3/HIF1A/XRN2/BAX/WDR47/ATG16L1/RARA/DIXDC1/DAB2IP/CNTNAP2/XRCC1/ATIC/TRA2B/DAB1/PHLPP2/HDAC1/ATAT1/PPP1R9B/MBOAT7/TUBA1A/TMEM108/EIF2B5/SEMA6B/KIRREL3	60
BP	GO:0016573	histone acetylation	21/4058	50/18870	0.000871999	0.0100312	0.0076592	EP400/EP300/PHF20L1/YEATS2/DEK/MORF4L1/BAZ1B/MAP3K7/MSL1/SF3B1/DDX21/KANSL3/MORF4L2/TADA2A/ERCC6/MSL3/BRD8/PHF20/KANSL2/DMAP1/NFYB	21
BP	GO:0030865	cortical cytoskeleton organization	21/4058	50/18870	0.000871999	0.0100312	0.0076592	FMNL1/EPB41L2/PLEC/PAFAH1B1/FMNL2/IKBKB/RAC1/FMNL3/ROCK2/TLN1/NCKAP1/EZR/FHOD3/EPB41/RACGAP1/STRIP1/WDR1/ECT2/VPS4A/CALR/RAB13	21
BP	GO:0006900	vesicle budding from membrane	31/4058	84/18870	0.000888689	0.0102045	0.00779152	ANXA2/P2RX7/SEC31A/GBF1/GOLPH3/CSNK1D/AP1G1/SAR1A/ARFGAP3/SEC16A/SEC24D/AP3D1/SEC24A/AP3S2/PDCD6/MYO18A/RAB1A/SEC23A/FNBP1L/TBC1D20/SEC31B/PRKCI/TRAPPC3/VAPA/INSIG1/SEC24C/TMED2/ARFGAP2/VPS4A/TRAPPC6A/PEF1	31
BP	GO:0008347	glial cell migration	24/4058	60/18870	0.000894637	0.0102494	0.00782581	CD9/LAMB1/COL3A1/P2RX4/PAFAH1B1/CTNNB1/BMERB1/SUN1/CSF1/NF1/SYNE2/HEXB/TIAM1/GLI3/PTPRB/EPHA4/WDR47/DAB2IP/MMP14/RRAS2/DAB1/GPR183/MBOAT7/NTN1	24
BP	GO:0007040	lysosome organization	38/4058	109/18870	0.000897495	0.0102494	0.00782581	RAB7B/P2RX7/TCIRG1/PPP3CB/ZFYVE26/PLA2G5/SPG11/LAPTM5/LRRK2/ARL8B/HOOK3/TPCN2/HPS4/GRN/MBTPS1/TFE3/MTOR/HEXB/ABCA1/TMEM175/SPNS1/GAA/GNPTAB/SRPX/TMEM165/TASL/ATP6AP1/BECN1/LAPTM4B/GBA1/ATP6V0C/ATP6V0B/ATP6V1F/CHMP1B/CHMP1A/VPS18/VPS33B/ACP2	38
BP	GO:0080171	lytic vacuole organization	38/4058	109/18870	0.000897495	0.0102494	0.00782581	RAB7B/P2RX7/TCIRG1/PPP3CB/ZFYVE26/PLA2G5/SPG11/LAPTM5/LRRK2/ARL8B/HOOK3/TPCN2/HPS4/GRN/MBTPS1/TFE3/MTOR/HEXB/ABCA1/TMEM175/SPNS1/GAA/GNPTAB/SRPX/TMEM165/TASL/ATP6AP1/BECN1/LAPTM4B/GBA1/ATP6V0C/ATP6V0B/ATP6V1F/CHMP1B/CHMP1A/VPS18/VPS33B/ACP2	38
BP	GO:0030177	positive regulation of Wnt signaling pathway	48/4058	146/18870	0.000928564	0.010585	0.00808202	COL1A1/KANK1/UBR5/CSNK1D/PPM1B/LGR4/CSNK1G2/WNK1/SEMA5A/SMARCA4/TNKS/USP8/USP34/LRRK2/SMAD3/YAP1/CSNK1G1/ZRANB1/XIAP/DDX3X/EGFR/TGFB1/MACF1/SULF1/TBL1X/SULF2/TBL1XR1/SKI/SMURF2/CAPRIN2/PRDM15/DIXDC1/CTDNEP1/TRPM4/CAV1/ATP6V0C/PLEKHA4/CSNK1E/SRC/SOX4/DAPK3/RNF220/ADGRA2/TNFAIP3/WNT5B/PBXIP1/ANKRD6/GPC3	48
BP	GO:0043300	regulation of leukocyte degranulation	20/4058	47/18870	0.00094265	0.0107261	0.00818977	FGR/LAMP1/ADGRE2/RABGEF1/SPI1/AP1G1/PRAM1/STX4/IL4R/STXBP2/ITGB2/PDPK1/SNX4/STXBP1/HLA-F/CD300A/ADORA2B/UNC13D/VAMP8/BCR	20
BP	GO:0045017	glycerolipid biosynthetic process	75/4058	250/18870	0.000961573	0.0108974	0.00832056	GK/PLCG2/ITPKB/GPAT3/PCYT1A/HYCC2/PIK3CB/AGPAT4/VAC14/PIP5K1A/SLC44A1/PIK3C2A/SMG1/PIP5K1C/PIGL/CAPN2/GPAT4/CHKB/HYCC1/NR1H3/SLC27A1/FABP5/LPCAT1/PIK3R3/PLCE1/PISD/INPPL1/MTMR3/AGPAT3/DGKA/DGKZ/ACSL3/SLC30A5/PLSCR1/PIP4K2B/ITPKC/LPIN1/LPCAT3/PTDSS2/OCRL/IP6K2/INPP1/PI4K2A/PGAP1/PLA2G4C/TTC7B/DGKH/INPP4A/PITPNM2/C3/BECN1/PTDSS1/NR1H2/CTDNEP1/PGS1/PIGU/TAFAZZIN/MTMR2/PIGT/SLC44A2/IMPA2/ACSL1/ABHD5/…	75
BP	GO:0000245	spliceosomal complex assembly	34/4058	95/18870	0.000968589	0.0108974	0.00832056	RBM5/LUC7L2/SRSF6/LUC7L/DDX39B/SFSWAP/DDX46/SRSF10/SRPK2/YTHDC1/LUC7L3/SF3B3/SF3B1/SRSF1/PRPF39/SNRNP200/SRPK1/PRPF6/KHDC4/PSIP1/USP39/SNIP1/NCBP1/SF3B2/SETX/ISY1/SNRPA1/DDX1/SRSF9/DDX23/CRNKL1/SF3A3/HTATSF1/GEMIN2	34
BP	GO:0010508	positive regulation of autophagy	49/4058	150/18870	0.000968744	0.0108974	0.00832056	TOM1/FOXO1/PIK3CB/VPS13D/PLK3/PIK3C2A/PRKD1/LRRK2/SUPT5H/RB1CC1/HMGB1/SPTLC1/MAP3K7/DEPDC5/AMBRA1/SETD2/RIPK2/SNX4/ATG13/RNF152/VDAC1/LARP1/PIP4K2B/NPRL3/TRIM65/PAFAH1B2/USP20/STK11/BNIP3L/WDR45/NOD1/HIF1A/ULK1/TRIM5/OPTN/WIPI1/BECN1/ATG16L1/TSC2/PRKAA1/CAMKK2/SESN2/SH3BP4/CDK16/ATG2A/BAG3/DHRSX/HMOX1/IKBKG	49
BP	GO:0060379	cardiac muscle cell myoblast differentiation	9/4058	12/18870	0.00096938	0.0108974	0.00832056	ITGB1/PRICKLE1/REST/MYOCD/TBX2/NRG1/NOTCH1/GREM1	8
BP	GO:0071233	cellular response to leucine	9/4058	12/18870	0.00096938	0.0108974	0.00832056	UBR1/LARS1/EP300/UBR2/KLHL22/MTOR/RPTOR/SESN2	8
BP	GO:0006275	regulation of DNA replication	42/4058	124/18870	0.000969479	0.0108974	0.00832056	CCDC88A/WAPL/PDS5A/JADE1/ESCO1/INO80/PPP2R1A/BAZ1A/NUCKS1/EGFR/LPIN1/GTPBP4/ING5/SLFN11/WIZ/CIZ1/DNA2/BCL6/RFC2/ATAD5/SSBP1/CTC1/ATRX/EHMT2/INO80E/MEAF6/MCM6/NFRKB/POLG2/BLM/GLI2/BRPF3/MCM5/DACH1/DBF4/TSPYL2/TIPIN/EREG/MCM3/MCRS1/ACVRL1/MCM4	42
BP	GO:0008654	phospholipid biosynthetic process	76/4058	254/18870	0.000969849	0.0108974	0.00832056	PLCG2/ITPKB/GPAT3/PCYT1A/HYCC2/PIK3CB/AGPAT4/VAC14/PIP5K1A/SLC44A1/PIK3C2A/SMG1/PIP5K1C/PIGL/CAPN2/GPAT4/CHKB/HYCC1/SLC27A1/FABP5/LPCAT1/PIK3R3/SPTLC1/CHP1/PISD/INPPL1/MTMR3/AGPAT3/DGKA/DGKZ/ACSL3/SLC30A5/PLSCR1/PIP4K2B/HEXB/ITPKC/TMEM38B/LPIN1/LPCAT3/PTDSS2/OCRL/OSBP/IP6K2/INPP1/PI4K2A/PGAP1/SAMD8/PLA2G4C/TTC7B/DGKH/INPP4A/PITPNM2/BECN1/PTDSS1/PGS1/PIGU/TAFAZZIN/MTMR2/MBOAT2/VAPA/SERAC1/ADGRF5/P…	76
BP	GO:0043489	RNA stabilization	28/4058	74/18870	0.000987799	0.0110792	0.00845942	THRAP3/HNRNPC/PABPC1/SLC11A1/CIRBP/HNRNPU/NSUN2/LARP1B/IGF2BP2/RBM10/TARDBP/METTL16/SYNCRIP/MAPKAPK2/DHX36/LARP1/TENT4B/ZFP36/ELAVL1/PARN/YBX3/NRDE2/TRAF3IP2/NOCT/HNRNPA0/TRAF2/DKC1/IKBKE	28
BP	GO:0022407	regulation of cell-cell adhesion	135/4058	493/18870	0.00101999	0.0114199	0.00871951	RGCC/CD9/GPNMB/MAP3K8/PRKG1/CBLB/FYN/ADAM8/ITPKB/MBP/PLAUR/RDX/HAVCR2/NFAT5/ITCH/VSIR/SPI1/CD44/ACTB/PLA2G5/WNK1/ABL2/PTK2/CD83/SMARCA4/TMEM131L/ZDHHC21/RHOA/TNFRSF14/SWAP70/LAPTM5/TJP1/SMARCC1/IL4R/ANK3/AKT1/GLMN/CD276/MAD1L1/FERMT3/AP3D1/HLA-A/MYADM/HMGB1/PRKCA/ITGB2/PDPK1/IGF1/AKNA/AMBRA1/CSK/KIF26B/RIPK2/PDE5A/VEGFA/AFDN/MTOR/TGFB1/PTPN11/NFKBIZ/SERPINE2/PIK3R6/SMARCB1/SMARCC2/IRAK1/MAGI1/MYO…	135
BP	GO:0006402	mRNA catabolic process	90/4058	310/18870	0.00102363	0.0114403	0.00873508	VIM/AGO2/DDX5/SMG6/FXR1/PABPC4/THRAP3/HNRNPC/XRN1/ZCCHC7/PABPC1/SLC11A1/SAMD4A/CIRBP/HNRNPU/SMG1/UPF2/PUM1/LARP1B/TUT7/IGF2BP2/HNRNPR/ETF1/CNOT1/ROCK2/MLH1/ZFP36L2/AKT1/CNOT6/PRKCA/RBM10/TARDBP/METTL16/UPF3A/GSPT1/GIGYF2/SYNCRIP/UPF1/NPM1/MAPKAPK2/DHX34/DHX36/HNRNPAB/SERBP1/SKIC3/CNOT8/EXOSC10/NBAS/LARP1/RNPS1/CTIF/FMR1/TENT4B/ZFP36/ELAVL1/ZHX2/PARN/CNOT10/XRN2/UPF3B/SMG5/NCBP1/ERN1/YBX3/METTL3/N…	90
BP	GO:0150063	visual system development	111/4058	395/18870	0.0010527	0.0117367	0.00896142	VIM/MITF/COL4A1/FBN1/BCL2/ZEB1/NFIB/COL5A2/AHI1/PBX1/FLT1/HIPK2/COL5A1/TCIRG1/CACNA1C/ALDH1A2/COL8A1/CLIC4/TTLL5/ATF4/HIPK1/CTNNB1/SMARCA4/PRICKLE1/SMAD3/PDGFRA/PXDN/NPHP4/LPCAT1/ARHGAP35/TMEM135/RHOJ/SKIL/MEIS2/PHACTR4/VEGFA/EGFR/TBC1D32/MED1/NF1/MFAP5/TULP3/PFDN5/KDM2B/KDM5B/GLI3/RARB/MFN2/PBX3/ZHX2/VHL/STAT3/IFT172/FKBP8/HIF1A/SKI/XRN2/TBC1D20/BAX/C3/SLC25A25/MEIS3/RARA/RING1/MEIS1/TBX2/PKNOX1…	111
BP	GO:0038202	TORC1 signaling	35/4058	99/18870	0.00105764	0.0117367	0.00896142	FNIP2/NPC1/CSNK1A1/LARS1/EP300/SIK3/USP4/RBX1/TSC1/USP7/AKT1/RHEB/DEPDC5/RPS6KB1/KLHL22/WDR59/MTOR/RNF152/LARP1/SEH1L/RPTOR/NPRL3/STK11/VHL/SZT2/TSC2/PRKAA1/OTUD5/SRC/SESN2/CTNS/TELO2/GPR137C/PIP4P1/PIM1	35
BP	GO:0001654	eye development	110/4058	391/18870	0.00105949	0.0117367	0.00896142	VIM/MITF/COL4A1/FBN1/BCL2/ZEB1/NFIB/COL5A2/AHI1/PBX1/FLT1/HIPK2/COL5A1/TCIRG1/CACNA1C/ALDH1A2/COL8A1/CLIC4/TTLL5/ATF4/HIPK1/CTNNB1/SMARCA4/PRICKLE1/SMAD3/PDGFRA/PXDN/NPHP4/LPCAT1/ARHGAP35/TMEM135/RHOJ/SKIL/MEIS2/PHACTR4/VEGFA/EGFR/TBC1D32/MED1/NF1/MFAP5/TULP3/PFDN5/KDM2B/KDM5B/GLI3/RARB/MFN2/PBX3/ZHX2/VHL/STAT3/IFT172/FKBP8/HIF1A/SKI/XRN2/TBC1D20/BAX/SLC25A25/MEIS3/RARA/RING1/MEIS1/TBX2/PKNOX1/FA…	110
BP	GO:0001885	endothelial cell development	25/4058	64/18870	0.00106137	0.0117367	0.00896142	RAPGEF1/PLCB1/RDX/RAP1B/CLIC4/IKBKB/ZDHHC21/VCL/HEG1/TJP1/ROCK2/ADD1/MYADM/EZR/VEGFA/AFDN/PTPRS/COL18A1/ICAM1/TJP2/F11R/PPP1R16B/EDNRA/ARHGEF26/EDNRB	25
BP	GO:0048814	regulation of dendrite morphogenesis	25/4058	64/18870	0.00106137	0.0117367	0.00896142	SDC2/SYNE1/CUX1/PAFAH1B1/TNIK/IL1RAPL1/ADGRB3/NEDD4/PTPRD/DHX36/HECW2/PARP6/SS18L1/SEMA4D/TIAM1/STK11/NSMF/CAPRIN2/FBXW8/YWHAH/EPHA4/HDAC6/EPHB2/CDKL5/BAIAP2	25
BP	GO:2000630	positive regulation of miRNA metabolic process	25/4058	64/18870	0.00106137	0.0117367	0.00896142	PPARG/SPI1/SMARCA4/MRTFA/MRTFB/SMAD3/TEAD1/FOS/EGFR/TGFB1/SMAD1/MYOCD/STAT3/HIF1A/JUN/GNL3/ETS1/NR1H2/EGR1/RELA/GAS5/FOSL1/MYC/XIST/SMAD6	25
BP	GO:0009135	purine nucleoside diphosphate metabolic process	11/4058	20/18870	0.00106966	0.0117662	0.00898397	CASK/MPP1/DLG2/AK2/ENTPD4/AK4/TJP2/AK3/MAGI3/AK1/GUK1	11
BP	GO:0009179	purine ribonucleoside diphosphate metabolic process	11/4058	20/18870	0.00106966	0.0117662	0.00898397	CASK/MPP1/DLG2/AK2/ENTPD4/AK4/TJP2/AK3/MAGI3/AK1/GUK1	11
BP	GO:0034244	negative regulation of transcription elongation by RNA polymerase II	11/4058	20/18870	0.00106966	0.0117662	0.00898397	HNRNPU/PARP1/NELFB/TCERG1/AXIN1/EZH2/VHL/RNF168/EAPP/RECQL5/NELFE	11
BP	GO:0072595	maintenance of protein localization in organelle	18/4058	41/18870	0.00108093	0.0118663	0.00906036	SYNE1/HK2/HNRNPU/BARD1/HK1/AKT1/OS9/SUN1/ANKRD13C/PML/RANGAP1/CIZ1/INSIG2/SUPT7L/KDELR1/INSIG1/TMED2/GPAA1	18
BP	GO:0030520	intracellular estrogen receptor signaling pathway	22/4058	54/18870	0.00108253	0.0118663	0.00906036	DDX5/RBFOX2/STRN3/YAP1/CNOT1/CARM1/DDX17/SAFB/PARP1/MED1/KMT2D/PADI2/CNOT9/CYP7B1/UBA5/SRC/TRIP4/KANK2/VPS18/EGLN2/DNAAF4/DDX54	22
BP	GO:0006644	phospholipid metabolic process	106/4058	375/18870	0.00108477	0.0118701	0.00906329	PLCG2/ITPKB/PLCB1/GPAT3/PCYT1A/GPCPD1/HYCC2/PIK3CB/AGPAT4/PLPP1/INPP5B/VAC14/PIP5K1A/PAFAH1B1/SLC44A1/PLA2G5/PIK3C2A/PLA2G7/SMG1/PIP5K1C/PLCB2/PIGL/MECP2/CAPN2/GPAT4/CHKB/HYCC1/NR1H3/SLC27A1/FABP5/INPP5A/PLBD2/LPCAT1/PIK3R3/SPTLC1/CHP1/PISD/INPPL1/ABHD12/MTMR3/AGPAT3/DGKA/DGKZ/OSBPL5/SMPD4/ACSL3/SLC30A5/PLSCR1/PIP4K2B/HEXB/ITPKC/TMEM38B/LPIN1/LPCAT3/PTDSS2/OCRL/OSBP/IP6K2/INPP1/PI4K2A/GPX4/PGAP1/…	106
BP	GO:0032373	positive regulation of sterol transport	17/4058	38/18870	0.00114319	0.012466	0.00951826	PPARG/ANXA2/ABCG1/NR1H3/NFKBIA/ABCA5/APOE/ABCA1/LPCAT3/RXRA/LRP1/NR1H2/CAV1/EEPD1/ABCA7/ABCB4/LDLRAP1	17
BP	GO:0032376	positive regulation of cholesterol transport	17/4058	38/18870	0.00114319	0.012466	0.00951826	PPARG/ANXA2/ABCG1/NR1H3/NFKBIA/ABCA5/APOE/ABCA1/LPCAT3/RXRA/LRP1/NR1H2/CAV1/EEPD1/ABCA7/ABCB4/LDLRAP1	17
BP	GO:0009408	response to heat	36/4058	103/18870	0.00114618	0.0124769	0.00952661	HSP90AB1/EP300/EIF2B3/AKT1/IGF1/DNAJB6/MAPKAPK2/HSF1/DHX36/PDCD6/HSBP1L1/YWHAE/MTOR/DNAJC7/NF1/TPR/EIF2B1/IRAK1/HSPB1/DNAJC2/HSP90AA1/PSIP1/THBS1/SUMO1/EIF2B4/DNAJA3/RBBP7/DNAJA2/TRPV1/BAG3/STUB1/DNAJB4/EIF2B5/MICA/CDKN1A/HMOX1	36
BP	GO:0031331	positive regulation of cellular catabolic process	111/4058	396/18870	0.00115827	0.0125867	0.00961041	SH3D19/P2RX7/ADAM8/AGO2/FXR1/TOM1/TNFRSF1B/FOXO1/PIK3CB/VPS13D/ITCH/PLK3/PABPC1/ADAM9/ZC3H18/SAMD4A/HNRNPU/PIK3C2A/PUM1/PTPN1/TUT7/GRSF1/PRKD1/LAPTM5/LRRK2/HNRNPR/CNOT1/ROCK2/MLH1/ZFP36L2/SUPT5H/RB1CC1/CNOT6/HMGB1/TARDBP/METTL16/SPTLC1/MAP3K7/DEPDC5/GIGYF2/IGF1/SYNCRIP/DAGLB/UPF1/AMBRA1/HSF1/SETD2/RIPK2/DHX36/SNX4/MTOR/ATG13/CPT1A/CNOT8/RNF152/VDAC1/LARP1/PIP4K2B/APOE/RPTOR/TENT4B/NPRL3/TRIM65/PA…	111
BP	GO:0042752	regulation of circadian rhythm	39/4058	114/18870	0.00116671	0.0126565	0.00966376	PPARG/RORA/PRKG1/FXR1/THRAP3/CSNK1D/PRKDC/SIN3A/MAPK10/KDM2A/CRTC1/NR1H3/BHLHE40/USP7/ROCK2/PER1/PARP1/TARDBP/PSPC1/MTOR/ID2/PHLPP1/OPN3/NONO/PML/MTA1/DDB1/PPP1CB/EZH2/RBM4/PER2/PRKAA1/CRY2/CSNK1E/KLF10/NOCT/CRY1/PPP1CA/GNA11	39
BP	GO:0010560	positive regulation of glycoprotein biosynthetic process	12/4058	23/18870	0.001177	0.0126677	0.00967228	PLCB1/SOAT1/TCF7L2/CTNNB1/CHP1/IGF1/NCSTN/RAMP1/GOLGA2/PAWR/IL33/POMT1	12
BP	GO:0046033	AMP metabolic process	12/4058	23/18870	0.001177	0.0126677	0.00967228	GART/ADSS2/ADK/AK2/AMPD3/AMPD2/ADSL/AK4/AK3/ATIC/AK1/PAICS	12
BP	GO:0003179	heart valve morphogenesis	24/4058	61/18870	0.00117783	0.0126677	0.00967228	MDM2/ACVR1/MDM4/ELN/RHOA/ROBO1/SLIT2/ROCK2/ADAMTS9/MTOR/TGFB1/CDH11/NFATC1/NPPA/SLIT3/CCN1/TBX20/HEYL/JAG1/GATA4/SOX4/BMPR2/NOTCH1/SMAD6	24
BP	GO:0032233	positive regulation of actin filament bundle assembly	24/4058	61/18870	0.00117783	0.0126677	0.00967228	CCDC88A/FLNA/RGCC/EVL/CCN2/RAC1/RHOA/SWAP70/SMAD3/ROCK2/FERMT2/MTOR/LIMK1/PXN/SYNPO2/PFN1/RHOC/ARHGEF10/SYNPO/SDC4/ITGB1BP1/PPM1E/TESK1/SERPINF2	24
BP	GO:1900024	regulation of substrate adhesion-dependent cell spreading	24/4058	61/18870	0.00117783	0.0126677	0.00967228	FLNA/LIMS1/NEDD9/KANK1/DOCK1/DOCK5/ACTN4/ARHGEF7/POSTN/RAC1/PTK2/ARPC2/FERMT2/MYADM/RCC2/ITGB3/P4HB/CASS4/ITGB1BP1/MELTF/UNC13D/TESK1/LIMS2/CALR	24
BP	GO:0048147	negative regulation of fibroblast proliferation	16/4058	35/18870	0.00119571	0.0128381	0.00980238	IFI30/PARP10/FTH1/NF1/KMT2A/ING5/SKI/LZTS2/BAX/DAB2IP/CAV1/MED25/CD300A/PAWR/MYC/DACH1	16
BP	GO:0045088	regulation of innate immune response	118/4058	425/18870	0.00120355	0.0129002	0.00984981	PPARG/RAB7B/FGR/CD36/PLCG2/LAMP1/FYN/ADAM8/CADM1/SEC14L1/HAVCR2/RIOK3/CSNK1A1/PCBP2/ITCH/GRAMD4/SPI1/PLA2G5/EP300/LGR4/STAT2/XRCC6/IKBKB/AP1G1/PRKDC/PUM1/ARRB2/PTPN1/SIN3A/NPLOC4/CFH/IRAK2/CDC37/PRKD1/NR1H3/RFTN1/AKT1/NFKBIA/IRF3/HLA-A/NECTIN2/HMGB1/PARP1/MAP3K7/HLA-B/PDPK1/XIAP/DDX3X/GIGYF2/MAVS/MAPKAPK2/RIPK2/GRN/PSPC1/NLRC5/TRIM56/ATG12/SLC15A3/TRAF3/ZNFX1/TGFB1/MED1/PTPN11/NFKBIZ/PIK3R6/PTPRS…	118
BP	GO:1903706	regulation of hemopoiesis	116/4058	417/18870	0.00122407	0.0129807	0.00991131	RAB7B/MITF/FBN1/ZEB1/ADAM8/ITPKB/NEDD9/VSIR/ACIN1/SPI1/CSF3R/ACTB/XRCC6/CTNNB1/PRKDC/CD83/SMARCA4/TMEM131L/RHOA/ABCB10/TOB2/RCOR1/SMARCC1/ACVR1B/ZFP36L2/IL4R/JUNB/NFKBIA/SH3RF1/AP3D1/HMGB1/PRKCA/HLA-B/NFAM1/FOS/HSPA9/TSC22D1/ROR2/LILRB3/AMBRA1/MEIS2/CSF1/HSF1/RIPK2/TFE3/MTOR/TGFB1/MYSM1/MED1/NF1/NFKBIZ/PTK2B/KAT6B/PIK3R6/ID2/SMARCB1/SMARCC2/BTK/RPTOR/GLI3/RASSF2/BRD1/ZFP36/SART1/KLF13/ING5/STAT3/…	116
BP	GO:0032456	endocytic recycling	32/4058	89/18870	0.00123176	0.0129807	0.00991131	GRIPAP1/VPS39/WASHC1/RAB11FIP3/HGS/BLTP1/STX16/VAMP4/GGA3/SNX4/ENTR1/VPS35L/ATP9A/TAMALIN/SORL1/MICALL2/ARHGAP1/ATP6AP1/VPS26A/MICALL1/ANKRD50/RAB11B/EIPR1/PTPN23/VPS51/GRIP1/VPS52/RAB8A/GRIP2/NDRG4/RAB13/EHD1	32
BP	GO:0033622	integrin activation	13/4058	26/18870	0.00123301	0.0129807	0.00991131	FN1/RAP1B/FERMT3/TLN1/FERMT2/CXCL12/PIEZO1/ITGB1BP1/COL16A1/PTGER4/SRC/FBLIM1/JAM3	13
BP	GO:2000737	negative regulation of stem cell differentiation	13/4058	26/18870	0.00123301	0.0129807	0.00991131	HNRNPU/PRICKLE1/YAP1/ZFP36L2/NELFB/HSPA9/REST/ZFP36/EZH2/STAT3/CDK12/JAG1/NOTCH1	13
BP	GO:0048384	retinoic acid receptor signaling pathway	15/4058	32/18870	0.00123307	0.0129807	0.00991131	PPARG/ALDH1A2/ACTN4/CNOT1/DHRS3/ASXL1/PML/RARB/EZH2/NR2C1/RXRA/RARA/TRIM16/CALR/RXRB	15
BP	GO:0051642	centrosome localization	15/4058	32/18870	0.00123307	0.0129807	0.00991131	PARD3/PAFAH1B1/DYNC1LI2/NDEL1/NDE1/NIN/EZR/PARD3B/SUN1/CEP83/RANBP2/AKAP9/SYNE2/IFT20/GPSM2	15
BP	GO:0061842	microtubule organizing center localization	15/4058	32/18870	0.00123307	0.0129807	0.00991131	PARD3/PAFAH1B1/DYNC1LI2/NDEL1/NDE1/NIN/EZR/PARD3B/SUN1/CEP83/RANBP2/AKAP9/SYNE2/IFT20/GPSM2	15
BP	GO:0070498	interleukin-1-mediated signaling pathway	15/4058	32/18870	0.00123307	0.0129807	0.00991131	ST18/IL1R1/PLCB1/IKBKB/IRAK2/NFKBIA/MAP3K7/IRAK1/OTUD4/EGR1/IL1RN/RELA/TNIP2/IL1RL2/IL1R2	15
BP	GO:1903649	regulation of cytoplasmic transport	15/4058	32/18870	0.00123307	0.0129807	0.00991131	RDX/MAPK1/MECP2/LRRK2/USP7/RAB11FIP3/EZR/ATP9A/SORL1/MAP2K2/MTMR2/EIPR1/SRC/PTPN23/MAP2	15
BP	GO:0051865	protein autoubiquitination	26/4058	68/18870	0.0012338	0.0129807	0.00991131	MDM2/ITCH/RNF4/UBE2D2/UHRF2/RNF10/RBX1/LRRK2/SH3RF1/TAF1/DDB2/RNF115/SASH1/RNFT1/UBE2D3/MTA1/AMFR/RNF213/RNF122/RNF141/RNF11/TRAF2/RNF19B/RNF220/STUB1/UHRF1	26
BP	GO:2000144	positive regulation of DNA-templated transcription initiation	26/4058	68/18870	0.0012338	0.0129807	0.00991131	MITF/MED13/MED15/PSMC6/TAF2/NFKBIA/TAF1/ERCC1/MED26/DHX36/MED1/BCLAF1/TAF11/CAND1/TAF12/ERCC6/JUN/SETX/MED12/MED25/MDC1/FOSL1/ZNHIT1/MED24/MED16/TBP	26
BP	GO:0048880	sensory system development	112/4058	401/18870	0.00126367	0.0132728	0.0101343	VIM/MITF/COL4A1/FBN1/BCL2/ZEB1/NFIB/COL5A2/AHI1/PBX1/FLT1/HIPK2/COL5A1/TCIRG1/CACNA1C/ALDH1A2/COL8A1/CLIC4/TTLL5/ATF4/HIPK1/CTNNB1/SMARCA4/PRICKLE1/SMAD3/PDGFRA/PXDN/NPHP4/LPCAT1/ARHGAP35/TMEM135/RHOJ/SKIL/MEIS2/PHACTR4/VEGFA/EGFR/TBC1D32/MED1/NF1/MFAP5/TULP3/PFDN5/KDM2B/KDM5B/GLI3/RARB/MFN2/PBX3/ZHX2/VHL/STAT3/IFT172/FKBP8/HIF1A/SKI/XRN2/TBC1D20/BAX/C3/SLC25A25/MEIS3/RARA/RING1/MEIS1/TBX2/PKNOX1…	112
BP	GO:0032872	regulation of stress-activated MAPK cascade	58/4058	186/18870	0.00127273	0.0133456	0.0101899	MAP4K4/PLCB1/HIPK2/MECOM/ULK4/MAPK1/NCOR1/FOXO1/ITCH/CCN2/SPI1/PAFAH1B1/MAP3K4/TAOK1/STK39/DUSP16/TNIK/PDCD4/MAPK8IP3/PER1/SH3RF1/RB1CC1/HMGB1/EZR/XIAP/MAPKBP1/IGF1R/RIPK2/VEGFA/EGFR/PTK2B/DUSP1/PHLPP1/SASH1/NPPA/RASSF2/AXIN1/PTPN22/HIPK3/MID1/NOD1/GADD45B/MINK1/DAB2IP/MAP2K2/SPHK1/TAOK2/STK25/EPHB1/HGF/MAP3K10/ZNF622/TRAF2/MYC/SERPINF2/SEMA3A/ANKRD6/GADD45A	58
BP	GO:1902904	negative regulation of supramolecular fiber organization	53/4058	167/18870	0.00129982	0.0136069	0.0103894	DLC1/SPTBN1/RDX/KANK1/ATXN7/NAV3/SVIL/SPTAN1/CAPG/ARHGEF7/ARAP1/TAOK1/CAMSAP2/SWAP70/TJP1/SLIT2/ADD1/TBCD/MYADM/BMERB1/ARHGEF2/ADD3/MAP1B/SSH1/ARHGEF18/FHOD3/WAS/LIMA1/PPFIA1/PFDN5/APOE/PHLDB2/PFN1/HDGFL3/MID1/WDR47/FLII/SSH2/HDAC6/F11R/CORO2B/MAPRE1/KANK2/EML2/LMOD1/VILL/CGNL1/RHPN1/MAP2/SHANK3/PLEKHH2/SPTBN5/INPP5K	53
BP	GO:0009411	response to UV	49/4058	152/18870	0.0013359	0.0139613	0.01066	MAP4K3/BCL2/MDM2/EP300/CIRBP/ATF4/PTPRK/MAP3K4/RBX1/REV1/AKT1/TAF1/PARP1/DDB2/ERCC1/INO80/NEDD4/WRN/MMP2/NPM1/UVSSA/DHX36/EGFR/XPC/OPN3/ERCC5/PML/DDB1/STK11/BRCA2/BAX/ERCC6/ZRANB3/NOC2L/MME/METTL3/PRKAA1/USF1/RELA/POLH/HUS1/SDE2/MYC/TMEM161A/MMP9/POLD1/CDKN1A/TIPIN/MAPK13	49
BP	GO:0038065	collagen-activated signaling pathway	9/4058	15/18870	0.00136045	0.0140439	0.010723	COL4A1/COL4A2/COL1A1/COL4A3/OSCAR/UBASH3B/COL4A5/ITGA11/DDR2	9
BP	GO:0043201	response to leucine	9/4058	15/18870	0.00136045	0.0140439	0.010723	UBR1/LARS1/EP300/UBR2/RPS6KB1/KLHL22/MTOR/RPTOR/SESN2	9
BP	GO:0045176	apical protein localization	9/4058	15/18870	0.00136045	0.0140439	0.010723	CELSR1/RDX/ACTB/ATP8B1/ARF4/NAPA/SHROOM3/DLG5/JAM3	9
BP	GO:0045737	positive regulation of cyclin-dependent protein serine/threonine kinase activity	9/4058	15/18870	0.00136045	0.0140439	0.010723	RGCC/ADAM17/PKD2/AKT1/EGFR/PKD1/CCND3/SPDYA/MAPRE3	9
BP	GO:0038063	collagen-activated tyrosine kinase receptor signaling pathway	7/4058	10/18870	0.00136493	0.0140439	0.010723	COL4A1/COL4A2/COL1A1/COL4A3/UBASH3B/COL4A5/DDR2	7
BP	GO:0048194	Golgi vesicle budding	7/4058	10/18870	0.00136493	0.0140439	0.010723	GBF1/GOLPH3/ARFGAP3/MYO18A/PRKCI/TMED2/ARFGAP2	7
BP	GO:0051081	nuclear membrane disassembly	7/4058	10/18870	0.00136493	0.0140439	0.010723	PAFAH1B1/NEK6/PRKCA/AKAP8L/LPIN1/DCTN1/CTDNEP1	7
BP	GO:0090161	Golgi ribbon formation	7/4058	10/18870	0.00136493	0.0140439	0.010723	GOLPH3/VAMP4/TRIP11/GCC2/MYO18A/OPTN/GOLGA2	7
BP	GO:1904749	regulation of protein localization to nucleolus	7/4058	10/18870	0.00136493	0.0140439	0.010723	NPM1/NVL/NMD3/GLUL/POLR1A/MCRS1/CACNB4	7
BP	GO:0016485	protein processing	73/4058	245/18870	0.00136615	0.0140439	0.010723	ANXA2/PCSK6/ASPH/MYH9/ADAM17/P2RX7/MDM2/SERPINE1/ADAM8/LDLRAD3/PLAUR/RPS6KA2/INPP5B/VSIR/GLG1/OGT/PLA2G7/SPG7/SEC11A/PCSK5/CAPN2/LRRK2/ADAM10/HM13/FAM111A/ENO1/PARP1/METAP2/XIAP/CTSH/DDI2/PISD/YME1L1/RIPK2/ECE1/MBTPS1/SERPINE2/SLC30A5/GLI3/P4HB/ADAM19/IFT172/SRGN/FURIN/NCSTN/THBS1/IFT52/SPON1/CPD/MME/CTSL/KEL/XPNPEP3/MMP14/MELTF/F3/AEBP1/BMP1/CTSZ/SRC/PLAU/CYFIP2/SDE2/DYNC2H1/FKRP/SERPINF2/PSEN2/…	73
BP	GO:0010389	regulation of G2/M transition of mitotic cell cycle	36/4058	104/18870	0.00139549	0.014322	0.0109354	NABP1/PBX1/INTS3/CHFR/BARD1/TAOK1/SIN3A/MECP2/RAD50/RCC2/UIMC1/MBTPS1/BRD4/TOPBP1/CDK5RAP3/MTA3/CDC25B/AVEN/TAOK2/CTC1/NAE1/RRM1/DONSON/HUS1/BLM/RINT1/NOP53/BABAM1/FZR1/MRNIP/VPS4A/RBBP8/CDKN1A/SMARCD3/CDC14B/RAD51C	36
BP	GO:0032480	negative regulation of type I interferon production	19/4058	45/18870	0.00140364	0.0143822	0.0109814	HAVCR2/ITCH/PPM1B/NPLOC4/RBX1/REL/KLHL22/ATG12/PTPN11/PTPRS/RNF216/RELB/XAF1/UFD1/DDX56/TRAF3IP1/NLRX1/OTUD5/LILRB1	19
BP	GO:0014823	response to activity	27/4058	72/18870	0.00140986	0.0143917	0.0109886	ZEB1/SLC38A2/COL4A2/POSTN/KDM6B/FOS/MMP2/TOMM20/HSF1/ITGB3/NFATC1/STK11/METRNL/CAPN3/ADSL/HIF1A/HADH/TNS2/SLC25A25/PRKAA1/CRY2/HDAC5/CRY1/BMP6/SLC7A5/SCO2/CXCR4	27
BP	GO:0060411	cardiac septum morphogenesis	27/4058	72/18870	0.00140986	0.0143917	0.0109886	SEMA3C/MDM2/ZFPM2/ACVR1/ENG/ROBO1/SLIT2/DHRS3/NSD2/PARVA/SLIT3/TGFBR3/GATA6/SMAD7/CCN1/TBX20/HEYL/TBX2/RBM15/SAV1/JAG1/GATA4/SOX4/BMPR2/NOTCH1/MIR17HG/SMAD6	27
BP	GO:0032508	DNA duplex unwinding	29/4058	79/18870	0.00141145	0.0143917	0.0109886	ASCC3/XRCC6/ASCC2/RAD50/DDX3X/WRN/UPF1/FBH1/DHX36/CHD8/RTEL1/DHX30/SETX/DNA2/RFC2/BRIP1/SSBP1/DDX1/DDX11/IGHMBP2/MCM6/BLM/SUPV3L1/MCM5/POLQ/RECQL5/GINS1/MCM3/MCM4	29
BP	GO:0006935	chemotaxis	128/4058	468/18870	0.00142208	0.0144766	0.0110535	SEMA3C/LSP1/GPNMB/ADAM17/TYMP/RALA/SERPINE1/ADAM8/PLAUR/FLT1/PDGFD/ADGRE2/NEDD9/MAPK1/MTUS1/IL6R/PIK3CB/SMOC2/P2RX4/PLEC/GBF1/FLRT2/PIP5K1A/SPI1/ITGAV/CSF3R/UNC5C/PLA2G7/RAC1/WNK1/PTK2/NUP85/SEMA5A/MPP1/ARRB2/STK39/NR4A1/PIP5K1C/STX4/RHOA/SWAP70/ROBO1/PRKD1/ADAM10/SRP54/SMAD3/SLIT2/SLC8B1/CXCL3/PDGFRA/RYK/AKIRIN1/HMGB1/CDH13/ITGB2/C5AR2/MMP2/CSF1/VEGFA/ITGB3/TGFB1/PTK2B/BIN2/DUSP1/PLXNA3/SEMA4D/H…	128
BP	GO:0017015	regulation of transforming growth factor beta receptor signaling pathway	51/4058	160/18870	0.00142572	0.0144902	0.0110638	PPARG/CD109/FBN1/ZEB1/ADAM17/HIPK2/ZBTB7A/SMURF1/LTBP1/TRIM33/GLG1/OGT/HSP90AB1/EP300/SIN3A/ENG/SMAD3/LATS2/SAP130/PDPK1/SKIL/RBBP4/TGFB1/ARID4A/NREP/MYOCD/AXIN1/TGFBR3/STK11/HTRA4/SNX25/GIPC1/SKI/SMURF2/THBS1/SMAD7/ARID4B/ITGA3/SUDS3/RBBP7/SPRY1/HDAC1/PBLD/ING1/STUB1/PRDM16/HTRA3/ADAMTSL2/VEPH1/DKK3/SMAD6	51
BP	GO:0010595	positive regulation of endothelial cell migration	43/4058	130/18870	0.00145399	0.0147536	0.0112649	ADAM17/SPARC/PIK3CB/SMOC2/GPI/P2RX4/PIK3C2A/RAC1/SEMA5A/PRKD1/ROCK2/AKT1/HMGB1/PRKCA/MAP2K3/RHOJ/PDPK1/HDAC7/GRN/VEGFA/PDCD6/RHOB/ITGB3/TGFB1/PTK2B/SASH1/HSPB1/HIF1A/THBS1/EMC10/BCAS3/ETS1/SRPX2/PRKD2/ITGB1BP1/TEK/ANGPT1/ADGRA2/CALR/SP1/HMOX1/BCAR1/VEGFC	43
BP	GO:0044784	metaphase/anaphase transition of cell cycle	34/4058	97/18870	0.00146443	0.0148356	0.0113276	CHFR/ACTB/NEK6/ANAPC5/SMARCA4/SMARCC1/MAD1L1/KNTC1/CDC16/CDK5RAP2/ANAPC4/KLHL22/HECW2/ANAPC1/TPR/LCMT1/DUSP1/SMARCB1/SMARCC2/TACC3/PHF10/ANAPC7/BCL7B/IK/SMARCD2/GEN1/BUB3/SMARCD1/CENPE/ZWILCH/KNL1/SMARCD3/BCL7C/TEX14	34
BP	GO:1901989	positive regulation of cell cycle phase transition	40/4058	119/18870	0.00148729	0.0150429	0.0114858	RGCC/PLCG2/ADAM17/MDM2/PBX1/PLCB1/RDX/KMT2E/ANAPC5/EIF4G1/DDX39B/SIN3A/MECP2/AKT1/CDC16/DDX3X/RCC2/NPM1/EGFR/CDK10/RPTOR/BRD4/EZH2/TFDP1/ANAPC7/MTA3/DDR2/TBX2/CDC25B/CENPJ/ATAD5/CPSF3/RRM1/ADAMTS1/THOC5/MTBP/MEPCE/STIL/SMARCD3/RAD51C	40
BP	GO:1903076	regulation of protein localization to plasma membrane	37/4058	108/18870	0.0014938	0.0150845	0.0115176	NUMB/HECTD1/SPTBN1/EPHA3/SORBS1/GRIPAP1/ITGB1/ACTB/WNK1/STX4/AKT1/ATP2C1/ZDHHC7/EZR/PDPK1/CSK/EGFR/TGFB1/ACSL3/VTI1B/PPFIA1/PRKCE/PTPN9/TAMALIN/LRP1/ITGA3/PRKCI/MMP14/EPHB2/PRKCH/TMED2/VAMP8/PPP1R9B/ABI3/VPS4A/LDLRAP1/RAMP3	37
BP	GO:1903131	mononuclear cell differentiation	131/4058	481/18870	0.00149674	0.01509	0.0115218	PPARG/DOCK10/RORA/HECTD1/MYH9/BCL2/ZEB1/PLCG2/ADAM17/ADAM8/ITPKB/PBX1/TCIRG1/ITGB8/ITGB1/IL6R/ZBTB7A/PPP3CB/RUNX2/VSIR/ACIN1/SPI1/ACTB/EP300/XRCC6/CTNNB1/PRKDC/CD83/SMARCA4/TMEM131L/RHOA/TOP2B/TSC1/AZI2/SMARCC1/ZFP36L2/IL4R/JUNB/SH3RF1/AP3D1/HMGB1/PIK3R3/HLA-B/NFAM1/FOS/RPS6/DCAF1/IRF2BP2/AMBRA1/CSF1/RIPK2/VEGFA/LMBR1L/MTOR/TGFB1/MED1/FOSL2/NFKBIZ/PTK2B/PIK3R6/NFATC1/ID2/SMARCB1/SMARCC2/BTK/KMT2A…	131
BP	GO:0009126	purine nucleoside monophosphate metabolic process	18/4058	42/18870	0.00151535	0.0152287	0.0116277	CASK/MPP1/GART/ADSS2/ADK/DLG2/AK2/AMPD3/AMPD2/ADSL/AK4/TJP2/AK3/ATIC/MAGI3/AK1/GUK1/PAICS	18
BP	GO:0030866	cortical actin cytoskeleton organization	18/4058	42/18870	0.00151535	0.0152287	0.0116277	FMNL1/EPB41L2/PLEC/FMNL2/IKBKB/FMNL3/ROCK2/TLN1/NCKAP1/EZR/FHOD3/EPB41/RACGAP1/STRIP1/ECT2/VPS4A/CALR/RAB13	18
BP	GO:1903321	negative regulation of protein modification by small protein conjugation or removal	32/4058	90/18870	0.00152296	0.0152806	0.0116674	FYN/OGT/WNK1/CTNNB1/ARRB2/USP4/AKT1/IVNS1ABP/GNL3L/TAF1/PARP10/CHP1/LIMK1/PRKCE/GTPBP4/U2AF2/CAPN3/SENP2/SMAD7/NXN/PER2/CAV1/RELA/SOX4/CAMLG/CRY1/PIAS3/TNFAIP3/PRMT3/HMG20B/UBXN1/BEX3	32
BP	GO:2000573	positive regulation of DNA biosynthetic process	26/4058	69/18870	0.00158023	0.0158285	0.0120857	RGCC/MAPK1/SMOC2/HSP90AB1/CTNNB1/MAP3K4/MAPKAPK5/TNKS/HNRNPA1/NOX4/CCT6A/PTK2B/NFATC1/NVL/CCT4/HSP90AA1/PARN/PRKD2/RFC2/PDGFRB/HGF/CCT2/POLG2/MYC/DKC1/GREM1	26
BP	GO:0018212	peptidyl-tyrosine modification	81/4058	278/18870	0.0015826	0.0158285	0.0120857	FGR/CD36/PLCG2/ADAM17/CBLB/FYN/FLT1/PDGFD/EPHA3/NEDD9/IL6R/ZFYVE28/GGNBP2/ACVR1/CD44/CLK1/ABL2/PTK2/PTPN1/LONP1/TNFRSF14/TPST1/MVP/PDGFRA/NCL/ZGPAT/TNK2/ITGB2/ARHGEF2/PPP2R1A/ITGA5/IGF1/HSF1/IGF1R/RIPK2/NOX4/VEGFA/EGFR/MTOR/ITGB3/SH3BP5/TGFB1/PTPN11/PTK2B/GHR/PRKCE/SEMA4D/BTK/PARP14/FGF7/OSBP/CLK4/CLK2/CASS4/EPHA4/SAMSN1/DDR2/JAK3/ERRFI1/FLT3/CAV1/EFEMP1/AATK/SRC/PDGFRB/CD300A/EPHB2/HGF/PTPN6/PPP…	81
BP	GO:0048009	insulin-like growth factor receptor signaling pathway	21/4058	52/18870	0.0015902	0.0158289	0.012086	IGF2R/PLCB1/MAPK1/EIF2AK3/AKT1/CRIM1/ERCC1/PDPK1/GIGYF2/IGF1/INPPL1/IGF1R/GRB10/IGFBP4/GHR/GIGYF1/MAP2K2/SHC1/TSC2/IGFBP3/IRS1	21
BP	GO:1900087	positive regulation of G1/S transition of mitotic cell cycle	21/4058	52/18870	0.0015902	0.0158289	0.012086	RGCC/ADAM17/MDM2/PLCB1/RDX/KMT2E/EIF4G1/AKT1/DDX3X/EGFR/CDK10/RPTOR/TFDP1/DDR2/CENPJ/CPSF3/RRM1/ADAMTS1/MTBP/MEPCE/STIL	21
BP	GO:1904263	positive regulation of TORC1 signaling	21/4058	52/18870	0.0015902	0.0158289	0.012086	FNIP2/CSNK1A1/LARS1/EP300/SIK3/USP4/RBX1/AKT1/RHEB/RPS6KB1/KLHL22/WDR59/SEH1L/OTUD5/SRC/SESN2/CTNS/TELO2/GPR137C/PIP4P1/PIM1	21
BP	GO:0060999	positive regulation of dendritic spine development	17/4058	39/18870	0.00162464	0.0161162	0.0123053	MAPK6/PAFAH1B1/MAPKAPK5/EIF4G2/MECP2/DHX36/APOE/FMR1/TIAM1/ZMYND8/CAPRIN2/EPHB2/CDKL5/BAIAP2/NLGN2/SHANK3/DLG5	17
BP	GO:0006735	NADH regeneration	10/4058	18/18870	0.00163958	0.0161162	0.0123053	HK2/HK1/PFKP/PKM/ENO1/PFKL/FOXK2/FOXK1/ENO2/TPI1	10
BP	GO:0010755	regulation of plasminogen activation	10/4058	18/18870	0.00163958	0.0161162	0.0123053	ANXA2/SERPINE1/PLAUR/ENO1/SERPINE2/THBS1/MELTF/CTSZ/PLAU/SERPINF2	10
BP	GO:0045780	positive regulation of bone resorption	10/4058	18/18870	0.00163958	0.0161162	0.0123053	SPP1/ADAM8/PRKCA/PLEKHM1/ITGB3/DEF8/DCSTAMP/LTBP3/SRC/TFRC	10
BP	GO:0061621	canonical glycolysis	10/4058	18/18870	0.00163958	0.0161162	0.0123053	HK2/HK1/PFKP/PKM/ENO1/PFKL/FOXK2/FOXK1/ENO2/TPI1	10
BP	GO:0061718	glucose catabolic process to pyruvate	10/4058	18/18870	0.00163958	0.0161162	0.0123053	HK2/HK1/PFKP/PKM/ENO1/PFKL/FOXK2/FOXK1/ENO2/TPI1	10
BP	GO:1904031	positive regulation of cyclin-dependent protein kinase activity	10/4058	18/18870	0.00163958	0.0161162	0.0123053	RGCC/ADAM17/HSP90AB1/PKD2/AKT1/EGFR/PKD1/CCND3/SPDYA/MAPRE3	10
BP	GO:2000811	negative regulation of anoikis	10/4058	18/18870	0.00163958	0.0161162	0.0123053	BCL2/ITGB1/PTK2/PIK3R3/MCL1/ITGA5/TLE1/CAV1/SRC/NOTCH1	10
BP	GO:0021987	cerebral cortex development	42/4058	127/18870	0.00164579	0.0161519	0.0123326	FLNA/LAMB1/COL3A1/SLC38A2/PLCB1/TACC1/PAFAH1B1/NARS1/CTNNB1/RHOA/MECP2/ROBO1/NDEL1/TACC2/GART/TSC1/SLIT2/NDE1/BMERB1/FOXP2/SUN1/EGFR/BBS2/YWHAE/NF1/PTPRS/SYNE2/GLI3/FAT4/TACC3/HIF1A/BAX/WDR47/DIXDC1/DAB2IP/CNTNAP2/ATIC/TRA2B/DAB1/PPP1R9B/MBOAT7/TUBA1A	42
BP	GO:0007091	metaphase/anaphase transition of mitotic cell cycle	33/4058	94/18870	0.00165559	0.0161974	0.0123674	ACTB/NEK6/ANAPC5/SMARCA4/SMARCC1/MAD1L1/KNTC1/CDC16/CDK5RAP2/ANAPC4/KLHL22/HECW2/ANAPC1/TPR/LCMT1/DUSP1/SMARCB1/SMARCC2/TACC3/PHF10/ANAPC7/BCL7B/IK/SMARCD2/GEN1/BUB3/SMARCD1/CENPE/ZWILCH/KNL1/SMARCD3/BCL7C/TEX14	33
BP	GO:0009791	post-embryonic development	33/4058	94/18870	0.00165559	0.0161974	0.0123674	MYO1E/SEMA3C/FBN1/BCL2/ITPR1/IGF2R/AGO2/ARID5B/CDH23/MECP2/HEG1/CCDC47/ERCC1/GIGYF2/INPPL1/ZFX/VEGFA/MTOR/KMT2A/KDM5B/BCL2L11/SGPL1/BAX/SZT2/ASH1L/NR4A2/EFEMP1/ATN1/ASL/ATRX/STK36/CSRNP1/PPP1R13L	33
BP	GO:0000280	nuclear division	121/4058	441/18870	0.00166994	0.0163125	0.0124552	FLNA/RGCC/EML4/NFIB/PLCB1/WAPL/RPS6KA2/CHFR/MEIKIN/TOM1L2/CTDP1/HNRNPU/ANKLE2/ANAPC5/UBR2/RHOA/SMC1A/PRICKLE1/NDEL1/TOP2B/UBXN2B/RAD50/MLH1/NDE1/MAD1L1/KNTC1/CDC16/CDK5RAP2/BAZ1B/INO80/PPP2R1A/CENPC/AKAP8L/IGF1/MARF1/SUN1/NUMA1/KLHL22/BAG6/SPAST/KIF2A/KPNB1/TPR/LCMT1/DUSP1/NCAPD3/SEH1L/RAD51D/RACGAP1/TOP6BL/BCL2L11/DDB1/NCAPG2/NUDC/SPIRE1/SH2B1/BRCA2/KLHDC3/MASTL/MSH5/AKAP8/ANAPC7/BECN1/FBXW5/ARH…	121
BP	GO:0042330	taxis	128/4058	470/18870	0.00168455	0.0164296	0.0125447	SEMA3C/LSP1/GPNMB/ADAM17/TYMP/RALA/SERPINE1/ADAM8/PLAUR/FLT1/PDGFD/ADGRE2/NEDD9/MAPK1/MTUS1/IL6R/PIK3CB/SMOC2/P2RX4/PLEC/GBF1/FLRT2/PIP5K1A/SPI1/ITGAV/CSF3R/UNC5C/PLA2G7/RAC1/WNK1/PTK2/NUP85/SEMA5A/MPP1/ARRB2/STK39/NR4A1/PIP5K1C/STX4/RHOA/SWAP70/ROBO1/PRKD1/ADAM10/SRP54/SMAD3/SLIT2/SLC8B1/CXCL3/PDGFRA/RYK/AKIRIN1/HMGB1/CDH13/ITGB2/C5AR2/MMP2/CSF1/VEGFA/ITGB3/TGFB1/PTK2B/BIN2/DUSP1/PLXNA3/SEMA4D/H…	128
BP	GO:0035051	cardiocyte differentiation	52/4058	165/18870	0.00170264	0.0165803	0.0126597	SEMA3C/PRKG1/SYNE1/ITGB1/LMNA/MAPK1/PLEC/ACVR1/CTDP1/HNRNPU/ARRB2/MAML1/KDM6B/PRICKLE1/TSC1/PDCD4/PDGFRA/IGF1/FHOD3/NOX4/VEGFA/DHX36/EGFR/MTOR/TGFB1/MYH6/MYO18B/REST/ALPK3/MYOCD/RARB/TGFBR3/ADPRHL1/GATA6/TENM4/RARA/MEIS1/TBX2/SLC9A1/JAG1/NRG1/GATA4/PDGFRB/EDNRA/SPRY1/CBY1/CALR/NOTCH1/ASB2/GREM1/IFT20/INHBA	52
BP	GO:0002886	regulation of myeloid leukocyte mediated immunity	23/4058	59/18870	0.00170873	0.0165881	0.0126657	FGR/ADGRE2/RABGEF1/SPI1/PRAM1/STX4/IL4R/STXBP2/ITGB2/PDPK1/MAVS/DHX36/SNX4/DDX21/STXBP1/BTK/C3/DDX1/CD300A/ADORA2B/UNC13D/VAMP8/BCR	23
BP	GO:0009161	ribonucleoside monophosphate metabolic process	23/4058	59/18870	0.00170873	0.0165881	0.0126657	UPP1/CASK/MPP1/GART/CMPK1/ADSS2/ADK/DLG2/AK2/AMPD3/AMPD2/ADSL/CAD/AK4/TJP2/AK3/UCK2/ATIC/MAGI3/AK1/UCKL1/GUK1/PAICS	23
BP	GO:0010770	positive regulation of cell morphogenesis	16/4058	36/18870	0.0017268	0.0167377	0.0127799	CUX1/PAFAH1B1/PRKDC/IL1RAPL1/PTPRD/DHX36/PARP6/SS18L1/TIAM1/CAPRIN2/FBXW8/EPHA4/HDAC6/EPHB2/CDKL5/BAIAP2	16
BP	GO:0008608	attachment of spindle microtubules to kinetochore	20/4058	49/18870	0.00174817	0.0169187	0.0129181	EML4/HNRNPU/MAD1L1/KNTC1/CENPC/RCC2/SEH1L/RACGAP1/PMF1/BECN1/MIS12/BUB3/MAPRE1/ECT2/CENPE/ZWILCH/KNL1/DSN1/ABRAXAS2/TEX14	20
BP	GO:2000142	regulation of DNA-templated transcription initiation	29/4058	80/18870	0.00176569	0.017062	0.0130275	MITF/MED13/MED15/PSMC6/TAF2/NFKBIA/HMGB1/TAF1/ERCC1/MED26/DHX36/MED1/BCLAF1/TAF11/CAND1/PWWP2A/TAF12/ERCC6/RRN3/JUN/SETX/MED12/MED25/MDC1/FOSL1/ZNHIT1/MED24/MED16/TBP	29
BP	GO:0007623	circadian rhythm	62/4058	204/18870	0.00178787	0.0172498	0.0131709	PPARG/RORA/PRKG1/FXR1/THRAP3/NCOR1/OGT/CSNK1D/EP300/HNRNPU/ATF4/LGR4/PRKDC/SIN3A/HUWE1/MAPK10/KDM2A/CRTC1/NR1H3/HNRNPR/BHLHE40/USP7/ROCK2/PER1/PARP1/TARDBP/PSPC1/GFPT1/TOP1/MTOR/ID2/PHLPP1/OPN3/KMT2A/RELB/NONO/PML/MTA1/DDB1/PPP1CB/NPAS2/EZH2/KDM5A/HOMER1/RBM4/SETX/NFIL3/METTL3/EGR1/RAI1/PER2/PRKAA1/CRY2/CSNK1E/KLF10/NOCT/HDAC1/CRY1/KCND2/PPP1CA/GNA11/GPR176	62
BP	GO:0035967	cellular response to topologically incorrect protein	37/4058	109/18870	0.00180023	0.0173226	0.0132265	EIF2AK3/ATF4/UGGT2/QRICH1/PTPN1/ERO1A/ABCB10/DNAJC10/OS9/HSF1/BAG6/MBTPS1/CREBZF/PARP6/ATF6B/BCL2L11/CDK5RAP3/AMFR/ATF3/BAX/OPTN/ERN1/UFD1/AUP1/HSPD1/DAB2IP/HDAC6/UGGT1/TMED2/PPP1R15A/RHBDD2/PPP1R15B/BAG3/STUB1/ABCA7/RNF126/TBL2	37
BP	GO:1901654	response to ketone	63/4058	208/18870	0.00181014	0.0173226	0.0132265	SPP1/SGK1/TRERF1/EIF4E/IGFBP7/NASP/ABHD2/GPI/FBP1/ADCY3/XRN1/GOLPH3/POSTN/STK39/SIN3A/USP8/PRKD1/NR1H3/YAP1/SLIT2/ROCK2/AKT1/SH3RF1/PARP1/FOS/RPS6KB1/HSF1/IGF1R/TGFB1/LARP1/PRKCE/SLIT3/PAPPA/TGFBR3/FOSB/CAD/THBS1/AKAP8/ADCY5/TNC/FDX1/DDIT4/SMYD3/HDAC6/CAV1/GNAI1/GNB1/GBA1/PRKAA1/PTGER4/SRC/RELA/FOSL1/PPP1R9B/RECQL5/CALR/PSPH/FBXO32/SP1/ACE/INHBA/CDKN1A/ABCB4	63
BP	GO:0098780	response to mitochondrial depolarisation	11/4058	21/18870	0.00181196	0.0173226	0.0132265	HK2/HUWE1/CDC37/AMBRA1/ATG13/VDAC1/MFN2/OPTN/BECN1/HDAC6/GBA1	11
BP	GO:0099010	modification of postsynaptic structure	11/4058	21/18870	0.00181196	0.0173226	0.0132265	RAP1B/CYFIP1/RHOA/RHOB/TIAM1/PFN1/STAU1/SYNPO/BAIAP2/WASF1/WASF3	11
BP	GO:0099515	actin filament-based transport	11/4058	21/18870	0.00181196	0.0173226	0.0132265	MYO1E/MYO1D/ACTN4/MYO1F/SYNE2/MYO1C/MYO6/MYO19/FNBP1L/MYO1B/MYO5C	11
BP	GO:0141087	positive regulation of inflammasome-mediated signaling pathway	11/4058	21/18870	0.00181196	0.0173226	0.0132265	CD36/PLCG2/PRKD1/DDX3X/MAVS/BTK/MARK4/PTPN22/GBP2/DHX33/ATAT1	11
BP	GO:0051647	nucleus localization	15/4058	33/18870	0.00181531	0.0173282	0.0132307	DYNC1H1/LMNA/PCM1/PAFAH1B1/TLK2/HOOK3/SUN1/MTOR/SYNE2/CLMN/NUDC/BIN1/DCTN1/CDK9/NTN1	15
BP	GO:0006352	DNA-templated transcription initiation	49/4058	154/18870	0.0018201	0.0173476	0.0132456	MITF/MED13/MED15/BDP1/SMARCA4/PSMC6/TAF2/CRCP/BAZ2A/NFKBIA/HMGB1/GTF3C1/TAF1/ERCC1/GTF2E2/RSF1/MED26/DHX36/GTF2B/MED1/NFKBIZ/BCLAF1/SMARCB1/TAF11/BRF1/CAND1/PWWP2A/CDK7/TAF12/ERCC6/RRN3/JUN/SETX/MED12/CDK9/UBTF/MED25/MDC1/PAAF1/TAF1C/ELOA/GTF3C5/FOSL1/ZNHIT1/MED24/MED16/CAVIN1/TBP/GTF2F1	49
BP	GO:0001764	neuron migration	55/4058	177/18870	0.0018241	0.0173594	0.0132546	FLNA/PRKG1/COL3A1/FYN/NAV1/CELSR1/ULK4/TUBGCP2/FLRT2/PCM1/PAFAH1B1/UNC5C/SPOCK1/ADGRL3/RAC1/CTNNB1/RHOA/NDEL1/TOP2B/LRIG2/SH3RF1/PLXNB2/NDE1/ARHGEF2/MAP1B/VEGFA/LRP12/YWHAE/ACAP3/PLXNA3/PLXNA1/MARK1/HSP90AA1/CXCL12/STAT3/NSMF/UNK/BAX/TBX20/DDIT4/ITGA3/DAB2IP/NR4A2/ZNF609/DCLK1/CDKL5/DAB1/TUBA1A/NTN1/DNAAF4/SEMA3A/KIRREL3/NRG3/KIF20B/CXCR4	55
BP	GO:0071478	cellular response to radiation	56/4058	181/18870	0.00186029	0.017677	0.0134971	MDM2/EP300/ATF4/BARD1/PTPRK/XRCC6/TLK2/RBX1/YAP1/TAF1/PARP1/DDB2/ERCC1/INO80/NEDD4/NUCKS1/WRN/MMP2/NPM1/HSF1/DHX36/RHOB/NMT1/XPC/EEF1D/OPN3/TP53BP1/DDB1/STK11/BRCA2/RAD9A/BAX/NOC2L/MME/METTL3/EGR1/CRY2/NMT2/TNKS1BP1/POLH/HUS1/NET1/BLM/SDE2/ECT2/CRY1/MYC/SWI5/TMEM161A/MMP9/CHEK2/POLD1/CDKN1A/GADD45A/MAPK13/FIGNL1	56
BP	GO:0009649	entrainment of circadian clock	14/4058	30/18870	0.00188137	0.0178234	0.0136089	CRTC1/BHLHE40/PER1/ID2/PHLPP1/PML/MTA1/PPP1CB/RBM4/PER2/CRY2/CRY1/PPP1CA/GNA11	14
BP	GO:0039694	viral RNA genome replication	14/4058	30/18870	0.00188137	0.0178234	0.0136089	PCBP2/ATG16L2/TOP2B/TASOR/MORC2/SMARCB1/TMEM41B/FMR1/FBXL2/DDX56/ATG16L1/TRIM28/HMGA2/INPP5K	14
BP	GO:0045766	positive regulation of angiogenesis	57/4058	185/18870	0.00189437	0.0178843	0.0136553	ITGAX/HK2/SERPINE1/AGO2/FLT1/HIPK2/BTG1/ITGB8/ITGB1/SMOC2/HIPK1/WNK1/SEMA5A/ENG/PRKD1/TJP1/PKM/PRKCA/PDPK1/ITGA5/CTSH/GRN/VEGFA/PDCD6/RHOB/ITGB3/ANGPTL4/PTK2B/PIK3R6/PTGIS/SASH1/SMAD1/HSPB1/STAT3/GATA6/HIF1A/THBS1/C3/EMC10/C5AR1/ETS1/PRKD2/ADAM12/SPHK1/F3/GATA4/DDAH1/TEK/GREM1/HMGA2/SP1/HMOX1/VEGFC/ACVRL1/CXCR4/ECM1/ADM	57
BP	GO:1904018	positive regulation of vasculature development	57/4058	185/18870	0.00189437	0.0178843	0.0136553	ITGAX/HK2/SERPINE1/AGO2/FLT1/HIPK2/BTG1/ITGB8/ITGB1/SMOC2/HIPK1/WNK1/SEMA5A/ENG/PRKD1/TJP1/PKM/PRKCA/PDPK1/ITGA5/CTSH/GRN/VEGFA/PDCD6/RHOB/ITGB3/ANGPTL4/PTK2B/PIK3R6/PTGIS/SASH1/SMAD1/HSPB1/STAT3/GATA6/HIF1A/THBS1/C3/EMC10/C5AR1/ETS1/PRKD2/ADAM12/SPHK1/F3/GATA4/DDAH1/TEK/GREM1/HMGA2/SP1/HMOX1/VEGFC/ACVRL1/CXCR4/ECM1/ADM	57
BP	GO:0033233	regulation of protein sumoylation	12/4058	24/18870	0.00189634	0.0178843	0.0136553	CTNNB1/GNL3L/SAE1/UBA2/CAPN3/GNL3/EGR1/UBE2I/RELA/PIAS4/PIAS3/HMG20B	12
BP	GO:0044827	modulation by host of viral genome replication	13/4058	27/18870	0.00191337	0.0179789	0.0137276	SMC5/EEF1A1/SMC6/NUCKS1/TMEM41B/FMR1/TBC1D20/FBXL2/DDX56/ZFYVE1/CCNK/VAPA/ZBED1	13
BP	GO:1904357	negative regulation of telomere maintenance via telomere lengthening	13/4058	27/18870	0.00191337	0.0179789	0.0137276	HNRNPC/XRN1/HNRNPU/TNKS/GNL3L/PARP1/HNRNPA1/EXOSC10/TENT4B/NAT10/CTC1/SRC/SLX4	13
BP	GO:0033120	positive regulation of RNA splicing	19/4058	46/18870	0.00191496	0.0179789	0.0137276	SLC38A2/THRAP3/CIRBP/DAZAP1/NUP98/SNRNP70/RBMX/NCL/RBM3/TRA2A/SRSF1/CLNS1A/U2AF2/NCBP1/ERN1/SETX/TRA2B/HABP4/WDR77	19
BP	GO:0030308	negative regulation of cell growth	58/4058	189/18870	0.00192638	0.0180322	0.0137683	SPP1/SEMA3C/BCL2/SPAG9/BTG1/MEG3/FBP1/CTDP1/SEMA5A/SMARCA4/MECP2/SMAD3/SLIT2/JADE1/ACVR1B/RYK/ENO1/PPP2R1A/DDX3X/TGFB1/SERPINE2/ADIPOR1/PLXNA3/PTPRS/SEMA4D/PML/SLIT3/SEMA4A/IP6K2/STK11/SIPA1/ULK1/CAPRIN2/IFRD1/DCSTAMP/NDRG3/BCL6/HDAC6/RBBP7/SESN2/SEMA4B/SH3BP4/BMPR2/DCBLD2/ING1/PPP1R9B/NTN1/GREM1/MAP2/SEMA3A/SEMA6B/INHBA/TSPYL2/CDKN1B/CDKN1A/PRDM11/ACVRL1/CCDC85B	58
BP	GO:0070302	regulation of stress-activated protein kinase signaling cascade	58/4058	189/18870	0.00192638	0.0180322	0.0137683	MAP4K4/PLCB1/HIPK2/MECOM/ULK4/MAPK1/NCOR1/FOXO1/ITCH/CCN2/SPI1/PAFAH1B1/MAP3K4/TAOK1/STK39/DUSP16/TNIK/PDCD4/MAPK8IP3/PER1/SH3RF1/RB1CC1/HMGB1/EZR/XIAP/MAPKBP1/IGF1R/RIPK2/VEGFA/EGFR/PTK2B/DUSP1/PHLPP1/SASH1/NPPA/RASSF2/AXIN1/PTPN22/HIPK3/MID1/NOD1/GADD45B/MINK1/DAB2IP/MAP2K2/SPHK1/TAOK2/STK25/EPHB1/HGF/MAP3K10/ZNF622/TRAF2/MYC/SERPINF2/SEMA3A/ANKRD6/GADD45A	58
BP	GO:0045927	positive regulation of growth	75/4058	256/18870	0.00196173	0.0183357	0.014	FN1/BCL2/ADAM17/MAPKAP1/PLCB1/SMURF1/ZFPM2/CYFIP1/PAFAH1B1/CEP43/RPS6KA1/EIF4G1/SEMA5A/EIF4G2/MECP2/ADAM10/YAP1/IST1/RUFY3/RFTN1/TRPV2/TEAD1/AKT1/EZR/INO80/DDX3X/IGF1/MAP1B/CSF1/SLC23A2/RPS6KB1/KLHL22/VEGFA/EGFR/BBS2/MTOR/MACF1/PTK2B/GHR/SMARCB1/LIMK1/ACACB/SEMA4D/RPTOR/KDM2B/TGFBR3/CAPN3/BASP1/CXCL12/GATA6/MEGF8/SMAD7/NCBP1/TBX20/YBX3/TBX2/SPHK1/SLC9A1/MMP14/ZNF639/GDI1/SLC25A33/CDKL5/BMPR2/EXOS…	75
BP	GO:0018108	peptidyl-tyrosine phosphorylation	80/4058	276/18870	0.00197293	0.018413	0.014059	FGR/CD36/PLCG2/ADAM17/CBLB/FYN/FLT1/PDGFD/EPHA3/NEDD9/IL6R/ZFYVE28/GGNBP2/ACVR1/CD44/CLK1/ABL2/PTK2/PTPN1/LONP1/TNFRSF14/MVP/PDGFRA/NCL/ZGPAT/TNK2/ITGB2/ARHGEF2/PPP2R1A/ITGA5/IGF1/HSF1/IGF1R/RIPK2/NOX4/VEGFA/EGFR/MTOR/ITGB3/SH3BP5/TGFB1/PTPN11/PTK2B/GHR/PRKCE/SEMA4D/BTK/PARP14/FGF7/OSBP/CLK4/CLK2/CASS4/EPHA4/SAMSN1/DDR2/JAK3/ERRFI1/FLT3/CAV1/EFEMP1/AATK/SRC/PDGFRB/CD300A/EPHB2/HGF/PTPN6/PPP2R5B/T…	80
BP	GO:0008088	axo-dendritic transport	28/4058	77/18870	0.00199049	0.0185493	0.0141631	DYNC1H1/RABGEF1/DST/PAFAH1B1/HNRNPU/SPG7/MECP2/SPG11/NDEL1/ARL8B/MAPK8IP3/AP3D1/KIF1B/AP3S2/ARL8A/SPAST/DLG2/HSPB1/HIF1A/STAU1/HDAC6/ARMCX3/KIF1C/KIF3A/KIF3B/TMEM108/MAP2/UCHL1	28
BP	GO:0046328	regulation of JNK cascade	43/4058	132/18870	0.00203043	0.0188936	0.014426	MAP4K4/PLCB1/HIPK2/MECOM/ULK4/NCOR1/ITCH/CCN2/PAFAH1B1/TAOK1/DUSP16/TNIK/PDCD4/MAPK8IP3/PER1/SH3RF1/RB1CC1/HMGB1/XIAP/MAPKBP1/IGF1R/RIPK2/EGFR/PTK2B/PHLPP1/NPPA/RASSF2/AXIN1/PTPN22/HIPK3/NOD1/GADD45B/MINK1/DAB2IP/TAOK2/EPHB1/MAP3K10/ZNF622/TRAF2/SERPINF2/SEMA3A/ANKRD6/GADD45A	43
BP	GO:0030316	osteoclast differentiation	36/4058	106/18870	0.00203866	0.0189421	0.014463	CD109/FAM20C/MITF/ANXA2/FBN1/NEDD9/TCIRG1/PAFAH1B1/CTNNB1/SBNO2/TOB2/JUNB/FOS/LILRB3/CSF1/TFE3/MTOR/NF1/FOSL2/RPTOR/RASSF2/OSCAR/UBASH3B/ATP6AP1/DCSTAMP/PRXL2A/SRC/LILRB1/KLF10/GPR183/TFRC/SLC4A2/PIAS3/SLC9B2/LRRC17/GPC3	36
BP	GO:0016237	lysosomal microautophagy	9/4058	13/18870	0.00204525	0.0189472	0.0144669	RB1CC1/ATG13/ATG4B/ATG2B/ULK1/ATG16L1/ATG2A/ZNF418	8
BP	GO:2000622	regulation of nuclear-transcribed mRNA catabolic process, nonsense-mediated decay	9/4058	13/18870	0.00204525	0.0189472	0.0144669	PABPC1/UPF3A/DHX34/HNRNPAB/NBAS/CASC3/RBM8A/MAGOHB	8
BP	GO:0035148	tube formation	48/4058	151/18870	0.00205684	0.0190265	0.0145275	HECTD1/NFIB/RALA/DLC1/CELSR1/CTNNB1/SUFU/BRD2/PRICKLE1/TSC1/GLMN/PLXNB2/APAF1/ARHGAP35/MTHFD1L/DVL3/PHACTR4/SETD2/VEGFA/TGFB1/TULP3/KDM2B/BCL2L11/ST14/PFN1/MTHFD1/IFT172/HIF1A/SKI/DEAF1/IFT52/RARA/MED12/DAB2IP/TSC2/SDC4/ITGB1BP1/CECR2/CEP290/TMED2/IFT122/NOTCH1/GREM1/TGM2/STIL/PODXL/KIF20B/ADM	48
BP	GO:0003176	aortic valve development	18/4058	43/18870	0.00208859	0.0192352	0.0146868	TNFRSF1B/ELN/RHOA/ROBO1/SLIT2/ROCK2/TGFB1/CDH11/NFATC1/NPPA/SLIT3/TBX20/HEYL/JAG1/GATA4/BMPR2/NOTCH1/SMAD6	18
BP	GO:0045663	positive regulation of myoblast differentiation	18/4058	43/18870	0.00208859	0.0192352	0.0146868	PLCB1/BTG1/ACTB/SMARCA4/SMARCC1/AKIRIN1/SMARCB1/SMARCC2/PHF10/SMYD1/HIF1AN/SMARCD2/BOC/SOX4/IGFBP3/SMARCD1/SMARCD3/LRRC8A	18
BP	GO:0090317	negative regulation of intracellular protein transport	18/4058	43/18870	0.00208859	0.0192352	0.0146868	CD36/UBE2G2/BARD1/SUFU/LRRK2/OS9/CHP1/NF1/LMAN1/SUMO1/RANGAP1/UBE2J1/ITGB1BP1/GDI1/INSIG1/PKIG/ANGPT1/INPP5K	18
BP	GO:0050821	protein stabilization	65/4058	217/18870	0.00209576	0.0192526	0.0147001	FLNA/LAMP1/IFI30/USP33/HSP90AB1/EP300/MDM4/SEC16A/CDC37/TSC1/COG3/SMAD3/USP7/MAPK8IP3/USP13/TAF1/CHP1/NAA16/NCLN/IGF1/DVL3/HPS4/NPM1/CTNND1/GRN/BAG6/CCT6A/TBL1X/STXBP1/CCT4/MFSD1/PARVA/USP36/RASSF2/HIP1/PFN1/COG7/IP6K2/HSP90AA1/GTPBP4/VHL/WIZ/CDK7/SMAD7/SUMO1/EPHA4/HSPD1/SAV1/GET1/SOX4/CCT2/TNIP2/HCFC1/NOP53/CAMLG/BAG3/CALR/TELO2/STUB1/PIM1/CHEK2/PEX6/IFT46/BAG1/ATP1B3	65
BP	GO:0001837	epithelial to mesenchymal transition	55/4058	178/18870	0.0020966	0.0192526	0.0147001	FLNA/GLIPR2/RGCC/ADAM8/COL1A1/DDX5/WWTR1/EPHA3/TCF7L2/ACVR1/PHLDB1/CTNNB1/PTK2/NCAM1/ENG/SMAD3/PDCD4/ROCK2/DDX17/FERMT2/TASOR/IGF1/AKNA/HNRNPAB/PDCD6/MTOR/TGFB1/ADIPOR1/MARK1/TIAM1/PHLDB2/TGFBR3/EZH2/TCOF1/HIF1A/SMAD7/TBX20/EPHA4/HEYL/DAB2IP/TRIM28/JAG1/POFUT2/LOXL2/EDNRA/MCRIP1/HGF/SPRY1/NOLC1/LRP6/NOTCH1/GREM1/HMGA2/DLG5/PEF1	55
BP	GO:0031647	regulation of protein stability	92/4058	325/18870	0.00211638	0.0194058	0.0148171	FLNA/ASPH/BCL2/LAMP1/MDM2/LMNA/MAPK1/IFI30/CHFR/B4GALT5/USP33/HSP90AB1/EP300/MDM4/PRKDC/USP4/SEC16A/USP8/CDC37/TSC1/LRRK2/COG3/SMAD3/USP7/MAPK8IP3/TRIM24/USP13/GNL3L/TAF1/TARDBP/CHP1/NAA16/NCLN/CTSH/DDI2/IGF1/DVL3/HPS4/NPM1/APTX/GGA3/CTNND1/GRN/BAG6/CCT6A/MTOR/TBL1X/STXBP1/CCT4/MFSD1/PARVA/USP36/RASSF2/HIP1/PFN1/COG7/IP6K2/HSP90AA1/GTPBP4/CAPN3/VHL/GIPC1/WIZ/CDK7/SENP2/SMAD7/SUMO1/EPHA4/HSPD1/RAD…	92
BP	GO:0014812	muscle cell migration	37/4058	110/18870	0.00215971	0.0197455	0.0150765	BCL2/PRKG1/MDM2/SERPINE1/PDGFD/DOCK5/ABHD2/POSTN/SLIT2/AKIRIN1/MAP3K7/IGF1/SSH1/RPS6KB1/GRB10/ITGB3/NF1/GNA12/PLXNA1/PARVA/MYOCD/GNA13/SORL1/NR4A3/LRP1/DDR2/ITGB1BP1/BIN3/SRC/PDGFRB/PLAU/ADAMTS1/NET1/IGFBP3/NDRG4/ACE/PDGFA	37
BP	GO:0090263	positive regulation of canonical Wnt signaling pathway	37/4058	110/18870	0.00215971	0.0197455	0.0150765	COL1A1/KANK1/UBR5/CSNK1D/PPM1B/LGR4/CSNK1G2/WNK1/SEMA5A/TNKS/USP8/USP34/LRRK2/SMAD3/YAP1/CSNK1G1/XIAP/DDX3X/EGFR/TGFB1/TBL1X/SULF2/TBL1XR1/SMURF2/CAPRIN2/PRDM15/CTDNEP1/TRPM4/CAV1/PLEKHA4/CSNK1E/SRC/SOX4/DAPK3/RNF220/ADGRA2/GPC3	37
BP	GO:0006909	phagocytosis	70/4058	237/18870	0.00216451	0.0197606	0.015088	RAB7B/FGR/CD36/MYH9/PLCG2/P2RX7/FYN/RAB31/ITGB1/DOCK1/PIP5K1A/ITGAV/ANXA11/PLA2G5/SLC11A1/RAC1/PTK2/PIP5K1C/DYSF/SPG11/NR1H3/ARL8B/HMGB1/ITGB2/BLTP1/CSK/CDC42SE1/ITGB3/BIN2/LIMK1/PRKCE/PLSCR1/BTK/C2/DNM2/ABCA1/CD93/TMEM175/MYO18A/IRF8/RAB5A/MFGE8/RAB27A/SRPX/EIF2AK1/THBS1/C3/ELMO2/LRP1/BECN1/VAV2/RARA/SPHK1/JMJD6/ITGAL/SRC/CD300A/UNC13D/CD300LF/SPON2/PLD2/CALR/YES1/BCR/TGM2/ABCA7/PLA2G6/VPS33B/LM…	70
BP	GO:0090092	regulation of transmembrane receptor protein serine/threonine kinase signaling pathway	85/4058	297/18870	0.00217799	0.0198548	0.0151599	PPARG/CD109/PCSK6/FBN1/ZEB1/ADAM17/HIPK2/FSTL1/MAGI2/ZBTB7A/SMURF1/LTBP1/ACVR1/TRIM33/KCP/GLG1/OGT/HSP90AB1/EP300/SIN3A/ENG/SMAD3/CTDSPL2/ACVR1B/LATS2/SAP130/PARP1/CRIM1/PDPK1/XIAP/ZC3H3/SKIL/NUMA1/RBBP4/TGFB1/ARID4A/NREP/SULF1/UBE2D3/MYOCD/AXIN1/TGFBR3/STK11/SORL1/SH2B1/UBE2O/HTRA4/SNX25/GIPC1/GATA6/FKBP8/SKI/SMURF2/THBS1/SMAD7/CCN1/TBX20/LRP1/ARID4B/ITGA3/SUDS3/GATA4/RBBP7/SPRY1/BMPR2/HDAC1/ZNF…	85
BP	GO:0001649	osteoblast differentiation	75/4058	257/18870	0.00219705	0.0199995	0.0152704	PPARG/SPP1/FAM20C/TPM4/VCAN/COL1A1/IARS1/DDX5/WWTR1/IPO7/TCIRG1/IL6R/COL6A1/RUNX2/ACVR1/HNRNPC/HNRNPU/ATF4/LGR4/CTNNB1/PTK2/RBMX/SUFU/PRKD1/SMAD3/YAP1/RRBP1/JUNB/AKT1/CCDC47/FERMT2/CRIM1/IGF1/SYNCRIP/HDAC7/CLEC5A/NF1/DDX21/FOSL2/MEF2D/REST/SEMA4D/SMAD1/SNRNP200/GLI3/RASSF2/MRC2/GTPBP4/SKI/JUND/ZHX3/GABBR1/TNC/CCN1/ITGA11/DDR2/TRPM4/JAG1/RRAS2/IFT80/HGF/RSL1D1/NOCT/BMPR2/GLI2/IGFBP3/NOTCH1/GREM1/B…	75
BP	GO:1903844	regulation of cellular response to transforming growth factor beta stimulus	51/4058	163/18870	0.00222302	0.0202066	0.0154285	PPARG/CD109/FBN1/ZEB1/ADAM17/HIPK2/ZBTB7A/SMURF1/LTBP1/TRIM33/GLG1/OGT/HSP90AB1/EP300/SIN3A/ENG/SMAD3/LATS2/SAP130/PDPK1/SKIL/RBBP4/TGFB1/ARID4A/NREP/MYOCD/AXIN1/TGFBR3/STK11/HTRA4/SNX25/GIPC1/SKI/SMURF2/THBS1/SMAD7/ARID4B/ITGA3/SUDS3/RBBP7/SPRY1/HDAC1/PBLD/ING1/STUB1/PRDM16/HTRA3/ADAMTSL2/VEPH1/DKK3/SMAD6	51
BP	GO:0003281	ventricular septum development	27/4058	74/18870	0.00224359	0.0203642	0.0155488	HECTD1/MDM2/ZFPM2/ACVR1/MDM4/SUFU/ROBO1/HEG1/SLIT2/AP2B1/NSD2/TRIP11/NPRL3/SLIT3/TGFBR3/SMAD7/CCN1/HEYL/RBM15/SAV1/GATA4/XIRP2/SOX4/BMPR2/NOTCH1/MIR17HG/SMAD6	27
BP	GO:0010972	negative regulation of G2/M transition of mitotic cell cycle	25/4058	67/18870	0.00225508	0.02042	0.0155915	NABP1/INTS3/CHFR/BARD1/TAOK1/RAD50/UIMC1/MBTPS1/TOPBP1/CDK5RAP3/AVEN/TAOK2/NAE1/DONSON/HUS1/BLM/RINT1/NOP53/BABAM1/FZR1/MRNIP/VPS4A/RBBP8/CDKN1A/CDC14B	25
BP	GO:0050852	T cell receptor signaling pathway	46/4058	144/18870	0.00225625	0.02042	0.0155915	PLCG2/CBLB/FYN/MAPK1/IKBKB/PRAM1/WNK1/LAPTM5/THEMIS2/RFTN1/EIF2B3/CD276/HLA-A/NECTIN2/EZR/MAP3K7/CSK/KCNN4/RIPK2/DGKZ/FOSL2/NFKBIZ/EIF2B1/BTK/PTPN22/STK11/SHB/BTN3A3/NFKBID/EIF2B4/ERMAP/PRKD2/FCHO1/RELA/CD300A/PTPN6/PAWR/LAT/BTN2A2/EIF2B5/RBCK1/BCAR1/IKBKG/BTN3A1/CACNB4/BTN3A2	46
BP	GO:0007224	smoothened signaling pathway	47/4058	148/18870	0.00232465	0.0210088	0.016041	RORA/HIPK2/ARMC9/EXT1/RUNX2/SEPTIN2/HIPK1/SUFU/WDR11/HSPG2/NDST1/TBC1D32/PRRX1/SERPINE2/MGRN1/TULP3/GLI3/KIAA0586/TTC23/IFT172/FKBP8/MEGF8/IFT52/TUBD1/HHAT/DZIP1L/CENPJ/IFT81/CHSY1/IFT80/INTU/MAP3K10/GLI2/TMED2/DYNC2H1/STK36/DZIP1/IFT122/TUBA1A/EVC/IFT20/GORAB/CFAP410/STIL/DLG5/WDR19/GPC3	47
BP	GO:0044788	modulation by host of viral process	20/4058	50/18870	0.00233228	0.0210475	0.0160706	PC/IGF2R/SMC5/EEF1A1/ROCK2/SMC6/NUCKS1/TMEM41B/APOE/FMR1/ZDHHC20/RAB5A/CFL1/TBC1D20/FBXL2/DDX56/ZFYVE1/CCNK/VAPA/ZBED1	20
BP	GO:0071230	cellular response to amino acid stimulus	30/4058	85/18870	0.00239398	0.0215733	0.0164721	COL1A2/COL4A1/ZEB1/COL3A1/COL5A2/FYN/PDGFD/COL1A1/UBR1/COL6A1/LARS1/DNMT1/EP300/UBR2/RBX1/CAPN2/PDGFRA/MMP2/KLHL22/HSF1/EGFR/MTOR/RPTOR/NSMF/IPO5/COL16A1/SESN2/SH3BP4/BAIAP2/SLC7A5	30
BP	GO:0009132	nucleoside diphosphate metabolic process	16/4058	37/18870	0.00244184	0.021973	0.0167773	CASK/MPP1/CMPK1/DLG2/AK2/ENTPD6/ENTPD4/CAD/AK4/TJP2/AK3/MAGI3/RRM1/AK1/GUK1/ENTPD5	16
BP	GO:0014909	smooth muscle cell migration	33/4058	96/18870	0.00245443	0.0220548	0.0168397	BCL2/PRKG1/MDM2/SERPINE1/PDGFD/DOCK5/ABHD2/POSTN/SLIT2/MAP3K7/IGF1/SSH1/RPS6KB1/GRB10/ITGB3/NF1/GNA12/PLXNA1/PARVA/MYOCD/GNA13/SORL1/NR4A3/LRP1/DDR2/SRC/PDGFRB/PLAU/ADAMTS1/IGFBP3/NDRG4/ACE/PDGFA	33
BP	GO:0006893	Golgi to plasma membrane transport	22/4058	57/18870	0.00247357	0.022195	0.0169467	RAB31/SPTBN1/GGA1/ARFGEF2/GOLPH3/SEC16A/ANK3/ATP2C1/CSK/RABEP1/GGA3/BBS2/MACF1/OSBPL5/GGA2/ACSL3/VPS35L/KIF13A/EXOC1/OPTN/ARFRP1/PREPL	22
BP	GO:0032239	regulation of nucleobase-containing compound transport	9/4058	16/18870	0.00251814	0.0224985	0.0171785	IWS1/WNK1/NSUN2/AKAP8L/SUPT6H/SETD2/TPR/NUP153/NRDE2	9
BP	GO:1902969	mitotic DNA replication	9/4058	16/18870	0.00251814	0.0224985	0.0171785	POLA1/BRCA2/LIG1/BCL6/MCM6/RECQL5/GINS1/MCM3/MCM4	9
BP	GO:2000758	positive regulation of peptidyl-lysine acetylation	9/4058	16/18870	0.00251814	0.0224985	0.0171785	DIP2A/DEK/BAZ1B/SF3B1/DDX21/PML/ERCC6/PRKAA1/SOX4	9
BP	GO:0045911	positive regulation of DNA recombination	26/4058	71/18870	0.00252844	0.0225264	0.0171998	TRRAP/EP400/ACTB/MLH1/RIF1/MORF4L1/MBTD1/PARP1/WAS/TGFB1/NSD2/MORF4L2/TP53BP1/MMS19/SHLD2/PMS2/ERCC6/BRD8/ATAD5/WDR48/DMAP1/MEAF6/TFRC/PIAS4/MRNIP/HDGFL2	26
BP	GO:1903317	regulation of protein maturation	26/4058	71/18870	0.00252844	0.0225264	0.0171998	RASAL2/ANXA2/MYH9/MDM2/SERPINE1/ADAM8/LDLRAD3/PLAUR/RPS6KA2/INPP5B/GLG1/LRRK2/ENO1/XIAP/SERPINE2/THBS1/IFT52/SPON1/MMP14/MELTF/CTSZ/SRC/SOX4/PLAU/SERPINF2/IL1R2	26
BP	GO:0048524	positive regulation of viral process	24/4058	64/18870	0.00253255	0.0225311	0.0172034	PABPC1/ADARB1/TOP2B/VPS37B/SRPK2/HMGB1/DDX3X/RSF1/ATG12/LARP1/FMR1/P4HB/SRPK1/DDB1/KPNA6/FURIN/TBC1D20/STAU1/RAD23A/KPNA2/HACD3/VPS4A/NOTCH1/TRIM11	24
BP	GO:0043666	regulation of phosphoprotein phosphatase activity	19/4058	47/18870	0.00257475	0.0228741	0.0174653	MAGI2/HSP90B1/HSP90AB1/IKBKB/TSC1/ROCK2/MTOR/GNA12/PPP6R1/PPP6R2/MASTL/STYXL1/NUAK1/CRY2/ITGA1/PDGFRB/CD300A/PPP1R15A/PPP1R15B	19
BP	GO:0036503	ERAD pathway	37/4058	111/18870	0.00257954	0.0228843	0.0174731	RCN3/ECPAS/UBE2G2/HSP90B1/UGGT2/PSMC6/NPLOC4/DNAJC10/CCDC47/USP13/HM13/FAF2/OS9/BAG6/TMUB2/CANX/RNFT1/ERLIN1/TMEM67/AMFR/EDEM1/RNF121/MAN1B1/TMEM259/UFD1/AUP1/CAV1/UBE2J1/SGTA/UGGT1/BCAP31/RHBDD2/ANKZF1/CALR/STUB1/UBXN1/FBXO17	37
BP	GO:0014910	regulation of smooth muscle cell migration	31/4058	89/18870	0.00258982	0.0229108	0.0174933	BCL2/PRKG1/MDM2/SERPINE1/PDGFD/DOCK5/ABHD2/POSTN/SLIT2/MAP3K7/IGF1/SSH1/RPS6KB1/ITGB3/NF1/GNA12/PLXNA1/MYOCD/GNA13/SORL1/NR4A3/LRP1/DDR2/SRC/PDGFRB/PLAU/ADAMTS1/IGFBP3/NDRG4/ACE/PDGFA	31
BP	GO:0048145	regulation of fibroblast proliferation	31/4058	89/18870	0.00258982	0.0229108	0.0174933	FN1/PDGFD/IFI30/CTNNB1/PDGFRA/PARP10/FTH1/IGF1/EGFR/ITGB3/NF1/FOSL2/KMT2A/PML/ING5/SKI/LZTS2/BAX/DDR2/DAB2IP/CAV1/SPHK1/MED25/CTC1/CD300A/PAWR/MYC/DACH1/PDGFA/CDKN1A/EREG	31
BP	GO:0010631	epithelial cell migration	103/4058	372/18870	0.00259866	0.0229557	0.0175275	PPARG/GLIPR2/RGCC/EVL/MYH9/PLCG2/MAP4K4/ADAM17/PTPRG/KANK1/ITGB1/DOCK1/FSTL1/DOCK5/SPARC/PIK3CB/SMOC2/GPI/P2RX4/ADAM9/PIK3C2A/RAC1/PTK2/SEMA5A/NR4A1/RHOA/PRKX/MECP2/ROBO1/PRKD1/SLIT2/ROCK2/AKT1/HMGB1/CDH13/PIK3R3/PRKCA/MAP2K3/RHOJ/VASH1/PDPK1/CTSH/HDAC7/GRN/ADAMTS9/VEGFA/PDCD6/RHOB/MTOR/ITGB3/TGFB1/MACF1/NF1/PTPN11/PTK2B/ADIPOR1/PRKCE/SASH1/HSPB1/APOE/PXN/SEMA4A/FGF7/PFN1/VHL/GIPC1/HIF1A/THBS1/EM…	103
BP	GO:0035459	vesicle cargo loading	15/4058	34/18870	0.00260951	0.0229557	0.0175275	SEC31A/SAR1A/SEC24D/AP3D1/SEC24A/AP3S2/KIF13A/RAB1A/SEC23A/TBC1D20/SEC31B/MIA2/INSIG1/SEC24C/TMED2	15
BP	GO:0048841	regulation of axon extension involved in axon guidance	15/4058	34/18870	0.00260951	0.0229557	0.0175275	SEMA3C/SEMA5A/RYK/VEGFA/PLXNA3/SEMA4D/SEMA4A/CXCL12/MEGF8/HDAC6/PLXNA4/SEMA4B/BMPR2/SEMA3A/SEMA6B	15
BP	GO:0050775	positive regulation of dendrite morphogenesis	15/4058	34/18870	0.00260951	0.0229557	0.0175275	CUX1/PAFAH1B1/IL1RAPL1/PTPRD/DHX36/PARP6/SS18L1/TIAM1/CAPRIN2/FBXW8/EPHA4/HDAC6/EPHB2/CDKL5/BAIAP2	15
BP	GO:0003205	cardiac chamber development	52/4058	168/18870	0.00261519	0.0229735	0.0175411	SEMA3C/HECTD1/MDM2/ZFPM2/ACVR1/MDM4/MAML1/SUFU/ENG/ADAMTS6/ROBO1/HEG1/SLIT2/DHRS3/AP2B1/IGF1R/NDST1/TGFB1/MED1/NSD2/MYH6/TRIP11/SCN5A/PARVA/MYOCD/NPRL3/SLIT3/TGFBR3/ADPRHL1/GATA6/HIF1A/SMAD7/CCN1/TBX20/HEYL/TBX2/RBM15/SAV1/JAG1/NRG1/GATA4/EDNRA/XIRP2/SOX4/ADAMTS1/BMPR2/TEK/NOTCH1/MIR17HG/SMARCD3/SMAD6/PPP1R13L	52
BP	GO:0030217	T cell differentiation	87/4058	307/18870	0.00265106	0.0232561	0.0177569	RORA/BCL2/ZEB1/ADAM17/ADAM8/ITPKB/TCIRG1/IL6R/PPP3CB/RUNX2/VSIR/SPI1/ACTB/CTNNB1/PRKDC/CD83/SMARCA4/TMEM131L/RHOA/TSC1/SMARCC1/ZFP36L2/IL4R/JUNB/SH3RF1/AP3D1/HMGB1/PIK3R3/RPS6/AMBRA1/RIPK2/LMBR1L/MTOR/TGFB1/FOSL2/NFKBIZ/PIK3R6/SMARCB1/SMARCC2/KMT2A/RELB/GLI3/SEMA4A/PTPN22/SART1/STK11/STAT3/PHF10/SMAD7/SHB/JAK3/RARA/METTL3/CTSL/EGR1/NFKBID/PKNOX1/BCL6/PATZ1/DNAJA3/JMJD6/TRAF3IP2/GBA1/SMARCD2/KDELR…	87
BP	GO:0010632	regulation of epithelial cell migration	84/4058	295/18870	0.00268703	0.0235387	0.0179727	PPARG/GLIPR2/RGCC/EVL/PLCG2/MAP4K4/ADAM17/PTPRG/DOCK1/DOCK5/SPARC/PIK3CB/SMOC2/GPI/P2RX4/ADAM9/PIK3C2A/RAC1/PTK2/SEMA5A/RHOA/MECP2/PRKD1/SLIT2/ROCK2/AKT1/HMGB1/PRKCA/MAP2K3/RHOJ/VASH1/PDPK1/CTSH/HDAC7/GRN/ADAMTS9/VEGFA/PDCD6/RHOB/MTOR/ITGB3/TGFB1/MACF1/NF1/PTK2B/ADIPOR1/PRKCE/SASH1/HSPB1/APOE/SEMA4A/FGF7/PFN1/HIF1A/THBS1/EMC10/BCAS3/ETS1/ITGA3/DAB2IP/SRPX2/GLUL/PRKD2/PATZ1/HDAC6/ITGB1BP1/SRC/PTPN…	84
BP	GO:0050673	epithelial cell proliferation	129/4058	480/18870	0.00271354	0.0237378	0.0181248	PPARG/CD109/RGCC/LAMB1/ZEB1/NFIB/ADAM17/FLT1/LAMC1/MAPK1/ALDH1A2/COL8A1/SPARC/PIK3CB/RUNX2/TCF7L2/SRSF6/CASK/PTPRK/LGR4/RPS6KA1/CTNNB1/SEMA5A/PRKDC/NR4A1/PRKX/ROBO1/HSPG2/PRKD1/SMAD3/YAP1/TRIM24/AKT1/HMGB1/CDH13/PRKCA/VASH1/PDPK1/IGF1/GRN/VEGFA/EGFR/PDCD6/ITGB3/TGFB1/MED1/NF1/IGFBP4/NFKBIZ/ID2/BID/SULF1/SCN5A/BTK/APOE/RPTOR/KDM5B/VDR/FGF7/COL4A3/ZFP36/TGFBR3/STK11/VHL/CXCL12/STAT3/SULF2/BRCA2/IFT…	129
BP	GO:1990928	response to amino acid starvation	21/4058	54/18870	0.00275891	0.0241011	0.0184021	SLC38A2/MAPK1/LARS1/EIF2AK3/GCN1/ATF4/PRKD1/DEPDC5/WDR59/MTOR/RNF152/LARP1/SEH1L/NPRL3/ATF3/SZT2/BECN1/UCP2/SESN2/IMPACT/CDKN1A	21
BP	GO:0090100	positive regulation of transmembrane receptor protein serine/threonine kinase signaling pathway	35/4058	104/18870	0.00277267	0.0241446	0.0184354	PPARG/ADAM17/HIPK2/ACVR1/KCP/HSP90AB1/EP300/ENG/ACVR1B/PARP1/ZC3H3/NUMA1/TGFB1/SULF1/MYOCD/AXIN1/TGFBR3/STK11/SH2B1/UBE2O/GIPC1/GATA6/FKBP8/THBS1/CCN1/TBX20/GATA4/BMPR2/ZNF423/NOTCH1/BMP6/CSNK2B/INHBA/GPC3/ACVRL1	35
BP	GO:0039531	regulation of viral-induced cytoplasmic pattern recognition receptor signaling pathway	32/4058	93/18870	0.00278038	0.0241446	0.0184354	RAB7B/CD36/PLCG2/SEC14L1/RIOK3/CSNK1A1/GRAMD4/PUM1/NPLOC4/PRKD1/HMGB1/XIAP/DDX3X/MAVS/SLC15A3/PTPRS/BTK/MARK4/PTPN22/NAGK/TASL/FBXL2/UFD1/CAV1/NLRX1/GBP2/SRC/NOP53/DHX33/ATAT1/TNFAIP3/TRIM11	32
BP	GO:1902099	regulation of metaphase/anaphase transition of cell cycle	32/4058	93/18870	0.00278038	0.0241446	0.0184354	CHFR/ACTB/NEK6/ANAPC5/SMARCA4/SMARCC1/MAD1L1/KNTC1/CDC16/CDK5RAP2/ANAPC4/KLHL22/HECW2/TPR/LCMT1/DUSP1/SMARCB1/SMARCC2/PHF10/ANAPC7/BCL7B/IK/SMARCD2/GEN1/BUB3/SMARCD1/CENPE/ZWILCH/KNL1/SMARCD3/BCL7C/TEX14	32
BP	GO:1903432	regulation of TORC1 signaling	32/4058	93/18870	0.00278038	0.0241446	0.0184354	FNIP2/NPC1/CSNK1A1/LARS1/EP300/SIK3/USP4/RBX1/TSC1/USP7/AKT1/RHEB/DEPDC5/RPS6KB1/KLHL22/WDR59/RNF152/SEH1L/NPRL3/STK11/VHL/SZT2/TSC2/PRKAA1/OTUD5/SRC/SESN2/CTNS/TELO2/GPR137C/PIP4P1/PIM1	32
BP	GO:0007041	lysosomal transport	43/4058	134/18870	0.00279581	0.0241446	0.0184354	RAB7B/NPC1/IGF2R/LAMP1/GAK/VPS39/SORT1/AP1G1/GNPTG/LAPTM5/LRRK2/PXK/ARL8B/PSAP/HOOK3/AP3D1/HGS/TPCN2/NEDD4/PLEKHM1/GGA3/GRN/RHOB/HMGXB4/MGRN1/HGSNAT/KIF13A/SLC17A9/GCC2/SORL1/BIN1/GNPTAB/LRP1/BECN1/CHMP1B/VPS51/VPS52/CHMP1A/VPS18/USE1/VPS16/VPS4A/SPTBN5	43
BP	GO:0030050	vesicle transport along actin filament	10/4058	19/18870	0.00279797	0.0241446	0.0184354	MYO1E/MYO1D/ACTN4/MYO1F/MYO1C/MYO6/MYO19/FNBP1L/MYO1B/MYO5C	10
BP	GO:0035720	intraciliary anterograde transport	10/4058	19/18870	0.00279797	0.0241446	0.0184354	IFT88/IFT172/IFT52/TRAF3IP1/IFT81/IFT80/IFT74/IFT122/IFT20/IFT46	10
BP	GO:0044804	nucleophagy	10/4058	19/18870	0.00279797	0.0241446	0.0184354	WIPI2/RB1CC1/ATG12/ATG13/WDR45B/WDR45/ATG2B/ULK1/WIPI1/ATG2A	10
BP	GO:0051298	centrosome duplication	27/4058	75/18870	0.00279848	0.0241446	0.0184354	USP33/CENATAC/PKD2/CKAP5/ROCK2/CCDC57/NDE1/CDK5RAP2/XPO1/NPM1/CNTROB/CEP135/ALMS1/CEP295/TMEM67/NAT10/BRCA2/KIAA0753/FBXW5/ARHGEF10/CENPJ/GEN1/CHMP1B/CHMP1A/CEP295NL/STIL/CCP110	27
BP	GO:0071526	semaphorin-plexin signaling pathway	18/4058	44/18870	0.00283319	0.0243771	0.0186128	SEMA3C/FLNA/PLXNC1/RAC1/NCAM1/SEMA5A/PLXNB2/ECE1/PLXNA3/PLXNA1/SEMA4D/ARHGDIA/SEMA4A/PLXNA4/EDNRA/SEMA4B/SEMA3A/SEMA6B	18
BP	GO:0090114	COPII-coated vesicle budding	18/4058	44/18870	0.00283319	0.0243771	0.0186128	SEC31A/CSNK1D/SAR1A/SEC16A/SEC24D/SEC24A/PDCD6/RAB1A/SEC23A/TBC1D20/SEC31B/TRAPPC3/VAPA/INSIG1/SEC24C/TMED2/TRAPPC6A/PEF1	18
BP	GO:0031365	N-terminal protein amino acid modification	13/4058	28/18870	0.00287512	0.0246702	0.0188367	EP300/PPM1B/NAA50/NAA25/METAP1/NAA35/METAP2/NAA16/NMT1/HHAT/NMT2/SOX4/NAA10	13
BP	GO:0032801	receptor catabolic process	13/4058	28/18870	0.00287512	0.0246702	0.0188367	ANXA2/SMURF1/ITCH/PTPN1/LAPTM5/NEDD4/TGFB1/APOE/SNX25/FURIN/BECN1/MTMR2/CAPN1	13
BP	GO:0051303	establishment of chromosome localization	36/4058	108/18870	0.00292325	0.0249943	0.0190841	EML4/DYNC1H1/HNRNPU/NDEL1/MLH1/NDE1/MAD1L1/KNTC1/CENPC/RCC2/SUN1/NUMA1/KPNB1/SEH1L/RACGAP1/PMF1/NUDC/BECN1/GEM/MIS12/EML3/MAP1S/BUB3/CHMP1B/MAPRE1/ECT2/CHMP1A/VPS4A/SPDYA/DCTN2/CENPE/ZWILCH/KNL1/DSN1/ABRAXAS2/TEX14	36
BP	GO:0097062	dendritic spine maintenance	11/4058	22/18870	0.00292482	0.0249943	0.0190841	FYN/NEDD9/ZNF804A/TANC1/IGF1R/APOE/ZMYND8/CTTN/HOMER1/ITGA3/MTMR2	11
BP	GO:0150105	protein localization to cell-cell junction	11/4058	22/18870	0.00292482	0.0249943	0.0190841	FLNA/ACTB/VCL/TJP1/ZDHHC7/ARHGEF18/TJP2/F11R/MPP7/CGNL1/DLG5	11
BP	GO:1901879	regulation of protein depolymerization	30/4058	86/18870	0.00293239	0.0250155	0.0191003	ASPH/SPTBN1/RDX/ATXN7/NAV3/SVIL/SPTAN1/CAPG/TAOK1/SEMA5A/CAMSAP2/SWAP70/ADD1/BMERB1/ARHGEF2/ADD3/MAP1B/LIMA1/SPAST/HDGFL3/MID1/WDR47/FLII/HDAC6/WDR1/MAP1S/LMOD1/VILL/PLEKHH2/SPTBN5	30
BP	GO:0043153	entrainment of circadian clock by photoperiod	12/4058	25/18870	0.00293925	0.0250155	0.0191003	CRTC1/BHLHE40/PER1/ID2/PML/MTA1/PPP1CB/RBM4/PER2/CRY2/CRY1/PPP1CA	12
BP	GO:1902894	negative regulation of miRNA transcription	12/4058	25/18870	0.00293925	0.0250155	0.0191003	PPARG/NFIB/NCOR1/SMAD3/NCOR2/TGFB1/REST/GATA6/HIF1A/RARA/RELA/ZNF512B	12
BP	GO:0050920	regulation of chemotaxis	68/4058	232/18870	0.00304615	0.0255414	0.0195019	SEMA3C/ADAM17/SERPINE1/PDGFD/NEDD9/MAPK1/MTUS1/IL6R/SMOC2/P2RX4/SPI1/PLA2G7/RAC1/WNK1/PTK2/SEMA5A/MPP1/STK39/STX4/SWAP70/ROBO1/PRKD1/ADAM10/SMAD3/SLIT2/SLC8B1/PDGFRA/RYK/AKIRIN1/HMGB1/CDH13/C5AR2/CSF1/VEGFA/TGFB1/PTK2B/DUSP1/PLXNA3/SEMA4D/HSPB1/TIAM1/SEMA4A/OXSR1/MCU/CXCL12/MEGF8/THBS1/C5AR1/PADI2/PRKD2/HDAC6/DAPK2/F3/PLXNA4/PDGFRB/SEMA4B/BMPR2/GPR183/ADGRA2/CALR/NOTCH1/GREM1/SEMA3A/SEMA6B/VEGFC/…	68
BP	GO:0002753	cytosolic pattern recognition receptor signaling pathway	46/4058	146/18870	0.0030508	0.0255414	0.0195019	RAB7B/CD36/PLCG2/SEC14L1/HAVCR2/RIOK3/CSNK1A1/ITCH/GRAMD4/IKBKB/PUM1/NPLOC4/PRKD1/RFTN1/NFKBIA/IRF3/HMGB1/MAP3K7/XIAP/DDX3X/MAVS/RIPK2/SLC15A3/PTPRS/IRAK1/BTK/MARK4/PTPN22/NAGK/NOD1/TASL/FBXL2/UFD1/IPO5/CAV1/NLRX1/GBP2/SRC/RELA/TNIP2/NOP53/NLRP3/DHX33/ATAT1/TNFAIP3/TRIM11	46
BP	GO:0006002	fructose 6-phosphate metabolic process	7/4058	11/18870	0.00305618	0.0255414	0.0195019	HK2/FBP1/HK1/PFKP/GFPT1/PFKL/GFPT2	7
BP	GO:0006828	manganese ion transport	7/4058	11/18870	0.00305618	0.0255414	0.0195019	SLC39A8/SLC41A2/SLC11A1/ATP2C1/TMEM165/SLC39A14/ATP13A1	7
BP	GO:0030397	membrane disassembly	7/4058	11/18870	0.00305618	0.0255414	0.0195019	PAFAH1B1/NEK6/PRKCA/AKAP8L/LPIN1/DCTN1/CTDNEP1	7
BP	GO:0031953	negative regulation of protein autophosphorylation	7/4058	11/18870	0.00305618	0.0255414	0.0195019	ENG/MVP/CHP1/ERRFI1/CAV1/TESK1/IMPACT	7
BP	GO:0046710	GDP metabolic process	7/4058	11/18870	0.00305618	0.0255414	0.0195019	CASK/MPP1/DLG2/ENTPD4/TJP2/MAGI3/GUK1	7
BP	GO:0050847	progesterone receptor signaling pathway	7/4058	11/18870	0.00305618	0.0255414	0.0195019	TRERF1/MAPK1/UBR5/YAP1/ZDHHC7/NEDD4/SRC	7
BP	GO:0051386	regulation of neurotrophin TRK receptor signaling pathway	7/4058	11/18870	0.00305618	0.0255414	0.0195019	CYFIP1/ZDHHC17/SPRY1/PPP2R5B/CYFIP2/TMEM108/WASF1	7
BP	GO:0071895	odontoblast differentiation	7/4058	11/18870	0.00305618	0.0255414	0.0195019	FAM20C/SERPINE1/IPO7/TUBB/MAP1B/TGFB1/RPTOR	7
BP	GO:0072697	protein localization to cell cortex	7/4058	11/18870	0.00305618	0.0255414	0.0195019	EPB41L2/EZR/NUMA1/EPB41/GNAI1/PPP1R9B/GPSM2	7
BP	GO:0098885	modification of postsynaptic actin cytoskeleton	7/4058	11/18870	0.00305618	0.0255414	0.0195019	CYFIP1/RHOA/TIAM1/PFN1/BAIAP2/WASF1/WASF3	7
BP	GO:2000644	regulation of receptor catabolic process	7/4058	11/18870	0.00305618	0.0255414	0.0195019	ANXA2/ITCH/PTPN1/LAPTM5/APOE/FURIN/MTMR2	7
BP	GO:0003231	cardiac ventricle development	41/4058	127/18870	0.00305798	0.0255414	0.0195019	SEMA3C/HECTD1/MDM2/ZFPM2/ACVR1/MDM4/SUFU/ENG/ROBO1/HEG1/SLIT2/AP2B1/TGFB1/MED1/NSD2/MYH6/TRIP11/SCN5A/MYOCD/NPRL3/SLIT3/TGFBR3/HIF1A/SMAD7/CCN1/TBX20/HEYL/RBM15/SAV1/JAG1/NRG1/GATA4/EDNRA/XIRP2/SOX4/BMPR2/NOTCH1/MIR17HG/SMARCD3/SMAD6/PPP1R13L	41
BP	GO:0032365	intracellular lipid transport	20/4058	51/18870	0.00307225	0.0255587	0.0195151	ANXA2/NPC1/ABCG1/ARL8B/OSBPL2/TPCN2/CPT1A/TMEM41B/ABCA1/OSBP/ABCD4/SERAC1/VPS51/VPS52/LRP6/VPS4A/SLC25A20/GLTP/CPT1B/LDLRAP1	20
BP	GO:0034198	cellular response to amino acid starvation	20/4058	51/18870	0.00307225	0.0255587	0.0195151	SLC38A2/MAPK1/LARS1/EIF2AK3/GCN1/ATF4/PRKD1/DEPDC5/WDR59/MTOR/RNF152/SEH1L/NPRL3/ATF3/SZT2/BECN1/UCP2/SESN2/IMPACT/CDKN1A	20
BP	GO:0043407	negative regulation of MAP kinase activity	20/4058	51/18870	0.00307225	0.0255587	0.0195151	PPARG/PIK3CB/STK38/PTPN1/DUSP16/PDCD4/NF1/DUSP1/APOE/NPPA/PTPN22/HIPK3/CDK5RAP3/SORL1/DAB2IP/GBA1/CD300A/SPRY1/UCHL1/INPP5K	20
BP	GO:0090077	foam cell differentiation	17/4058	41/18870	0.00310513	0.0257981	0.0196978	PPARG/CD36/SOAT1/ITGAV/PLA2G5/EP300/ABCG1/NR1H3/NFKBIA/CSF1/ITGB3/TGFB1/ABCA5/ABCA1/NR1H2/PRKCH/SAMD1	17
BP	GO:0009100	glycoprotein metabolic process	102/4058	370/18870	0.00314084	0.0260602	0.019898	PCSK6/XYLT1/NPC1/BCL2/AGO2/PLCB1/CSGALNACT2/SLC39A8/SOAT1/ST3GAL6/OGA/EXT1/TCF7L2/TMTC1/ENGASE/GOLPH3/B4GALT5/OGT/UGGT2/CTNNB1/ALG13/GNPTG/COG3/RPN2/CHP1/GALNT10/IGF1/GFPT1/NDST1/PHLDA1/RPN1/CRPPA/ST3GAL2/CHSY3/SULF1/BTK/HEXB/MAN2A2/HGSNAT/MAN2B1/ST3GAL3/TMTC2/GUSB/COG7/EOGT/MAGT1/SULF2/EDEM1/RAB1A/GNPTAB/HIF1A/GALNT2/TMEM165/GALNT17/NCSTN/GANAB/GALNT6/MAN1B1/RAMP1/PRKCSH/JAK3/GFPT2/NDST2/CTSL/SG…	102
BP	GO:0030071	regulation of mitotic metaphase/anaphase transition	31/4058	90/18870	0.00315037	0.0261049	0.0199321	ACTB/NEK6/ANAPC5/SMARCA4/SMARCC1/MAD1L1/KNTC1/CDC16/CDK5RAP2/ANAPC4/KLHL22/HECW2/TPR/LCMT1/DUSP1/SMARCB1/SMARCC2/PHF10/ANAPC7/BCL7B/IK/SMARCD2/GEN1/BUB3/SMARCD1/CENPE/ZWILCH/KNL1/SMARCD3/BCL7C/TEX14	31
BP	GO:0043954	cellular component maintenance	26/4058	72/18870	0.00316068	0.0261558	0.019971	FYN/NEDD9/ZNF804A/KIFC3/SORT1/TJP1/ADGRB3/ERC1/FERMT2/TANC1/IGF1R/WHRN/ITGB3/APOE/MYOCD/PLEKHA7/DCTN1/ZMYND8/CTTN/HOMER1/ITGA3/MTMR2/PLXNA4/KIRREL1/NLGN2/ERC2	26
BP	GO:0050000	chromosome localization	38/4058	116/18870	0.00320581	0.0262444	0.0200387	EML4/DYNC1H1/LMNA/HNRNPU/NUP98/NDEL1/MLH1/NDE1/MAD1L1/KNTC1/CENPC/RCC2/SUN1/NUMA1/KPNB1/SEH1L/RACGAP1/PMF1/NUDC/BECN1/GEM/MIS12/EML3/MAP1S/BUB3/CHMP1B/MAPRE1/ECT2/CHMP1A/VPS4A/SPDYA/DCTN2/CENPE/ZWILCH/KNL1/DSN1/ABRAXAS2/TEX14	38
BP	GO:1902749	regulation of cell cycle G2/M phase transition	38/4058	116/18870	0.00320581	0.0262444	0.0200387	NABP1/PBX1/INTS3/CHFR/BARD1/TAOK1/SIN3A/MECP2/RAD50/RCC2/NPM1/UIMC1/MBTPS1/BRD4/TOPBP1/CDK5RAP3/MTA3/CDC25B/AVEN/ATAD5/TAOK2/CTC1/NAE1/RRM1/DONSON/HUS1/BLM/RINT1/NOP53/BABAM1/FZR1/MRNIP/VPS4A/RBBP8/CDKN1A/SMARCD3/CDC14B/RAD51C	38
BP	GO:0006303	double-strand break repair via nonhomologous end joining	24/4058	65/18870	0.003209	0.0262444	0.0200387	POLA1/ZBTB7A/XRCC6/PRKDC/KDM2A/TOP2B/DEK/MLH1/PSMD14/RIF1/HMGB1/ERCC1/HSF1/NSD2/TP53BP1/POLM/SHLD2/RNF168/ERCC6/XRCC1/HMGB2/POLQ/MRNIP/HMGA2	24
BP	GO:0010812	negative regulation of cell-substrate adhesion	24/4058	65/18870	0.003209	0.0262444	0.0200387	MAP4K4/SERPINE1/DLC1/COL1A1/KANK1/ACTN4/CASK/SPOCK1/POSTN/RHOA/TBCD/RCC2/NF1/PHLDB2/THBS1/BCL6/MMP14/JAG1/ITGB1BP1/MELTF/SRC/CORO2B/NOTCH1/ACVRL1	24
BP	GO:0035904	aorta development	24/4058	65/18870	0.003209	0.0262444	0.0200387	HECTD1/COL3A1/SUFU/ENG/ADAMTS6/PKD2/ROBO1/PRICKLE1/AP2B1/ADAMTS9/NDST1/NPRL3/GAA/LRP1/TBX2/JAG1/PDGFRB/FKBP10/EDNRA/SOX4/NOTCH1/LOXL1/ACVRL1/SMAD6	24
BP	GO:0048255	mRNA stabilization	24/4058	65/18870	0.003209	0.0262444	0.0200387	THRAP3/HNRNPC/PABPC1/SLC11A1/CIRBP/HNRNPU/LARP1B/IGF2BP2/RBM10/TARDBP/METTL16/SYNCRIP/MAPKAPK2/LARP1/TENT4B/ZFP36/ELAVL1/YBX3/NRDE2/TRAF3IP2/NOCT/HNRNPA0/TRAF2/IKBKE	24
BP	GO:0098930	axonal transport	24/4058	65/18870	0.003209	0.0262444	0.0200387	DYNC1H1/DST/PAFAH1B1/SPG7/MECP2/NDEL1/ARL8B/MAPK8IP3/AP3D1/KIF1B/AP3S2/ARL8A/SPAST/DLG2/HSPB1/HIF1A/HDAC6/ARMCX3/KIF1C/KIF3A/KIF3B/TMEM108/MAP2/UCHL1	24
BP	GO:1902808	positive regulation of cell cycle G1/S phase transition	24/4058	65/18870	0.003209	0.0262444	0.0200387	RGCC/PLCG2/ADAM17/MDM2/PLCB1/RDX/KMT2E/EIF4G1/AKT1/DDX3X/EGFR/CDK10/RPTOR/EZH2/TFDP1/DDR2/TBX2/CENPJ/CPSF3/RRM1/ADAMTS1/MTBP/MEPCE/STIL	24
BP	GO:1905515	non-motile cilium assembly	24/4058	65/18870	0.003209	0.0262444	0.0200387	MAP4/SEPTIN9/PCM1/CSNK1D/IFT88/BBS2/TBC1D32/CEP135/DCTN1/IFT172/IFT52/CEP250/CENPJ/CEP89/CEP290/IFT80/INTU/IFT74/TTC8/MAPRE1/DYNC2H1/CEP126/IFT122/GORAB	24
BP	GO:0006006	glucose metabolic process	58/4058	193/18870	0.00324422	0.026498	0.0202323	SDS/RORA/PC/HK2/SORBS1/FOXO1/GPI/TCF7L2/FBP1/MTCL2/OGT/EP300/ATF4/HK1/PFKP/FABP5/PKM/USP7/AKT1/ENO1/IGF1/INPPL1/RANBP2/CPT1A/NNMT/IGFBP4/LCMT1/ADIPOR1/ACACB/PFKL/DDB1/PDK1/STK11/MIDN/ATF3/FOXK2/FOXK1/GAA/CLK2/WDTC1/H6PD/PGM2/SLC39A14/C1QTNF1/PER2/MLYCD/PRKAA1/SRC/SESN2/IGFBP3/WDR5/CRY1/ENO2/ZNF692/TPI1/LRP5/IRS1/BCKDK	58
BP	GO:0009612	response to mechanical stimulus	63/4058	213/18870	0.00336086	0.0273444	0.0208785	P2RX7/SLC38A2/FYN/COL1A1/GPI/PLEC/POSTN/MAP3K2/CTNNB1/PTK2/ENG/PKD2/CAPN2/NFKBIA/CASP8AP2/FOS/MAP1B/SUN1/ABHD12/MMP2/USP53/MEIS2/RPS6KB1/IGF1R/WHRN/ITGB3/XPC/PTK2B/SERPINE2/NPPA/ANKRD1/TNFRSF10B/CXCL12/FOSB/THBS1/TNC/PIEZO1/DDR2/STRBP/PKD1/CNTNAP2/SLC9A1/MMP14/F11R/GATA4/PTGER4/SRC/RELA/PIEZO2/HABP4/IL33/FOSL1/TNFRSF10A/NRXN1/ATAT1/BAG3/TUBA1A/PSPH/BMP6/SHANK3/BACE1/GADD45A/CXCR4	63
BP	GO:0006400	tRNA modification	32/4058	94/18870	0.00336091	0.0273444	0.0208785	NSUN2/AKT1/TYW1B/DTWD1/TYW1/TARBP1/ELP2/SARS1/TRMT2B/DUS2/WDR4/NAT10/ELP1/WDR6/TRMU/OSGEP/METTL6/THUMPD1/ANKRD16/ADAT2/TRMT61B/PUS7/METTL2B/PUS10/CDK5RAP1/AARS1/QTRT1/DUS1L/NSUN6/PUS1/FTSJ1/ELP6	32
BP	GO:0019915	lipid storage	32/4058	94/18870	0.00336091	0.0273444	0.0208785	PPARG/CD36/NPC1/PLIN2/SOAT1/ITGAV/TTC39B/ABCG1/NR1H3/NFKBIA/PISD/ITGB3/CPT1A/ACACB/HEXB/APOE/ABCA1/PLA2G4C/RNF213/C3/AUP1/ZFYVE1/NR1H2/PLIN3/CAV1/GBA1/CRY2/ABHD5/CRY1/DGAT1/EHD1/IKBKE	32
BP	GO:0003180	aortic valve morphogenesis	16/4058	38/18870	0.00338631	0.027409	0.0209279	ELN/RHOA/ROBO1/SLIT2/ROCK2/TGFB1/CDH11/NFATC1/NPPA/SLIT3/TBX20/HEYL/JAG1/GATA4/NOTCH1/SMAD6	16
BP	GO:0031111	negative regulation of microtubule polymerization or depolymerization	16/4058	38/18870	0.00338631	0.027409	0.0209279	ATXN7/NAV3/ARHGEF7/TAOK1/CAMSAP2/TBCD/BMERB1/ARHGEF2/MAP1B/HDGFL3/MID1/WDR47/HDAC6/MAPRE1/EML2/MAP2	16
BP	GO:0043001	Golgi to plasma membrane protein transport	16/4058	38/18870	0.00338631	0.027409	0.0209279	RAB31/SPTBN1/GGA1/GOLPH3/ANK3/ATP2C1/CSK/GGA3/BBS2/MACF1/GGA2/ACSL3/KIF13A/OPTN/ARFRP1/PREPL	16
BP	GO:0090504	epiboly	16/4058	38/18870	0.00338631	0.027409	0.0209279	FLNA/ADAM17/COL5A1/ITGB1/CD44/MRTFA/RHOA/FERMT2/ARHGAP35/ITGA5/MTOR/PHLDB2/RHOC/MEGF8/CCN1/ACVRL1	16
BP	GO:0090132	epithelium migration	103/4058	375/18870	0.00339753	0.0274645	0.0209702	PPARG/GLIPR2/RGCC/EVL/MYH9/PLCG2/MAP4K4/ADAM17/PTPRG/KANK1/ITGB1/DOCK1/FSTL1/DOCK5/SPARC/PIK3CB/SMOC2/GPI/P2RX4/ADAM9/PIK3C2A/RAC1/PTK2/SEMA5A/NR4A1/RHOA/PRKX/MECP2/ROBO1/PRKD1/SLIT2/ROCK2/AKT1/HMGB1/CDH13/PIK3R3/PRKCA/MAP2K3/RHOJ/VASH1/PDPK1/CTSH/HDAC7/GRN/ADAMTS9/VEGFA/PDCD6/RHOB/MTOR/ITGB3/TGFB1/MACF1/NF1/PTPN11/PTK2B/ADIPOR1/PRKCE/SASH1/HSPB1/APOE/PXN/SEMA4A/FGF7/PFN1/VHL/GIPC1/HIF1A/THBS1/EM…	103
BP	GO:0016358	dendrite development	68/4058	233/18870	0.00341388	0.0275316	0.0210215	SDC2/DOCK10/PRKG1/SYNE1/FYN/CUX1/ITGB1/MAPK6/CYFIP1/PAFAH1B1/UBA6/MAPKAPK5/EIF4G2/CAMSAP2/DIP2A/TNIK/MECP2/PRICKLE1/LRRK2/IL1RAPL1/CARM1/ADGRB3/NEDD4/PTPRD/MAP1B/DHX36/HECW2/PTPRS/PARP6/SS18L1/SEMA4D/APOE/FMR1/MARK1/TIAM1/EZH2/STK11/ARF4/CFL1/NSMF/ZMYND8/CAPRIN2/FBXW8/YWHAH/EPHA4/MINK1/LST1/DAB2IP/HDAC6/PREX2/TAOK2/MAP1S/EPHB1/EPHB2/DCLK1/CDKL5/DAB1/BAIAP2/NLGN2/PPP1R9B/ABI3/DNM3/MAP2/SEMA3A/SHAN…	68
BP	GO:0006623	protein targeting to vacuole	19/4058	48/18870	0.00341461	0.0275316	0.0210215	SMURF1/VPS13D/SORT1/GNPTG/LAPTM5/PXK/VPS37B/AP3D1/HGS/NEDD4/GGA3/VPS13A/GCC2/SORL1/GNPTAB/BECN1/VPS37C/VPS4A/MON1A	19
BP	GO:0003158	endothelium development	45/4058	143/18870	0.00344775	0.0277632	0.0211983	ITGAX/RAPGEF1/ZEB1/PLCB1/BTG1/RDX/RAP1B/FSTL1/CLIC4/ACVR1/IKBKB/CTNNB1/ZDHHC21/KDM6B/RHOA/VCL/HEG1/TJP1/ROCK2/ADD1/MYADM/EZR/VEGFA/AFDN/RHOB/PTPRS/COL18A1/ICAM1/VHL/TJP2/PRKD2/JAG1/F11R/NRG1/PPP1R16B/EDNRA/BMPR2/ARHGEF26/NOTCH1/EDNRB/BMP6/CSNK2B/APOLD1/ACVRL1/CXCR4	45
BP	GO:0045446	endothelial cell differentiation	40/4058	124/18870	0.00346244	0.0278458	0.0212614	RAPGEF1/ZEB1/PLCB1/BTG1/RDX/RAP1B/FSTL1/CLIC4/ACVR1/IKBKB/CTNNB1/ZDHHC21/KDM6B/VCL/HEG1/TJP1/ROCK2/ADD1/MYADM/EZR/VEGFA/AFDN/PTPRS/COL18A1/ICAM1/VHL/TJP2/JAG1/F11R/NRG1/PPP1R16B/EDNRA/BMPR2/ARHGEF26/NOTCH1/EDNRB/BMP6/APOLD1/ACVRL1/CXCR4	40
BP	GO:1901992	positive regulation of mitotic cell cycle phase transition	33/4058	98/18870	0.00356335	0.0286207	0.021853	RGCC/ADAM17/MDM2/PBX1/PLCB1/RDX/KMT2E/ANAPC5/EIF4G1/SIN3A/MECP2/AKT1/CDC16/DDX3X/RCC2/EGFR/CDK10/RPTOR/BRD4/TFDP1/ANAPC7/MTA3/DDR2/CDC25B/CENPJ/CPSF3/RRM1/ADAMTS1/MTBP/MEPCE/STIL/SMARCD3/RAD51C	33
BP	GO:0072698	protein localization to microtubule cytoskeleton	21/4058	55/18870	0.00357217	0.0286549	0.0218791	DIAPH1/PCM1/CSNK1D/BICD1/HNRNPU/UBXN2B/RAB11FIP3/HOOK3/NUMA1/CEP83/GOLGB1/MARK4/MID1/KIAA0753/CEP250/ABHD17A/MAPRE1/DCTN2/MAPRE3/STIL/KIF20B	21
BP	GO:0001704	formation of primary germ layer	41/4058	128/18870	0.00358086	0.028688	0.0219044	FN1/LAMB1/COL5A2/COL5A1/COL4A2/ITGB1/TXNRD1/COL8A1/ITGB5/COL6A1/GPI/ACVR1/ITGAV/CTNNB1/KDM6B/SMAD3/COL12A1/ITGB2/ITGA5/MMP2/RTF1/SETD2/ITGB3/DUSP1/SMAD1/LAMA3/AXIN1/GATA6/TBX20/ITGA3/MMP14/POFUT2/LEO1/ITGA4/BMPR2/ITGA7/MMP9/AHDC1/HMGA2/INHBA/DUSP4	41
BP	GO:0106106	cold-induced thermogenesis	47/4058	151/18870	0.00360973	0.0288824	0.0220529	CD36/DYNC1H1/ADAM17/LAMA4/OGT/ATF4/LGR4/EBF2/SMARCA4/KDM6B/NR1H3/IGF2BP2/FABP5/IL4R/TRPV2/RHEB/EHMT1/HSF1/IGF1R/VEGFA/GRB10/TFE3/ADIPOR1/ALMS1/ACOT11/EPAS1/LPIN1/KDM3A/MFN2/STK11/ARRDC3/HADH/NR1H2/TLE3/PER2/CAV1/UCP2/PWWP2B/ACSL1/SLC25A44/ZNF423/CNOT3/NOTCH1/PRDM16/ABHD6/CXCR4/ELOVL6	47
BP	GO:2001242	regulation of intrinsic apoptotic signaling pathway	57/4058	190/18870	0.00364512	0.0291285	0.0222408	BCL2/MDM2/FYN/PLAUR/PIK3CB/EIF2AK3/CD44/ATF4/CTNNB1/PTPN1/LRRK2/AKT1/IVNS1ABP/ENO1/PARP1/ARHGEF2/MCL1/GRINA/DDX3X/SKIL/FBH1/BCLAF1/PTTG1IP/BID/HSPB1/NONO/SERINC3/BCL2L11/P4HB/HNRNPK/CXCL12/HELLS/HIF1A/RAD9A/BAX/RRN3/BECN1/NOC2L/YBX3/STYXL1/GSDME/CAV1/DAPK2/ATAD5/GATA4/SRC/ZNF385A/BCAP31/TRAP1/ACKR3/HDAC1/FIS1/PIAS4/MYC/TMEM161A/MMP9/FIGNL1	57
BP	GO:0090130	tissue migration	104/4058	380/18870	0.00366825	0.0292147	0.0223065	PPARG/GLIPR2/RGCC/EVL/MYH9/PLCG2/MAP4K4/ADAM17/PTPRG/KANK1/ITGB1/DOCK1/FSTL1/DOCK5/SPARC/PIK3CB/SMOC2/GPI/P2RX4/ADAM9/PIK3C2A/RAC1/PTK2/SEMA5A/NR4A1/RHOA/PRKX/MECP2/ROBO1/PRKD1/SLIT2/ROCK2/AKT1/HMGB1/CDH13/PIK3R3/PRKCA/MAP2K3/RHOJ/VASH1/PDPK1/CTSH/HDAC7/GRN/ADAMTS9/VEGFA/PDCD6/RHOB/MTOR/ITGB3/TGFB1/MACF1/NF1/PTPN11/PTK2B/ADIPOR1/PRKCE/SASH1/HSPB1/APOE/PXN/SEMA4A/FGF7/PFN1/VHL/GIPC1/HIF1A/THBS1/EM…	104
BP	GO:0061081	positive regulation of myeloid leukocyte cytokine production involved in immune response	15/4058	35/18870	0.00366986	0.0292147	0.0223065	CD36/PLCG2/P2RX7/LAPTM5/MAVS/MAPKAPK2/RIPK2/DHX36/DDX21/NOD1/NR4A3/PANX1/DDX1/LILRB1/SPON2	15
BP	GO:1905508	protein localization to microtubule organizing center	15/4058	35/18870	0.00366986	0.0292147	0.0223065	PCM1/CSNK1D/BICD1/UBXN2B/RAB11FIP3/HOOK3/NUMA1/CEP83/GOLGB1/MARK4/KIAA0753/CEP250/MAPRE1/DCTN2/STIL	15
BP	GO:0035966	response to topologically incorrect protein	49/4058	159/18870	0.00375077	0.029821	0.0227695	CREB3L2/EIF2AK3/HSP90AB1/ATF4/UGGT2/QRICH1/PTPN1/ERO1A/ABCB10/HSPA4/DNAJC10/FAF2/OS9/HSF1/BAG6/MBTPS1/CREBZF/PARP6/ATF6B/HSPB1/BCL2L11/MFN2/HSPH1/CREBRF/HSP90AA1/CDK5RAP3/AMFR/ATF3/EDEM1/THBS1/BAX/OPTN/ERN1/UFD1/AUP1/HSPD1/DAB2IP/HDAC6/UGGT1/TMED2/PPP1R15A/RHBDD2/PPP1R15B/BAG3/STUB1/DNAJB4/ABCA7/RNF126/TBL2	49
BP	GO:0008630	intrinsic apoptotic signaling pathway in response to DNA damage	34/4058	102/18870	0.00375721	0.0298336	0.0227791	FNIP2/BCL2/HIPK2/TNFRSF1B/CD44/EP300/HIPK1/PRKDC/MLH1/MCL1/SKIL/FBH1/BAG6/BID/PML/BCL2L11/HNRNPK/CXCL12/BRCA2/RAD9A/BAX/DDIT4/ERCC6/ATAD5/RPS27L/ZNF385A/SHISA5/BCL2A1/ACKR3/PIAS4/TMEM161A/CHEK2/CDKN1A/IKBKE	34
BP	GO:0097061	dendritic spine organization	28/4058	80/18870	0.00376185	0.0298336	0.0227791	DOCK10/FYN/NEDD9/ZNF804A/PAFAH1B1/DIP2A/LRRK2/TANC1/IGF1R/DHX36/APOE/TIAM1/CFL1/ZMYND8/CAPRIN2/CTTN/EPHA4/HOMER1/ITGA3/HDAC6/MTMR2/EPHB1/EPHB2/BAIAP2/ABI3/DNM3/SHANK3/DLG4	28
BP	GO:0000018	regulation of DNA recombination	43/4058	136/18870	0.00379798	0.0300821	0.0229689	TRRAP/EP400/ACTB/MSH3/RAD50/MLH1/RIF1/MORF4L1/MBTD1/PARP1/FBH1/SUPT6H/SETD2/WAS/TGFB1/NSD2/MORF4L2/TP53BP1/RTEL1/MMS19/SHLD2/PMS2/ERCC6/ZRANB3/BCL6/KMT5A/BRD8/ATAD5/WDR48/PPP4C/DMAP1/MEAF6/BLM/KPNA2/TFRC/PIAS4/POLQ/MRNIP/RECQL5/HDGFL2/TERF2IP/UBQLN4/FIGNL1	43
BP	GO:0071222	cellular response to lipopolysaccharide	66/4058	226/18870	0.00381168	0.0301526	0.0230227	VIM/CD36/PLCG2/SERPINE1/HAVCR2/MAPK1/TNFRSF1B/SPI1/ADAM9/PABPN1/RHOA/IRAK2/SBNO2/CAPN2/NR1H3/PDCD4/CXCL3/AKT1/NFKBIA/IRF3/HMGB1/PRKCA/MAP2K3/PLSCR4/UPF1/HSF1/RIPK2/NFKBIZ/IRAK1/PRKCE/SASH1/ABCA1/ANKRD1/PTPN22/ZFP36/IRF8/CD68/KMO/AKAP8/TRIM5/RARA/DAB2IP/ARID5A/PPM1E/GBP2/SRC/RELA/EPHB2/HMGB2/LILRB1/SHPK/TNIP2/SPON2/NLRP3/HDAC5/TRIM41/CD80/TNFAIP3/MMP9/EDNRB/BMP6/BCR/SIGIRR/SLC7A5/CXCL2/LITAF	66
BP	GO:0006361	transcription initiation at RNA polymerase I promoter	9/4058	14/18870	0.00387565	0.0302773	0.0231179	SMARCA4/BAZ2A/TAF1/SMARCB1/RRN3/UBTF/TAF1C/CAVIN1	8
BP	GO:0035791	platelet-derived growth factor receptor-beta signaling pathway	9/4058	14/18870	0.00387565	0.0302773	0.0231179	PTPN12/PTPN1/MYOCD/HIP1/LRP1/SRC/PDGFRB/PDGFA	8
BP	GO:0036151	phosphatidylcholine acyl-chain remodeling	9/4058	14/18870	0.00387565	0.0302773	0.0231179	NR1H3/LPCAT1/LPCAT3/PLA2G4C/NR1H2/MBOAT2/MBOAT7/TMEM86B	8
BP	GO:0043558	regulation of translational initiation in response to stress	9/4058	14/18870	0.00387565	0.0302773	0.0231179	EIF2AK3/NPM1/EIF2AK1/TMED2/PPP1R15A/PPP1R15B/PPP1CA/IMPACT	8
BP	GO:0043922	negative regulation by host of viral transcription	9/4058	14/18870	0.00387565	0.0302773	0.0231179	TARDBP/NUCKS1/REST/JUN/ZNF639/HDAC1/HMGA2/INPP5K	8
BP	GO:0051645	Golgi localization	9/4058	14/18870	0.00387565	0.0302773	0.0231179	COPG1/HOOK3/ARHGAP21/RIPOR1/STK11/ARCN1/STK25/DAB1	8
BP	GO:0070262	peptidyl-serine dephosphorylation	9/4058	14/18870	0.00387565	0.0302773	0.0231179	SWAP70/YWHAE/DUSP1/PPP5C/PPP1R16B/PPP1R15A/PPP1R15B/PPP1CA	8
BP	GO:0072393	microtubule anchoring at microtubule organizing center	9/4058	14/18870	0.00387565	0.0302773	0.0231179	PCM1/BICD1/NIN/HOOK3/DCTN1/MAP1S/KIF3A/NINL	8
BP	GO:0098760	response to interleukin-7	9/4058	14/18870	0.00387565	0.0302773	0.0231179	LSP1/FOSL2/BTK/P4HB/GIPC1/HSPD1/ATIC/STIP1	8
BP	GO:1904925	positive regulation of autophagy of mitochondrion in response to mitochondrial depolarization	9/4058	14/18870	0.00387565	0.0302773	0.0231179	HK2/HUWE1/CDC37/VDAC1/MFN2/OPTN/HDAC6/GBA1	8
BP	GO:0071902	positive regulation of protein serine/threonine kinase activity	44/4058	140/18870	0.00389683	0.0304049	0.0232154	RGCC/ADAM17/ADAM8/FLT1/PDGFD/ADAM9/MAP3K4/PTPN1/RHOA/PKD2/ROBO1/LRRK2/AKT1/FERMT2/MAP3K7/DDX3X/DVL3/VEGFA/EGFR/TGFB1/GHR/PIK3R6/IRAK1/SASH1/RPTOR/EZH2/THBS1/ERN1/DAB2IP/FLT3/MAP2K2/PKD1/SRC/PDGFRB/CCND3/MAP3K12/MAP3K10/CEMIP/TRAF2/SPDYA/TELO2/HMGA2/MAPRE3/PDGFA	44
BP	GO:0003170	heart valve development	26/4058	73/18870	0.00392148	0.0305215	0.0233043	HECTD1/MDM2/TNFRSF1B/ACVR1/MDM4/ELN/RHOA/ROBO1/SLIT2/ROCK2/ADAMTS9/MTOR/TGFB1/CDH11/NFATC1/NPPA/SLIT3/CCN1/TBX20/HEYL/JAG1/GATA4/SOX4/BMPR2/NOTCH1/SMAD6	26
BP	GO:1904377	positive regulation of protein localization to cell periphery	26/4058	73/18870	0.00392148	0.0305215	0.0233043	SPTBN1/EPB41L2/EPHA3/SORBS1/ITGB1/EIF4G1/STX4/AKT1/ATP2C1/EZR/PDPK1/NUMA1/EGFR/ACSL3/PRKCE/EPB41/PTPN9/LRP1/ITGA3/PRKCI/GNAI1/EPHB2/PRKCH/PPP1R9B/GPSM2/RAMP3	26
BP	GO:0002431	Fc receptor mediated stimulatory signaling pathway	14/4058	32/18870	0.00394527	0.0306307	0.0233877	FGR/FYN/RABGEF1/PTK2/CSK/LIMK1/PRKCE/PLSCR1/NR4A3/VAV2/SRC/PLD2/YES1/PLA2G6	14
BP	GO:0032367	intracellular cholesterol transport	14/4058	32/18870	0.00394527	0.0306307	0.0233877	ANXA2/NPC1/ABCG1/ARL8B/OSBPL2/TPCN2/ABCA1/OSBP/SERAC1/VPS51/VPS52/LRP6/VPS4A/LDLRAP1	14
BP	GO:0072331	signal transduction by p53 class mediator	53/4058	175/18870	0.00397426	0.0308177	0.0235305	SGK1/BCL2/MDM2/HIPK2/DDX5/NDRG1/PLK3/CD44/EP300/MDM4/HIPK1/MAPKAPK5/USP7/TRIM24/AKT1/RFFL/USP10/TAF1/NPM1/BAG6/MTOR/TP53BP2/PTTG1IP/PPP1R13B/PML/ANKRD1/HNRNPK/STK11/CDK5RAP3/MYO6/BRCA2/BAX/DDIT4/RRN3/KMT5A/ATAD5/NUAK1/RPS27L/ATRX/SESN2/ZNF385A/SHISA5/SOX4/ZNHIT1/RRP8/NOP53/MYC/PIP4P1/PLA2R1/CHEK2/CDKN1B/CDKN1A/URB2	53
BP	GO:0035306	positive regulation of dephosphorylation	20/4058	52/18870	0.00399854	0.0309677	0.0236451	DLC1/MAGI2/HSP90AB1/ANKLE2/AMBRA1/CAMTA1/MTOR/TGFB1/GNA12/PTBP1/NSMF/GBA1/PPP2R5D/SRC/ITGA1/PDGFRB/CD300A/PPP1R16B/PPP1R15A/PPP1R15B	20
BP	GO:0034605	cellular response to heat	24/4058	66/18870	0.00403131	0.0311831	0.0238095	HSP90AB1/EP300/DNAJB6/MAPKAPK2/HSF1/DHX36/PDCD6/HSBP1L1/YWHAE/MTOR/DNAJC7/NF1/TPR/IRAK1/DNAJC2/HSP90AA1/THBS1/SUMO1/RBBP7/TRPV1/BAG3/STUB1/CDKN1A/HMOX1	24
BP	GO:0031110	regulation of microtubule polymerization or depolymerization	32/4058	95/18870	0.00404138	0.0312225	0.0238396	ATXN7/NAV3/CLIP1/CAMSAP1/ARHGEF7/RAC1/TAOK1/CAMSAP2/MECP2/CKAP5/TBCD/BMERB1/CDK5RAP2/ARHGEF2/MAP1B/NUMA1/SPAST/AKAP9/HDGFL3/DCTN1/MID1/WDR47/HAUS6/HDAC6/MAP1S/MAPRE1/EML2/HAUS1/PRUNE1/MAP2/MAPRE3/CDKN1B	32
BP	GO:0044380	protein localization to cytoskeleton	22/4058	59/18870	0.00406736	0.0313846	0.0239634	DIAPH1/PCM1/CSNK1D/BICD1/HNRNPU/UBXN2B/RAB11FIP3/HOOK3/NUMA1/CEP83/GOLGB1/MARK4/MID1/KIAA0753/CEP250/ABHD17A/MAPRE1/PPP1R9B/DCTN2/MAPRE3/STIL/KIF20B	22
BP	GO:1900026	positive regulation of substrate adhesion-dependent cell spreading	17/4058	42/18870	0.00418618	0.0322619	0.0246332	FLNA/LIMS1/NEDD9/DOCK1/DOCK5/ARHGEF7/RAC1/ARPC2/FERMT2/MYADM/ITGB3/P4HB/CASS4/UNC13D/TESK1/LIMS2/CALR	17
BP	GO:0072344	rescue of stalled ribosome	13/4058	29/18870	0.00419686	0.0323045	0.0246658	ASCC3/GCN1/ASCC2/USP10/TCF25/NEMF/GIGYF2/SKIC3/LTN1/MTRES1/TRIP4/ZNF598/ANKZF1	13
BP	GO:0033631	cell-cell adhesion mediated by integrin	9/4058	17/18870	0.00433629	0.0332961	0.0254229	ITGB1/ADAM9/WNK1/SWAP70/FERMT3/ITGA5/PIEZO1/ITGA4/PODXL	9
BP	GO:0044539	long-chain fatty acid import into cell	9/4058	17/18870	0.00433629	0.0332961	0.0254229	CD36/SLC27A1/AKT1/RPS6KB1/EPRS1/ACSL3/THBS1/ACSL5/ACSL1	9
BP	GO:0031954	positive regulation of protein autophosphorylation	12/4058	26/18870	0.00440174	0.0336342	0.025681	GPNMB/PDGFD/RAD50/DDX3X/VEGFA/RASSF2/TAOK2/TNKS1BP1/GREM1/ACE/PDGFA/VEGFC	12
BP	GO:0032469	endoplasmic reticulum calcium ion homeostasis	12/4058	26/18870	0.00440174	0.0336342	0.025681	BCL2/ITPR1/CAMK2D/PACS2/CCDC47/ATP2A2/GRINA/PML/BAX/BCAP31/FIS1/TGM2	12
BP	GO:0035330	regulation of hippo signaling	12/4058	26/18870	0.00440174	0.0336342	0.025681	WWC3/MARK3/MAP2K3/TIAL1/FRMD6/ARRDC3/SRC/NUAK2/SCHIP1/NEK8/CIT/DLG5	12
BP	GO:2000629	negative regulation of miRNA metabolic process	12/4058	26/18870	0.00440174	0.0336342	0.025681	PPARG/NFIB/NCOR1/SMAD3/NCOR2/TGFB1/REST/GATA6/HIF1A/RARA/RELA/ZNF512B	12
BP	GO:0032206	positive regulation of telomere maintenance	25/4058	70/18870	0.00443781	0.0337456	0.0257661	MAPK1/CTNNB1/MAP3K4/MAPKAPK5/TNKS/HNRNPA2B1/RAD50/ERCC1/INO80/HNRNPA1/CCT6A/DHX36/CCT4/PML/RTEL1/PARN/GNL3/ATRX/INO80E/NFRKB/CCT2/SLX4/DKC1/TERF2IP/MCRS1	25
BP	GO:0071479	cellular response to ionizing radiation	25/4058	70/18870	0.00443781	0.0337456	0.0257661	MDM2/BARD1/XRCC6/TLK2/YAP1/INO80/NUCKS1/WRN/HSF1/RHOB/EEF1D/TP53BP1/BRCA2/RAD9A/EGR1/TNKS1BP1/HUS1/NET1/BLM/ECT2/SWI5/CHEK2/CDKN1A/GADD45A/FIGNL1	25
BP	GO:1901880	negative regulation of protein depolymerization	25/4058	70/18870	0.00443781	0.0337456	0.0257661	SPTBN1/RDX/ATXN7/NAV3/SVIL/SPTAN1/CAPG/TAOK1/CAMSAP2/SWAP70/ADD1/BMERB1/ARHGEF2/ADD3/MAP1B/LIMA1/HDGFL3/MID1/WDR47/FLII/HDAC6/LMOD1/VILL/PLEKHH2/SPTBN5	25
BP	GO:1902750	negative regulation of cell cycle G2/M phase transition	25/4058	70/18870	0.00443781	0.0337456	0.0257661	NABP1/INTS3/CHFR/BARD1/TAOK1/RAD50/UIMC1/MBTPS1/TOPBP1/CDK5RAP3/AVEN/TAOK2/NAE1/DONSON/HUS1/BLM/RINT1/NOP53/BABAM1/FZR1/MRNIP/VPS4A/RBBP8/CDKN1A/CDC14B	25
BP	GO:0010171	body morphogenesis	19/4058	49/18870	0.00447002	0.03385	0.0258458	ASPH/COL1A1/ARID5B/PHLDB1/EP300/SSBP3/PRICKLE1/CRISPLD2/PDGFRA/MMP2/PTPN11/PHLDB2/SGPL1/SKI/ANKRD11/ZNF281/IFT122/CSRNP1/GPC3	19
BP	GO:0010906	regulation of glucose metabolic process	34/4058	103/18870	0.00447072	0.03385	0.0258458	RORA/SORBS1/FOXO1/TCF7L2/FBP1/MTCL2/OGT/EP300/USP7/AKT1/IGF1/RANBP2/NNMT/IGFBP4/LCMT1/ADIPOR1/ACACB/DDB1/PDK1/STK11/MIDN/FOXK2/FOXK1/CLK2/C1QTNF1/MLYCD/SRC/SESN2/IGFBP3/WDR5/CRY1/ZNF692/IRS1/BCKDK	34
BP	GO:0003215	cardiac right ventricle morphogenesis	10/4058	20/18870	0.00452629	0.03385	0.0258458	SEMA3C/ZFPM2/TBX20/JAG1/GATA4/SOX4/NOTCH1/MIR17HG/SMARCD3/PPP1R13L	10
BP	GO:0006896	Golgi to vacuole transport	10/4058	20/18870	0.00452629	0.03385	0.0258458	LAMP1/GAK/SORT1/AP1G1/LAPTM5/AP3D1/AP3S2/VTI1B/AP1G2/VPS52	10
BP	GO:0032211	negative regulation of telomere maintenance via telomerase	10/4058	20/18870	0.00452629	0.03385	0.0258458	HNRNPC/XRN1/HNRNPU/GNL3L/HNRNPA1/EXOSC10/TENT4B/NAT10/CTC1/SRC	10
BP	GO:0045953	negative regulation of natural killer cell mediated cytotoxicity	10/4058	20/18870	0.00452629	0.03385	0.0258458	HAVCR2/ARRB2/HLA-A/HLA-B/TGFB1/SERPINB9/HLA-F/LILRB1/KLRD1/MICA	10
BP	GO:0061620	glycolytic process through glucose-6-phosphate	10/4058	20/18870	0.00452629	0.03385	0.0258458	HK2/HK1/PFKP/PKM/ENO1/PFKL/FOXK2/FOXK1/ENO2/TPI1	10
BP	GO:1900227	positive regulation of NLRP3 inflammasome complex assembly	10/4058	20/18870	0.00452629	0.03385	0.0258458	CD36/PLCG2/PRKD1/DDX3X/MAVS/BTK/MARK4/PTPN22/DHX33/ATAT1	10
BP	GO:1902001	fatty acid transmembrane transport	10/4058	20/18870	0.00452629	0.03385	0.0258458	CD36/SLC27A1/AKT1/CPT1A/THBS1/ACSL5/ABCD4/ACSL1/SLC25A20/CPT1B	10
BP	GO:1902018	negative regulation of cilium assembly	10/4058	20/18870	0.00452629	0.03385	0.0258458	MAP4/YAP1/AKT1/MPHOSPH9/CDK10/ODF2L/LIMK2/TESK1/CCP110/CEP97	10
BP	GO:0031445	regulation of heterochromatin formation	11/4058	23/18870	0.00452699	0.03385	0.0258458	PHF2/SETDB2/PHF8/TASOR/BAZ1A/TPR/MORC2/L3MBTL3/ATF7IP2/TRIM28/SAMD1	11
BP	GO:0045063	T-helper 1 cell differentiation	11/4058	23/18870	0.00452699	0.03385	0.0258458	IL4R/HMGB1/RIPK2/MTOR/NFKBIZ/RELB/SEMA4A/JAK3/STAT4/CD80/SPN	11
BP	GO:0046823	negative regulation of nucleocytoplasmic transport	11/4058	23/18870	0.00452699	0.03385	0.0258458	CD36/BARD1/SUFU/CHP1/NF1/TPR/NUP153/SUMO1/RANGAP1/PKIG/ANGPT1	11
BP	GO:0120261	regulation of heterochromatin organization	11/4058	23/18870	0.00452699	0.03385	0.0258458	PHF2/SETDB2/PHF8/TASOR/BAZ1A/TPR/MORC2/L3MBTL3/ATF7IP2/TRIM28/SAMD1	11
BP	GO:0002367	cytokine production involved in immune response	39/4058	122/18870	0.00458991	0.0342009	0.0261137	CD36/PLCG2/P2RX7/IL1R1/RABGEF1/TNFRSF1B/HK1/TNFRSF14/LAPTM5/HLA-A/MAP3K7/MAVS/MAPKAPK2/RIPK2/DHX36/TGFB1/DDX21/BTK/NOD1/SMAD7/NR4A3/JAK3/BCL6/TRPM4/ARID5A/UBE2J1/NLRX1/PANX1/HLA-F/DDX1/LILRB1/ACP5/SPON2/NLRP3/TRAF2/ANGPT1/TREM1/SLC7A5/LITAF	39
BP	GO:0006970	response to osmotic stress	28/4058	81/18870	0.00459025	0.0342009	0.0261137	NFAT5/SLC12A6/PLK3/FBP1/XRCC6/WNK1/STK39/PKD2/ARHGEF2/PDPK1/DDX3X/MTOR/PTK2B/TSC22D3/RELB/RPTOR/OXSR1/HSP90AA1/CAPN3/KMO/BAX/YBX3/LETM1/SLC12A2/NLRP3/ABCB1/LRRC8A/MAPK13	28
BP	GO:0051304	chromosome separation	28/4058	81/18870	0.00459025	0.0342009	0.0261137	CHFR/ANAPC5/CENATAC/MAD1L1/KNTC1/CDC16/CDK5RAP2/PPP2R1A/NUMA1/KLHL22/TPR/LCMT1/DUSP1/NCAPD3/PLSCR1/NCAPG2/TOP3A/ANAPC7/IK/GEN1/NCAPD2/BUB3/SMC4/RECQL5/NCAPH2/ZWILCH/KNL1/TEX14	28
BP	GO:0050921	positive regulation of chemotaxis	45/4058	145/18870	0.0046021	0.0342397	0.0261434	ADAM17/SERPINE1/PDGFD/NEDD9/MAPK1/IL6R/SMOC2/P2RX4/SPI1/PLA2G7/RAC1/WNK1/PTK2/SEMA5A/STK39/STX4/SWAP70/PRKD1/ADAM10/SMAD3/SLIT2/PDGFRA/AKIRIN1/HMGB1/CDH13/CSF1/VEGFA/TGFB1/PTK2B/HSPB1/TIAM1/OXSR1/MCU/CXCL12/MEGF8/THBS1/C5AR1/PRKD2/DAPK2/F3/PDGFRB/BMPR2/CALR/VEGFC/CXCR4	45
BP	GO:0038179	neurotrophin signaling pathway	16/4058	39/18870	0.00461181	0.0342397	0.0261434	DOCK3/RAPGEF1/MAGI2/CYFIP1/SORT1/ZDHHC17/PTPN11/DDIT4/SRC/SPRY1/PPP2R5B/CYFIP2/TMEM108/WASF1/NGF/BCAR1	16
BP	GO:0043550	regulation of lipid kinase activity	16/4058	39/18870	0.00461181	0.0342397	0.0261434	FGR/FLT1/EEF1A1/PRKD1/PDGFRA/WASHC1/PIK3R3/WDR91/AMBRA1/DGKZ/TGFB1/RBL1/FLT3/PDGFRB/TEK/IRS1	16
BP	GO:0003007	heart morphogenesis	75/4058	264/18870	0.00465454	0.0345017	0.0263434	SEMA3C/FLNA/MDM2/AHI1/DLC1/COL5A1/ALDH1A2/ZFPM2/EXT1/FLRT2/ACVR1/MDM4/ELN/CTNNB1/SETDB2/MICAL2/PTK2/SUFU/ENG/PKD2/ROBO1/PRICKLE1/HEG1/SMAD3/YAP1/PDCD4/SLIT2/DHRS3/VEGFA/MTOR/ASXL1/TGFB1/MED1/NSD2/MYH6/PARVA/SLIT3/ANKRD1/TGFBR3/IFT172/ADPRHL1/GAA/GATA6/HIF1A/MEGF8/IFT52/SMAD7/CCN1/TBX20/HEYL/TBX2/RBM15/SAV1/TAFAZZIN/JAG1/NRG1/GATA4/EDNRA/XIRP2/SOX4/SPRY1/ADAMTS1/BMPR2/TMED2/TEK/NOTCH1/NDRG4/PIM1/A…	75
BP	GO:0030323	respiratory tube development	57/4058	192/18870	0.00466398	0.0345017	0.0263434	NFIB/COL3A1/HIPK2/CELSR1/RCN3/MAPK1/ALDH1A2/ZFPM2/EXT1/CCN2/SRSF6/EP300/EIF4G1/CTNNB1/PCSK5/MECP2/CRISPLD2/HEG1/YAP1/PDGFRA/CTSH/VEGFA/BAG6/ASXL1/FOSL2/EPAS1/TULP3/MYOCD/TMEM38B/GLI3/FGF7/GATA6/TNC/LTBP3/MME/ERRFI1/ITGA3/TBX2/MAP2K2/SAV1/PKD1/MMP14/JMJD6/CTSZ/LTA4H/SPRY1/BMPR2/GLI2/NOTCH1/MIR17HG/PPP1CA/ACE/PDGFA/ADAMTSL2/DLG5/GPC3/SLC7A11	57
BP	GO:0048144	fibroblast proliferation	35/4058	107/18870	0.00466907	0.0345017	0.0263434	FN1/COL3A1/PDGFD/IFI30/DAZAP1/CTNNB1/PDGFRA/MORF4L1/PARP10/FTH1/IGF1/EGFR/ITGB3/NF1/FOSL2/KMT2A/PML/ING5/SKI/LZTS2/BAX/RRN3/DDR2/DAB2IP/CAV1/SPHK1/MED25/CTC1/CD300A/PAWR/MYC/DACH1/PDGFA/CDKN1A/EREG	35
BP	GO:1901796	regulation of signal transduction by p53 class mediator	35/4058	107/18870	0.00466907	0.0345017	0.0263434	SGK1/BCL2/MDM2/HIPK2/DDX5/PLK3/CD44/EP300/MAPKAPK5/USP7/TRIM24/AKT1/RFFL/TAF1/NPM1/MTOR/PTTG1IP/PML/ANKRD1/HNRNPK/STK11/CDK5RAP3/RRN3/KMT5A/ATAD5/NUAK1/ZNF385A/SOX4/ZNHIT1/NOP53/MYC/PIP4P1/PLA2R1/CHEK2/URB2	35
BP	GO:0008154	actin polymerization or depolymerization	58/4058	196/18870	0.00468942	0.0346114	0.0264271	EVL/MICAL1/SPTBN1/RDX/KANK1/DIAPH1/SVIL/SPTAN1/CYFIP1/CAPG/ELN/RAC1/MICAL2/SEMA5A/SWAP70/MICAL3/SLIT2/ADD1/ARPC2/MYADM/NCKAP1/ARHGAP35/ADD3/SSH1/FHOD3/WAS/MTOR/LIMA1/ARPC4/ENAH/PTK2B/PRKCE/PFN1/SPIRE1/BIN1/CXCL12/MICALL2/CFL1/COTL1/PLEKHG2/CTTN/FLII/SSH2/WDR1/SNX9/FCHSD1/INF2/KIRREL1/CYFIP2/BAIAP2/KANK2/LMOD1/VILL/PPP1R9B/WASF1/PLEKHH2/SPTBN5/WASF3	58
BP	GO:0032271	regulation of protein polymerization	60/4058	204/18870	0.00472883	0.0348613	0.0266179	EVL/SPTBN1/RDX/KANK1/NAV3/SVIL/CLIP1/SPTAN1/CYFIP1/CAPG/CAMSAP1/ARHGEF7/ELN/RAC1/CAMSAP2/MECP2/CKAP5/SLIT2/ADD1/TBCD/ARPC2/MYADM/NCKAP1/CDK5RAP2/ADD3/MAP1B/NUMA1/AMBRA1/SSH1/FHOD3/MTOR/AKAP9/PTK2B/PRKCE/PFN1/HSP90AA1/BIN1/DCTN1/COTL1/PLEKHG2/CTTN/HAUS6/FLII/SSH2/SNX9/FCHSD1/MAPRE1/KIRREL1/CYFIP2/BAIAP2/KANK2/EML2/LMOD1/VILL/HAUS1/PRUNE1/MAP2/MAPRE3/CDKN1B/SPTBN5	60
BP	GO:0051310	metaphase chromosome alignment	32/4058	96/18870	0.00483485	0.035601	0.0271828	EML4/DYNC1H1/HNRNPU/MLH1/MAD1L1/KNTC1/CENPC/RCC2/NUMA1/KPNB1/SEH1L/RACGAP1/PMF1/NUDC/BECN1/GEM/MIS12/EML3/MAP1S/BUB3/CHMP1B/MAPRE1/ECT2/CHMP1A/VPS4A/DCTN2/CENPE/ZWILCH/KNL1/DSN1/ABRAXAS2/TEX14	32
BP	GO:0030098	lymphocyte differentiation	115/4058	429/18870	0.00484469	0.0356317	0.0272062	DOCK10/RORA/HECTD1/BCL2/ZEB1/PLCG2/ADAM17/ADAM8/ITPKB/PBX1/TCIRG1/ITGB1/IL6R/ZBTB7A/PPP3CB/RUNX2/VSIR/SPI1/ACTB/EP300/XRCC6/CTNNB1/PRKDC/CD83/SMARCA4/TMEM131L/RHOA/TOP2B/TSC1/SMARCC1/ZFP36L2/IL4R/JUNB/SH3RF1/AP3D1/HMGB1/PIK3R3/NFAM1/RPS6/DCAF1/IRF2BP2/AMBRA1/RIPK2/LMBR1L/MTOR/TGFB1/FOSL2/NFKBIZ/PTK2B/PIK3R6/ID2/SMARCB1/SMARCC2/BTK/KMT2A/RELB/GLI3/SEMA4A/PTPN22/SART1/IRF8/EZH2/STK11/STAT3/PHF10/TC…	115
BP	GO:0030433	ubiquitin-dependent ERAD pathway	29/4058	85/18870	0.00490427	0.0360278	0.0275086	ECPAS/UBE2G2/HSP90B1/PSMC6/NPLOC4/DNAJC10/CCDC47/FAF2/OS9/BAG6/TMUB2/CANX/ERLIN1/TMEM67/AMFR/EDEM1/RNF121/MAN1B1/UFD1/AUP1/CAV1/UBE2J1/SGTA/BCAP31/RHBDD2/ANKZF1/CALR/STUB1/FBXO17	29
BP	GO:0051972	regulation of telomerase activity	18/4058	46/18870	0.00498917	0.0366086	0.0279521	SMG6/MAPK1/PARP4/HSP90AB1/CTNNB1/MAP3K4/MAPKAPK5/TNKS/HNRNPA2B1/NVL/CCT4/HSP90AA1/PARN/SRC/CCT2/MYC/DKC1/GREM1	18
BP	GO:0070613	regulation of protein processing	24/4058	67/18870	0.0050227	0.0368117	0.0281071	ANXA2/MYH9/MDM2/SERPINE1/ADAM8/LDLRAD3/PLAUR/RPS6KA2/INPP5B/GLG1/LRRK2/ENO1/XIAP/SERPINE2/THBS1/IFT52/SPON1/MMP14/MELTF/CTSZ/SRC/PLAU/SERPINF2/IL1R2	24
BP	GO:0043473	pigmentation	37/4058	115/18870	0.00503272	0.0368421	0.0281304	MITF/BCL2/MFSD12/AP1G1/USP13/HPS3/AP3D1/TPCN2/HPS4/AP3S2/ADAMTS9/BBS2/MYSM1/NF1/APOE/GLI3/KIF13A/BCL2L11/RAB27A/VHL/DCTN1/RAB1A/BAX/SZT2/TBX2/AP1M1/SHROOM3/ARCN1/RAB11B/MLPH/EDNRA/DCTN2/EDNRB/AP1S3/BACE2/GNA11/VPS33B	37
BP	GO:0022409	positive regulation of cell-cell adhesion	89/4058	322/18870	0.00509948	0.0372873	0.0284703	MAP3K8/FYN/ADAM8/ITPKB/PLAUR/HAVCR2/NFAT5/VSIR/CD44/ACTB/ABL2/CD83/SMARCA4/RHOA/TNFRSF14/TJP1/SMARCC1/IL4R/ANK3/AKT1/CD276/AP3D1/HLA-A/HMGB1/ITGB2/PDPK1/IGF1/AMBRA1/CSK/KIF26B/RIPK2/AFDN/MTOR/PTPN11/NFKBIZ/PIK3R6/SMARCB1/SMARCC2/IRAK1/MAGI1/MYO10/GLI3/PTPN22/TYK2/CCDC88B/HSPH1/ADAM19/SART1/DENND6A/PHF10/SLC7A1/SMAD7/SHB/NR4A3/PIEZO1/RARA/HSPD1/ETS1/NFKBID/BCL6/FCHO1/DNAJA3/CAV1/F11R/SMARCD2/ITGA4…	89
BP	GO:0032387	negative regulation of intracellular transport	22/4058	60/18870	0.00513991	0.037491	0.0286258	CD36/UBE2G2/BARD1/SUFU/LRRK2/OS9/CHP1/MAP1B/NF1/TPR/NUP153/LMAN1/ARHGAP1/SUMO1/RANGAP1/UBE2J1/ITGB1BP1/GDI1/INSIG1/PKIG/ANGPT1/INPP5K	22
BP	GO:0071709	membrane assembly	22/4058	60/18870	0.00513991	0.037491	0.0286258	ANXA2/SPTBN1/ANKLE2/UGCG/STX4/UBXN2B/IL1RAPL1/RFTN1/ANK3/PTPRD/UBXN2A/SPAST/LRCH4/UBE2I/CAV1/EPHB2/CHMP1B/NLGN4X/NRXN1/CHMP1A/NLGN2/VPS4A	22
BP	GO:0009416	response to light stimulus	88/4058	318/18870	0.00514713	0.037491	0.0286258	MAP4K3/BCL2/SYNE1/MDM2/ITGB1/EXT1/EP300/CIRBP/ATF4/PTPRK/MAP3K4/MECP2/MAPK10/RBX1/CRTC1/BHLHE40/REV1/PER1/AKT1/NPHP4/TAF1/PARP1/DDB2/ERCC1/INO80/FOS/NEDD4/TANC1/WRN/MMP2/NPM1/MEIS2/UVSSA/DHX36/EGFR/NMT1/NF1/XPC/ID2/OPN3/ERCC5/KMT2A/PML/MTA1/DDB1/PPP1CB/STK11/BRCA2/DDHD2/HIF1A/BAX/ERCC6/RBM4/ZRANB3/CEP250/NOC2L/MME/METTL3/PER2/BEST1/PRKAA1/CRY2/USF1/RELA/NMT2/CTNS/POLH/HUS1/SDE2/CRY1/MYC/TMEM161A/…	88
BP	GO:0071216	cellular response to biotic stimulus	75/4058	265/18870	0.00515121	0.037491	0.0286258	VIM/CD36/PLCG2/SERPINE1/HAVCR2/MAPK1/TNFRSF1B/EIF2AK3/SPI1/ADAM9/PABPN1/RHOA/SMC1A/IRAK2/SBNO2/CAPN2/NR1H3/PDCD4/CXCL3/AKT1/NFKBIA/CCDC47/IRF3/APAF1/HMGB1/PRKCA/MAP2K3/PLSCR4/UPF1/FBH1/HSF1/RIPK2/NFKBIZ/IRAK1/PRKCE/SASH1/BTK/ABCA1/ANKRD1/PTPN22/ZFP36/IRF8/CD68/KMO/AKAP8/TRIM5/RARA/DAB2IP/ARID5A/PPM1E/GBP2/SRC/RELA/EPHB2/HMGB2/LILRB1/SHPK/TNIP2/SPON2/NLRP3/HDAC5/TRIM41/CD80/SLX4/PPP1R15B/TNFAIP3/M…	75
BP	GO:0043393	regulation of protein binding	44/4058	142/18870	0.00519703	0.0376351	0.0287359	ANXA2/HIPK2/TCF7L2/USP33/ACTB/ARRB2/LRRK2/MARK3/ADD1/AKT1/GNL3L/TAF1/ATP2A2/RIPK2/ATP2A3/PRMT7/SYMPK/NVL/PSME3IP1/APOE/EPB41/TIAM1/PEX14/AMFR/SORL1/CAPRIN2/NMD3/BAX/LRP1/PKD1/CAV1/XIRP1/GOLGA2/ITGB1BP1/ITGA4/CSNK1E/DDX11/HDAC5/MMP9/MAP2/PPP1CA/CDKN1A/GTF2F1/LDLRAP1	44
BP	GO:1902107	positive regulation of leukocyte differentiation	55/4058	185/18870	0.00520317	0.0376351	0.0287359	ADAM8/ITPKB/NEDD9/VSIR/ACIN1/SPI1/ACTB/XRCC6/PRKDC/CD83/SMARCA4/RHOA/SMARCC1/IL4R/AP3D1/HMGB1/PRKCA/FOS/ROR2/AMBRA1/CSF1/HSF1/RIPK2/TGFB1/NFKBIZ/PIK3R6/ID2/SMARCB1/SMARCC2/BTK/RPTOR/GLI3/SART1/PHF10/SHB/DCSTAMP/ZBTB46/RARA/NFKBID/BCL6/MMP14/SMARCD2/KLF10/SOX4/GLI2/NLRP3/CD80/SOX13/IL1RL2/BTN2A2/SMARCD1/TOX/SLC9B2/SMARCD3/IL12RB1	55
BP	GO:1903708	positive regulation of hemopoiesis	55/4058	185/18870	0.00520317	0.0376351	0.0287359	ADAM8/ITPKB/NEDD9/VSIR/ACIN1/SPI1/ACTB/XRCC6/PRKDC/CD83/SMARCA4/RHOA/SMARCC1/IL4R/AP3D1/HMGB1/PRKCA/FOS/ROR2/AMBRA1/CSF1/HSF1/RIPK2/TGFB1/NFKBIZ/PIK3R6/ID2/SMARCB1/SMARCC2/BTK/RPTOR/GLI3/SART1/PHF10/SHB/DCSTAMP/ZBTB46/RARA/NFKBID/BCL6/MMP14/SMARCD2/KLF10/SOX4/GLI2/NLRP3/CD80/SOX13/IL1RL2/BTN2A2/SMARCD1/TOX/SLC9B2/SMARCD3/IL12RB1	55
BP	GO:0034620	cellular response to unfolded protein	30/4058	89/18870	0.00520347	0.0376351	0.0287359	EIF2AK3/ATF4/QRICH1/PTPN1/ERO1A/ABCB10/DNAJC10/OS9/HSF1/MBTPS1/CREBZF/PARP6/ATF6B/BCL2L11/CDK5RAP3/AMFR/ATF3/BAX/OPTN/ERN1/HSPD1/DAB2IP/TMED2/PPP1R15A/RHBDD2/PPP1R15B/BAG3/STUB1/ABCA7/TBL2	30
BP	GO:0002200	somatic diversification of immune receptors	27/4058	78/18870	0.00520696	0.0376351	0.0287359	MSH3/PRKDC/SANBR/MCM3AP/SWAP70/MLH1/RIF1/HMGB1/ERCC1/CTNNBL1/DCAF1/SUPT6H/TGFB1/NFKBIZ/NSD2/TP53BP1/SHLD2/RNF168/PMS2/TCF3/SAMHD1/HSPD1/BCL6/ATAD5/HMGB2/TFRC/POLQ	27
BP	GO:0031397	negative regulation of protein ubiquitination	27/4058	78/18870	0.00520696	0.0376351	0.0287359	FYN/OGT/WNK1/ARRB2/USP4/AKT1/IVNS1ABP/GNL3L/TAF1/PARP10/CHP1/LIMK1/PRKCE/GTPBP4/U2AF2/SENP2/SMAD7/NXN/PER2/CAV1/SOX4/CAMLG/CRY1/TNFAIP3/PRMT3/UBXN1/BEX3	27
BP	GO:0002703	regulation of leukocyte mediated immunity	71/4058	249/18870	0.00524616	0.0378748	0.0289189	FGR/PLCG2/P2RX7/LAMP1/IL1R1/CADM1/ADGRE2/RABGEF1/HAVCR2/TNFRSF1B/PPP3CB/SPI1/FBXO38/AP1G1/PRAM1/ARRB2/STX4/MLH1/IL4R/RIF1/STXBP2/HLA-A/NECTIN2/HMGB1/ITGB2/MAP3K7/HLA-B/PDPK1/MAVS/SVEP1/SUPT6H/DHX36/SNX4/WAS/TGFB1/DDX21/NSD2/PIK3R6/TP53BP1/STXBP1/BTK/SERPINB9/ICAM1/SHLD2/PMS2/SMAD7/C3/JAK3/HSPD1/BCL6/TRPM4/ARID5A/ATAD5/HLA-F/DDX1/CD300A/ADORA2B/LILRB1/UNC13D/PTPN6/NLRP3/ZP3/TRAF2/VAMP8/KLRD1/CD80/…	71
BP	GO:0042274	ribosomal small subunit biogenesis	34/4058	104/18870	0.00529549	0.0381871	0.0291574	RPS9/RIOK3/NOP58/PRKDC/RPS6/NOM1/UTP6/NPM1/BMS1/WDR75/EXOSC10/HEATR1/NOP56/NAT10/WDR43/UTP18/METTL17/NOP14/KRI1/DDX52/RPS8/DNTTIP2/NOL10/LTV1/DHX37/RPS27L/TSR1/SURF6/RRP7A/DCAF13/UTP4/FCF1/MRPS7/WDR46	34
BP	GO:0120161	regulation of cold-induced thermogenesis	46/4058	150/18870	0.00538169	0.0387642	0.029598	CD36/DYNC1H1/ADAM17/LAMA4/OGT/ATF4/LGR4/EBF2/SMARCA4/KDM6B/NR1H3/FABP5/IL4R/TRPV2/RHEB/EHMT1/HSF1/IGF1R/VEGFA/GRB10/TFE3/ADIPOR1/ALMS1/ACOT11/EPAS1/LPIN1/KDM3A/MFN2/STK11/ARRDC3/HADH/NR1H2/TLE3/PER2/CAV1/UCP2/PWWP2B/ACSL1/SLC25A44/ZNF423/CNOT3/NOTCH1/PRDM16/ABHD6/CXCR4/ELOVL6	46
BP	GO:0032465	regulation of cytokinesis	31/4058	93/18870	0.00548728	0.0394795	0.0301442	SVIL/PRPF40A/CSPP1/PLK3/ZFYVE26/BIRC6/WNK1/RHOA/RAB11FIP3/IGF1R/SETD2/SPAST/ENTR1/PRKCE/RACGAP1/KIF13A/BRCA2/GIPC1/MYO19/PKP4/AHCTF1/BECN1/CDC25B/ECT2/KIF3B/VPS4A/CIT/CCP110/CDC14B/TEX14/KIF20B	31
BP	GO:0051099	positive regulation of binding	40/4058	127/18870	0.00549709	0.0395049	0.0301635	PPARG/ANXA2/PLAUR/HIPK2/TCF7L2/USP33/EP300/EIF4G1/NIBAN2/LRRK2/MARK3/ADD1/HMGB1/TAF1/IGF1/RIPK2/GTF2B/ZNF618/TGFB1/NVL/APOE/EPB41/FMR1/TIAM1/AMFR/SKI/CAPRIN2/NMD3/NCBP1/EPHA4/LRP1/RARA/PKD1/CAV1/MED25/HMGB2/DDX11/MMP9/NGF/NME1	40
BP	GO:1902414	protein localization to cell junction	35/4058	108/18870	0.0055061	0.0395244	0.0301784	FLNA/GPC6/GRIPAP1/GPC4/OGT/ACTB/VCL/HEG1/ADAM10/TJP1/MAPK8IP3/ZDHHC7/FERMT2/ARHGEF18/DLG2/HSPB1/TAMALIN/CLSTN1/TJP2/HOMER1/STAU1/F11R/KIF3A/MPP7/GRIP1/BAIAP2/RAB8A/NRXN1/NLGN2/GRIP2/CGNL1/DLG5/DLG4/JAM3/NECTIN3	35
BP	GO:0003382	epithelial cell morphogenesis	14/4058	33/18870	0.00551471	0.039541	0.0301911	PALLD/FLNB/CLIC4/RILPL1/HEG1/COL18A1/ST14/SIPA1/RILPL2/FRMD6/FAT1/SIPA1L3/CCDC88C/ARHGEF26	14
BP	GO:2001236	regulation of extrinsic apoptotic signaling pathway	48/4058	158/18870	0.0055362	0.0396498	0.0302742	BCL2/TIMP3/SERPINE1/LMNA/TCF7L2/ACVR1/ITGAV/BIRC6/STX4/ITGA6/MADD/YAP1/AKT1/SH3RF1/RFFL/RB1CC1/ARHGEF2/MCL1/PPP2R1A/DDX3X/IGF1/SKIL/RPS6KB1/NF1/BID/PML/ICAM1/ATF3/SRPX/THBS1/CTTN/CAV1/SRC/RELA/HMGB2/HGF/ITPRIP/TRAF1/TRAF2/FAIM/TNFAIP3/DEDD2/PEA15/RBCK1/PPP1CA/PPP2R1B/INHBA/HMOX1	48
BP	GO:0033003	regulation of mast cell activation	17/4058	43/18870	0.00555769	0.0397584	0.0303571	FGR/ADGRE2/RABGEF1/IL4R/STXBP2/NECTIN2/PDPK1/SNX4/PLSCR1/STXBP1/NR4A3/CD300A/ADORA2B/UNC13D/PTPN6/CD300LF/VAMP8	17
BP	GO:0031100	animal organ regeneration	23/4058	64/18870	0.0056853	0.040625	0.0310188	IGF2R/UPF2/HSPG2/CPT1A/MED1/NNMT/SRSF1/LPIN1/TGFBR3/EZH2/CXCL12/SULF2/CAD/NR4A3/FPGS/FLT3/ATIC/UCP2/NOTCH1/ACE/SLC7A5/CDKN1A/ADM	23
BP	GO:1901874	negative regulation of post-translational protein modification	32/4058	97/18870	0.00575544	0.0410794	0.0313658	FYN/OGT/WNK1/CTNNB1/ARRB2/USP4/AKT1/IVNS1ABP/GNL3L/TAF1/PARP10/CHP1/LIMK1/PRKCE/GTPBP4/U2AF2/CAPN3/SENP2/SMAD7/NXN/PER2/CAV1/RELA/SOX4/CAMLG/CRY1/PIAS3/TNFAIP3/PRMT3/HMG20B/UBXN1/BEX3	32
BP	GO:0006305	DNA alkylation	19/4058	50/18870	0.00578024	0.0411629	0.0314295	SPOCD1/DNMT1/GATAD2A/KMT2E/MECP2/BAZ2A/PARP1/CTCF/FOS/EHMT1/MBD3/ARID4A/KMT2A/EZH2/HELLS/ARID4B/ATRX/EHMT2/HEMK1	19
BP	GO:0006306	DNA methylation	19/4058	50/18870	0.00578024	0.0411629	0.0314295	SPOCD1/DNMT1/GATAD2A/KMT2E/MECP2/BAZ2A/PARP1/CTCF/FOS/EHMT1/MBD3/ARID4A/KMT2A/EZH2/HELLS/ARID4B/ATRX/EHMT2/HEMK1	19
BP	GO:0038066	p38MAPK cascade	21/4058	57/18870	0.00580232	0.0412734	0.0315138	ULK4/SPI1/MAP3K4/STK39/PER1/MAP2K3/EZR/MAP3K7/MAPKAPK2/VEGFA/DUSP1/PHLPP1/SASH1/PTPN22/ZFP36/GADD45B/MINK1/DAB2IP/SPHK1/HGF/GADD45A	21
BP	GO:0070918	regulatory ncRNA processing	29/4058	86/18870	0.00590752	0.0419334	0.0320178	AGO2/DDX5/ZC3H7A/PUM1/DGCR8/HNRNPA2B1/TUT7/MECP2/DICER1/SMAD3/DDX3X/SRRT/TGFB1/EXOSC10/SMAD1/TENT4B/SRSF3/ZC3H7B/PARN/STAT3/SNIP1/NCBP1/H19/METTL3/AGO1/PUS10/EXOSC2/NUP155/DKC1	29
BP	GO:0016239	positive regulation of macroautophagy	26/4058	75/18870	0.00590846	0.0419334	0.0320178	TOM1/VPS13D/SUPT5H/SPTLC1/MAP3K7/AMBRA1/RIPK2/SNX4/VDAC1/LARP1/PIP4K2B/PAFAH1B2/BNIP3L/WDR45/NOD1/HIF1A/ULK1/OPTN/WIPI1/BECN1/TSC2/SESN2/ATG2A/BAG3/HMOX1/IKBKG	26
BP	GO:0007263	nitric oxide mediated signal transduction	13/4058	30/18870	0.00596753	0.0419508	0.0320311	CD36/RILPL1/PDE5A/VEGFA/EGFR/APOE/THBS1/DDAH1/GUCY1B1/DDAH2/GUCY1A2/GUCY1A1/NOS1AP	13
BP	GO:0031114	regulation of microtubule depolymerization	13/4058	30/18870	0.00596753	0.0419508	0.0320311	ATXN7/NAV3/TAOK1/CAMSAP2/BMERB1/ARHGEF2/MAP1B/SPAST/HDGFL3/MID1/WDR47/HDAC6/MAP1S	13
BP	GO:0090140	regulation of mitochondrial fission	13/4058	30/18870	0.00596753	0.0419508	0.0320311	PPARG/RALA/STAT2/DDHD1/LRRK2/TMEM135/MCU/SPIRE1/DDHD2/MYO19/INF2/FIS1/MIEF1	13
BP	GO:0006482	protein demethylation	7/4058	12/18870	0.00597771	0.0419508	0.0320311	PHF2/KDM6B/KDM2A/PHF8/KDM6A/KDM2B/FBXL19	7
BP	GO:0008214	protein dealkylation	7/4058	12/18870	0.00597771	0.0419508	0.0320311	PHF2/KDM6B/KDM2A/PHF8/KDM6A/KDM2B/FBXL19	7
BP	GO:0010749	regulation of nitric oxide mediated signal transduction	7/4058	12/18870	0.00597771	0.0419508	0.0320311	PDE5A/VEGFA/EGFR/THBS1/GUCY1A2/GUCY1A1/NOS1AP	7
BP	GO:0034454	microtubule anchoring at centrosome	7/4058	12/18870	0.00597771	0.0419508	0.0320311	PCM1/NIN/HOOK3/DCTN1/MAP1S/KIF3A/NINL	7
BP	GO:0036490	regulation of translation in response to endoplasmic reticulum stress	7/4058	12/18870	0.00597771	0.0419508	0.0320311	EIF2AK3/EIF4G1/DDX3X/SESN2/TMED2/PPP1R15A/PPP1R15B	7
BP	GO:0070561	vitamin D receptor signaling pathway	7/4058	12/18870	0.00597771	0.0419508	0.0320311	TRIM24/MED1/VDR/RXRA/KANK2/PIM1/RXRB	7
BP	GO:2001046	positive regulation of integrin-mediated signaling pathway	7/4058	12/18870	0.00597771	0.0419508	0.0320311	FLNA/LIMS1/LAMB1/LAMC1/NID1/LAMB2/LIMS2	7
BP	GO:0002718	regulation of cytokine production involved in immune response	38/4058	120/18870	0.00606046	0.0424841	0.0324383	CD36/PLCG2/P2RX7/IL1R1/RABGEF1/TNFRSF1B/HK1/TNFRSF14/LAPTM5/HLA-A/MAP3K7/MAVS/MAPKAPK2/RIPK2/DHX36/TGFB1/DDX21/BTK/NOD1/SMAD7/NR4A3/JAK3/BCL6/TRPM4/ARID5A/UBE2J1/NLRX1/PANX1/HLA-F/DDX1/LILRB1/ACP5/SPON2/NLRP3/TRAF2/ANGPT1/SLC7A5/LITAF	38
BP	GO:0031333	negative regulation of protein-containing complex assembly	45/4058	147/18870	0.00607056	0.0425074	0.0324561	SPTBN1/RDX/KANK1/RIOK3/CSNK1A1/SVIL/SPTAN1/CAPG/EP300/ARHGEF7/SLIT2/ADD1/TBCD/MYADM/HMGB1/ADD3/DDX3X/SSH1/HSF1/FHOD3/LCMT1/STXBP1/PFN1/SORL1/ULK1/FBXL2/ZNF827/TRAF3IP1/FLII/SSH2/HDAC6/JMJD6/GBA1/PTGER4/SRC/MAPRE1/KANK2/EML2/NOP53/LMOD1/VILL/TRIM11/MAP2/SPTBN5/JAM3	45
BP	GO:0010742	macrophage derived foam cell differentiation	16/4058	40/18870	0.0061758	0.0431002	0.0329087	PPARG/CD36/SOAT1/ITGAV/PLA2G5/EP300/ABCG1/NR1H3/NFKBIA/CSF1/ITGB3/TGFB1/ABCA5/ABCA1/NR1H2/PRKCH	16
BP	GO:0042307	positive regulation of protein import into nucleus	16/4058	40/18870	0.0061758	0.0431002	0.0329087	FLNA/UBR5/EP300/PRKD1/SMAD3/TARDBP/MAVS/TGFB1/TPR/GLI3/HSP90AA1/IPO5/TRIM28/DMAP1/ECT2/BAG3	16
BP	GO:0052652	cyclic purine nucleotide metabolic process	16/4058	40/18870	0.0061758	0.0431002	0.0329087	PDE8A/RORA/PDE7A/ADCY3/PDE10A/PDE1A/PDE4A/PDE5A/ADCY9/NPPA/AMPD2/ADCY5/GUCY1B1/GUCY1A2/GUCY1A1/CACNB4	16
BP	GO:0016445	somatic diversification of immunoglobulins	24/4058	68/18870	0.00620844	0.0432799	0.0330459	MSH3/PRKDC/SANBR/MCM3AP/SWAP70/MLH1/RIF1/ERCC1/CTNNBL1/SUPT6H/TGFB1/NFKBIZ/NSD2/TP53BP1/SHLD2/RNF168/PMS2/TCF3/SAMHD1/HSPD1/BCL6/ATAD5/TFRC/POLQ	24
BP	GO:0034644	cellular response to UV	30/4058	90/18870	0.00623001	0.0433822	0.033124	MDM2/EP300/ATF4/PTPRK/RBX1/TAF1/PARP1/DDB2/ERCC1/INO80/NEDD4/MMP2/NPM1/DHX36/XPC/OPN3/DDB1/STK11/BAX/NOC2L/MME/METTL3/POLH/SDE2/MYC/TMEM161A/MMP9/POLD1/CDKN1A/MAPK13	30
BP	GO:0070972	protein localization to endoplasmic reticulum	27/4058	79/18870	0.00632007	0.0439119	0.0335285	GBF1/SEC16A/SRP72/LRRK2/SRP54/AKT1/OS9/SEC63/SEC62/BAG6/ANKRD13C/TRAM2/SRPRA/EDEM1/SEC61A1/SRP68/INSIG2/SGTA/VAPA/KDELR1/BCAP31/INSIG1/PPP1R15A/GET3/SEC61A2/SSR3/GPAA1	27
BP	GO:2001057	reactive nitrogen species metabolic process	27/4058	79/18870	0.00632007	0.0439119	0.0335285	RORA/CD36/P2RX4/HSP90AB1/RAC1/ZDHHC21/PKD2/SMAD3/ROCK2/AKT1/SLC7A6/PTK2B/PTGIS/HSP90AA1/CYB5R3/GLA/KHSRP/CAV1/CYB5B/ASL/TRPV1/DDAH1/ACP5/DDAH2/THAP4/GCH1/NOS1AP	27
BP	GO:0010875	positive regulation of cholesterol efflux	12/4058	27/18870	0.00639243	0.0442678	0.0338002	PPARG/ABCG1/NR1H3/NFKBIA/APOE/ABCA1/RXRA/LRP1/NR1H2/CAV1/EEPD1/ABCA7	12
BP	GO:0021801	cerebral cortex radial glia-guided migration	12/4058	27/18870	0.00639243	0.0442678	0.0338002	LAMB1/COL3A1/PAFAH1B1/CTNNB1/BMERB1/SUN1/SYNE2/GLI3/WDR47/DAB2IP/DAB1/MBOAT7	12
BP	GO:0022030	telencephalon glial cell migration	12/4058	27/18870	0.00639243	0.0442678	0.0338002	LAMB1/COL3A1/PAFAH1B1/CTNNB1/BMERB1/SUN1/SYNE2/GLI3/WDR47/DAB2IP/DAB1/MBOAT7	12
BP	GO:0030509	BMP signaling pathway	50/4058	167/18870	0.00642813	0.0443733	0.0338807	PPARG/PCSK6/FBN1/HIPK2/DDX5/FSTL1/SMURF1/EXT1/RUNX2/ACVR1/TRIM33/KCP/ENG/PDCD4/CTDSPL2/CRIM1/XIAP/SKIL/NUMA1/SULF1/SMAD1/UBE2D3/TGFBR3/SORL1/UBE2O/GATA6/FKBP8/SKI/SMURF2/MEGF8/SMAD7/CCN1/TBX20/HIVEP1/ITGA3/EGR1/GATA4/BMPR2/ZNF423/NOTCH1/GREM1/RBPMS2/BMP6/RGMB/HTRA3/ZNF8/GPC3/ACVRL1/SMAD6/NBL1	50
BP	GO:0010921	regulation of phosphatase activity	22/4058	61/18870	0.00643592	0.0443733	0.0338807	MAGI2/HSP90B1/HSP90AB1/IKBKB/TSC1/ROCK2/CHP1/MTOR/GNA12/SEMA4D/PPP6R1/PPP6R2/CDK5RAP3/MASTL/STYXL1/NUAK1/CRY2/ITGA1/PDGFRB/CD300A/PPP1R15A/PPP1R15B	22
BP	GO:0022029	telencephalon cell migration	22/4058	61/18870	0.00643592	0.0443733	0.0338807	LAMB1/COL3A1/PAFAH1B1/CTNNB1/RHOA/ROBO1/NDEL1/LRRK2/SLIT2/BMERB1/SUN1/EGFR/SYNE2/GLI3/CXCL12/WDR47/DIXDC1/DAB2IP/DAB1/MBOAT7/NRG3/CXCR4	22
BP	GO:0031113	regulation of microtubule polymerization	22/4058	61/18870	0.00643592	0.0443733	0.0338807	NAV3/CLIP1/CAMSAP1/ARHGEF7/RAC1/CAMSAP2/MECP2/CKAP5/TBCD/CDK5RAP2/MAP1B/NUMA1/AKAP9/DCTN1/HAUS6/MAPRE1/EML2/HAUS1/PRUNE1/MAP2/MAPRE3/CDKN1B	22
BP	GO:0035850	epithelial cell differentiation involved in kidney development	18/4058	47/18870	0.00648777	0.0446328	0.0340789	MYO1E/WWTR1/MAGI2/EXT1/CTNNB1/PRKX/YAP1/ASXL1/BASP1/JAG1/EDNRA/LAMB2/ACTA2/MMP9/NOTCH1/EDNRB/GREM1/PODXL	18
BP	GO:1905314	semi-lunar valve development	18/4058	47/18870	0.00648777	0.0446328	0.0340789	TNFRSF1B/ELN/RHOA/ROBO1/SLIT2/ROCK2/TGFB1/CDH11/NFATC1/NPPA/SLIT3/TBX20/HEYL/JAG1/GATA4/BMPR2/NOTCH1/SMAD6	18
BP	GO:0071826	protein-RNA complex organization	69/4058	243/18870	0.00650312	0.0446493	0.0340915	AGO2/RBM5/LUC7L2/PRPF3/MDN1/SRSF6/HSP90AB1/EIF3A/LUC7L/EIF3J/DDX39B/SFSWAP/PRKDC/DDX46/USP4/SRSF10/EIF3B/DICER1/KLC1/SRPK2/CPSF7/DHX8/YTHDC1/LUC7L3/SF3B3/SF3B1/EIF3L/PRMT7/SRSF1/PRPF39/EIF2S2/SNRNP200/SRPK1/CLNS1A/SART1/HSP90AA1/PRPF6/SART3/KHDC4/EIF2S3/PSIP1/USP39/DHX30/SNIP1/NCBP1/SF3B2/PPAN/SETX/ISY1/SNRPA1/MRPL20/PRPF18/RPS27L/AGO1/DDX1/SRSF9/RRP7A/GEMIN8/DDX23/CRNKL1/NOP53/EIF3G/SF3A3/HTATSF…	69
BP	GO:1903322	positive regulation of protein modification by small protein conjugation or removal	41/4058	132/18870	0.0065044	0.0446493	0.0340915	CBLB/CHFR/HUWE1/WBP1L/PRICKLE1/RBX1/LAPTM5/LRRK2/XIAP/DDX3X/NPM1/SAE1/RIPK2/PDCD6/PTTG1IP/UBE2L3/MTA1/AXIN1/UBA2/PTPN22/UBE2V2/CDK5RAP3/ARRDC3/SENP2/RNF180/GNL3/CAV1/SPHK1/RASSF5/GABARAP/FANCI/NOP53/CRY1/PIAS4/DCUN1D5/FZR1/ANGPT1/PIAS3/STUB1/CDC14B/PEF1	41
BP	GO:0048511	rhythmic process	82/4058	296/18870	0.00653333	0.044799	0.0342058	PPARG/RORA/PRKG1/DDX5/FXR1/THRAP3/NCOR1/OGT/CSNK1D/EP300/HNRNPU/ATF4/LGR4/PRKDC/SIN3A/HUWE1/MAPK10/KDM2A/CRTC1/NR1H3/HNRNPR/BHLHE40/SLIT2/USP7/ROCK2/PDGFRA/PER1/PARP1/TARDBP/CBX3/MMP2/IGF1R/NCOR2/PSPC1/GFPT1/TOP1/MTOR/ID2/PHLPP1/OPN3/KMT2A/RELB/KDM5B/NONO/PML/SLIT3/MTA1/KDM5C/DDB1/PPP1CB/NPAS2/EZH2/SGPL1/KDM5A/ENOX1/HOMER1/RBM4/SETX/NFIL3/METTL3/EGR1/RAI1/PER2/PRKAA1/CRY2/CSNK1E/SRC/KLF10/NOCT/AD…	82
BP	GO:0022618	protein-RNA complex assembly	67/4058	235/18870	0.00655911	0.0449267	0.0343033	AGO2/RBM5/LUC7L2/PRPF3/MDN1/SRSF6/HSP90AB1/EIF3A/LUC7L/EIF3J/DDX39B/SFSWAP/PRKDC/DDX46/USP4/SRSF10/EIF3B/DICER1/SRPK2/CPSF7/YTHDC1/LUC7L3/SF3B3/SF3B1/EIF3L/PRMT7/SRSF1/PRPF39/EIF2S2/SNRNP200/SRPK1/CLNS1A/SART1/HSP90AA1/PRPF6/SART3/KHDC4/EIF2S3/PSIP1/USP39/DHX30/SNIP1/NCBP1/SF3B2/PPAN/SETX/ISY1/SNRPA1/MRPL20/PRPF18/RPS27L/AGO1/DDX1/SRSF9/RRP7A/GEMIN8/DDX23/CRNKL1/NOP53/EIF3G/SF3A3/HTATSF1/GEMIN2/W…	67
BP	GO:0007599	hemostasis	66/4058	231/18870	0.00658312	0.0450201	0.0343746	FLNA/ANXA2/CD36/CD9/MYH9/PRKG1/COL3A1/PLCG2/SERPINE1/PLAUR/PABPC4/TFPI/PIK3CB/GPI/VWF/ACTB/ANXA5/VCL/METAP1/PDGFRA/FERMT3/TLN1/PRKCA/HPS4/DGKA/P2RX1/DGKZ/WAS/ITGB3/TSPAN18/SERPINE2/GNA12/PLSCR1/STXBP1/HSPB1/JMJD1C/APOE/GNA13/LMAN1/RAB27A/UBASH3B/DGKH/THBS1/AK3/VAV2/C1QTNF1/CAV1/F11R/F3/F8/DGKI/USF1/MYL9/SRC/EPHB2/ZNF385A/PLAU/PAFAH2/PTPN6/SERPINF2/ST3GAL4/PDGFA/VPS33B/CSRP1/FAP/SLC7A11	66
BP	GO:0001659	temperature homeostasis	54/4058	183/18870	0.00658709	0.0450201	0.0343746	CD36/DYNC1H1/ADAM17/LAMA4/FOXO1/OGT/ATF4/LGR4/EBF2/SMARCA4/KDM6B/ACADVL/NR1H3/SLC27A1/IGF2BP2/FABP5/IL4R/TRPV2/RHEB/EHMT1/HSF1/IGF1R/VEGFA/GRB10/TFE3/ADIPOR1/ALMS1/ACOT11/EPAS1/LPIN1/KDM3A/MFN2/STK11/STAT3/ARRDC3/HADH/NR1H2/EGR1/TLE3/PER2/CAV1/UCP2/PWWP2B/TRPV1/ACSL1/SLC25A44/ZNF423/CNOT3/NOTCH1/EDNRB/PRDM16/ABHD6/CXCR4/ELOVL6	54
BP	GO:0060537	muscle tissue development	115/4058	433/18870	0.00659438	0.045021	0.0343753	SEMA3C/BCL2/FLNB/PRKG1/COL3A1/SYNE1/DDX5/GPCPD1/ITGB1/LMNA/ALDH1A2/SVIL/ZFPM2/PPP3CB/PLEC/ACVR1/CTDP1/EP300/HNRNPU/ELN/LUC7L/CTNNB1/NIBAN2/ARRB2/NR4A1/MAML1/ENG/KDM6B/RHOA/PKD2/MYL6/SPG11/PRICKLE1/HEG1/TSC1/MRTFB/SMAD3/YAP1/DDX17/PDGFRA/AKIRIN1/FOS/IGF1/HIVEP3/RPS6KB1/FHOD3/NOX4/ADAMTS9/VEGFA/MTOR/TGFB1/MED1/NF1/FOSL2/MEF2D/MYH6/ID2/MYO18B/SCN5A/ALPK3/SMAD1/MYOCD/NPRL3/NPPA/JARID2/ANKRD1/RARB/TGF…	115
BP	GO:0031099	regeneration	56/4058	191/18870	0.00663115	0.0452229	0.0345295	SPP1/FLNA/CD9/BCL2/NFIB/IGF2R/PTPN12/POSTN/UPF2/HSPG2/YAP1/LRIG2/MAPK8IP3/AKIRIN1/IGF1/MAP1B/MMP2/IGF1R/GRN/CPT1A/MED1/NNMT/PRRX1/STK24/NREP/PTPRS/SRSF1/LPIN1/TGFBR3/EZH2/CAPN3/CXCL12/SULF2/CAD/ULK1/TNC/NR4A3/IFRD1/FPGS/EPHA4/FLT3/MAP2K2/GATA4/ATIC/BIN3/UCP2/LAMB2/PTGFRN/FKRP/HDGFL2/NOTCH1/ACE/SLC7A5/CDKN1B/CDKN1A/ADM	56
BP	GO:0006999	nuclear pore organization	9/4058	15/18870	0.00675016	0.0457552	0.0349359	FXR1/NUP98/NUP205/NUP107/TPR/NUP153/SEH1L/AHCTF1	8
BP	GO:1903651	positive regulation of cytoplasmic transport	9/4058	15/18870	0.00675016	0.0457552	0.0349359	RDX/MECP2/EZR/SORL1/MTMR2/EIPR1/PTPN23/MAP2	8
BP	GO:1904923	regulation of autophagy of mitochondrion in response to mitochondrial depolarization	9/4058	15/18870	0.00675016	0.0457552	0.0349359	HK2/HUWE1/CDC37/VDAC1/MFN2/OPTN/HDAC6/GBA1	8
BP	GO:0010640	regulation of platelet-derived growth factor receptor signaling pathway	11/4058	24/18870	0.00675292	0.0457552	0.0349359	CBLB/PTPN12/LRIG2/HGS/MYOCD/HIP1/LRP1/F3/SRC/NDRG4/IFT20	11
BP	GO:0010839	negative regulation of keratinocyte proliferation	11/4058	24/18870	0.00675292	0.0457552	0.0349359	CD109/ZEB1/CASK/PTPRK/MED1/VDR/IFT172/IFT52/IFT80/INTU/IFT74	11
BP	GO:2000209	regulation of anoikis	11/4058	24/18870	0.00675292	0.0457552	0.0349359	BCL2/ITGB1/PTK2/PIK3R3/MCL1/ITGA5/ANKRD13C/TLE1/CAV1/SRC/NOTCH1	11
BP	GO:0007095	mitotic G2 DNA damage checkpoint signaling	15/4058	37/18870	0.00684134	0.0460562	0.0351657	TAOK1/UIMC1/MBTPS1/TOPBP1/CDK5RAP3/TAOK2/DONSON/BLM/RINT1/NOP53/BABAM1/FZR1/MRNIP/CDKN1A/CDC14B	15
BP	GO:0010934	macrophage cytokine production	15/4058	37/18870	0.00684134	0.0460562	0.0351657	CD36/PLCG2/P2RX7/LAPTM5/MAPKAPK2/RIPK2/TGFB1/NOD1/UBE2J1/NLRX1/PANX1/LILRB1/ACP5/SPON2/LITAF	15
BP	GO:0010935	regulation of macrophage cytokine production	15/4058	37/18870	0.00684134	0.0460562	0.0351657	CD36/PLCG2/P2RX7/LAPTM5/MAPKAPK2/RIPK2/TGFB1/NOD1/UBE2J1/NLRX1/PANX1/LILRB1/ACP5/SPON2/LITAF	15
BP	GO:0044319	wound healing, spreading of cells	15/4058	37/18870	0.00684134	0.0460562	0.0351657	FLNA/ADAM17/COL5A1/ITGB1/CD44/MRTFA/RHOA/FERMT2/ARHGAP35/ITGA5/MTOR/PHLDB2/RHOC/CCN1/ACVRL1	15
BP	GO:0050685	positive regulation of mRNA processing	15/4058	37/18870	0.00684134	0.0460562	0.0351657	THRAP3/CIRBP/DAZAP1/NUP98/SNRNP70/RBMX/NCL/RBM3/DHX36/TRA2A/CLNS1A/NCBP1/LEO1/TRA2B/WDR77	15
BP	GO:0090505	epiboly involved in wound healing	15/4058	37/18870	0.00684134	0.0460562	0.0351657	FLNA/ADAM17/COL5A1/ITGB1/CD44/MRTFA/RHOA/FERMT2/ARHGAP35/ITGA5/MTOR/PHLDB2/RHOC/CCN1/ACVRL1	15
BP	GO:0061640	cytoskeleton-dependent cytokinesis	37/4058	117/18870	0.00686303	0.0461528	0.0352395	SEPTIN9/SPTBN1/SEPTIN6/PLEC/SEPTIN2/ZFYVE26/WNK1/SEPTIN11/RHOA/USP8/IST1/ROCK2/ANK3/EXOC7/CNTROB/MYH10/RHOB/SPAST/SEPTIN10/EXOC3/RACGAP1/EXOC1/RHOC/SPIRE1/CFL1/LZTS2/CECR2/BIN3/CHMP1B/SNX9/ECT2/CHMP1A/VPS4A/CENPA/SEPTIN8/CIT/KIF20B	37
BP	GO:0050867	positive regulation of cell activation	106/4058	396/18870	0.00692517	0.0465209	0.0355205	FGR/FLNA/MAP3K8/BCL2/LAMP1/FYN/ADAM8/ITPKB/HAVCR2/VSIR/SPI1/ACTB/XRCC6/RPS6KA1/AP1G1/ABL2/PRKDC/CD83/SMARCA4/STX4/RHOA/TNFRSF14/LRRK2/SMARCC1/MLH1/IL4R/RIF1/AKT1/CD276/AP3D1/HLA-A/NECTIN2/HMGB1/ITGB2/PDPK1/IGF1/AMBRA1/CSK/RIPK2/SNX4/MTOR/TGFB1/PTPN11/NFKBIZ/NSD2/PIK3R6/SMARCB1/SMARCC2/TP53BP1/STXBP1/BTK/GLI3/PTPN22/TYK2/CCDC88B/HSPH1/SART1/CAPN3/SHLD2/PHF10/SLC7A1/THBS1/PMS2/SHB/NR4A3/DDR2/RARA/H…	106
BP	GO:0002716	negative regulation of natural killer cell mediated immunity	10/4058	21/18870	0.00699386	0.0465837	0.0355685	HAVCR2/ARRB2/HLA-A/HLA-B/TGFB1/SERPINB9/HLA-F/LILRB1/KLRD1/MICA	10
BP	GO:0032986	protein-DNA complex disassembly	10/4058	21/18870	0.00699386	0.0465837	0.0355685	SMARCA4/SMARCC1/SMARCB1/SMARCC2/SUPT16H/SSRP1/SMARCD2/MYC/SMARCD1/SMARCD3	10
BP	GO:0043552	positive regulation of phosphatidylinositol 3-kinase activity	10/4058	21/18870	0.00699386	0.0465837	0.0355685	FGR/FLT1/PRKD1/PDGFRA/AMBRA1/TGFB1/FLT3/PDGFRB/TEK/IRS1	10
BP	GO:0044794	positive regulation by host of viral process	10/4058	21/18870	0.00699386	0.0465837	0.0355685	PC/IGF2R/EEF1A1/NUCKS1/APOE/ZDHHC20/CFL1/TBC1D20/ZFYVE1/VAPA	10
BP	GO:0061318	renal filtration cell differentiation	10/4058	21/18870	0.00699386	0.0465837	0.0355685	MYO1E/MAGI2/EXT1/ASXL1/BASP1/JAG1/EDNRA/LAMB2/EDNRB/PODXL	10
BP	GO:0072112	podocyte differentiation	10/4058	21/18870	0.00699386	0.0465837	0.0355685	MYO1E/MAGI2/EXT1/ASXL1/BASP1/JAG1/EDNRA/LAMB2/EDNRB/PODXL	10
BP	GO:2001044	regulation of integrin-mediated signaling pathway	10/4058	21/18870	0.00699386	0.0465837	0.0355685	FLNA/LIMS1/LAMB1/LAMC1/NID1/PRKD1/PHACTR4/ITGB1BP1/LAMB2/LIMS2	10
BP	GO:2001135	regulation of endocytic recycling	10/4058	21/18870	0.00699386	0.0465837	0.0355685	GRIPAP1/RAB11FIP3/ATP9A/TAMALIN/SORL1/ARHGAP1/RAB11B/EIPR1/NDRG4/EHD1	10
BP	GO:0002263	cell activation involved in immune response	84/4058	305/18870	0.00702086	0.0466465	0.0356164	FGR/DOCK10/RORA/PLCG2/LAMP1/ADGRE2/RABGEF1/HAVCR2/IL6R/GBF1/SPI1/SLC11A1/AP1G1/PRAM1/SANBR/DYSF/STX4/SBNO2/SWAP70/TSC1/MLH1/IL4R/JUNB/RIF1/STXBP2/HMGB1/ITGB2/ERCC1/PDPK1/RPS6/SUPT6H/RIPK2/GRN/SNX4/MTOR/TGFB1/NFKBIZ/PTK2B/NSD2/TP53BP1/PRKCE/STXBP1/BTK/KMT2A/RELB/SEMA4A/IRF8/ICAM1/RAB27A/STAT3/SHLD2/RNF168/PMS2/SMAD7/SHB/NR4A3/LRP1/JAK3/RARA/HSPD1/NFKBID/BCL6/ATAD5/ITGAL/HLA-F/PTGER4/STAT4/CD300A/A…	84
BP	GO:0010002	cardioblast differentiation	9/4058	18/18870	0.007033	0.0466465	0.0356164	ITGB1/PRICKLE1/DHX36/REST/MYOCD/TBX2/NRG1/NOTCH1/GREM1	9
BP	GO:0043173	nucleotide salvage	9/4058	18/18870	0.007033	0.0466465	0.0356164	UPP1/ADK/AMPD3/AMPD2/ADSL/UCK2/NAPRT/UCKL1/FCSK	9
BP	GO:0071243	cellular response to arsenic-containing substance	9/4058	18/18870	0.007033	0.0466465	0.0356164	SLC38A2/DDX3X/HNRNPA1/HSF1/DHX36/MKNK2/HMOX1/UROS/MAPK13	9
BP	GO:0001838	embryonic epithelial tube formation	39/4058	125/18870	0.00720277	0.0476718	0.0363993	HECTD1/RALA/DLC1/CELSR1/CTNNB1/SUFU/BRD2/PRICKLE1/TSC1/GLMN/PLXNB2/APAF1/ARHGAP35/MTHFD1L/DVL3/PHACTR4/SETD2/TGFB1/TULP3/KDM2B/ST14/PFN1/MTHFD1/IFT172/HIF1A/SKI/DEAF1/IFT52/RARA/MED12/TSC2/SDC4/CECR2/TMED2/IFT122/GREM1/STIL/KIF20B/ADM	39
BP	GO:0071675	regulation of mononuclear cell migration	39/4058	125/18870	0.00720277	0.0476718	0.0363993	ADAM17/SERPINE1/ADAM8/STK10/PLCB1/PDGFD/NEDD9/MAPK1/SPI1/PLA2G7/WNK1/ABL2/PTK2/STK39/RHOA/TNFRSF14/ADAM10/SLIT2/SLC8B1/AKT1/AKIRIN1/HMGB1/CSF1/CD99L2/ITGB3/PTK2B/DUSP1/OXSR1/CXCL12/THBS1/C5AR1/PADI2/ITGA4/CALR/GREM1/SPN/JAM3/NBL1/ECM1	39
BP	GO:0071763	nuclear membrane organization	17/4058	44/18870	0.00727312	0.0480217	0.0366664	PAFAH1B1/ANKLE2/NEK6/UBXN2B/PRKCA/TARDBP/AKAP8L/UBXN2A/SPAST/LPIN1/DCTN1/TOR1AIP1/UBE2I/CTDNEP1/CHMP1B/CHMP1A/VPS4A	17
BP	GO:0097178	ruffle assembly	17/4058	44/18870	0.00727312	0.0480217	0.0366664	EVL/RDX/KANK1/PIP5K1A/CYFIP1/RAC1/NDEL1/INPPL1/PLEKHM1/RCC2/DEF8/PFN1/ICAM1/CAV1/ARHGEF26/ABI3/INPP5K	17
BP	GO:1990845	adaptive thermogenesis	50/4058	168/18870	0.00727917	0.0480217	0.0366664	CD36/DYNC1H1/ADAM17/LAMA4/OGT/HNRNPU/ATF4/LGR4/EBF2/SMARCA4/KDM6B/NR1H3/IGF2BP2/FABP5/IL4R/TRPV2/RHEB/EHMT1/HSF1/IGF1R/VEGFA/GRB10/TFE3/ADIPOR1/ALMS1/ACOT11/EPAS1/LPIN1/KDM3A/MFN2/STK11/SORL1/ARRDC3/HADH/NR1H2/TLE3/PER2/CAV1/UCP2/PWWP2B/TRPV1/ACSL1/SLC25A44/ZNF423/CNOT3/NOTCH1/PRDM16/ABHD6/CXCR4/ELOVL6	50
BP	GO:0030042	actin filament depolymerization	21/4058	58/18870	0.0072862	0.0480217	0.0366664	MICAL1/SPTBN1/RDX/SVIL/SPTAN1/CAPG/MICAL2/SEMA5A/SWAP70/MICAL3/ADD1/ADD3/LIMA1/CFL1/FLII/WDR1/LMOD1/VILL/PPP1R9B/PLEKHH2/SPTBN5	21
BP	GO:0061448	connective tissue development	79/4058	285/18870	0.00736317	0.0484781	0.0370149	PPARG/RASAL2/ZEB1/NFIB/COL3A1/COL5A1/PDGFD/COL1A1/ARID5B/CREB3L2/ITGB8/IL6R/EXT1/CCN2/RUNX2/EIF2AK3/GLG1/SPI1/CD44/EBF2/CTNNB1/SMAD3/PARP1/SNX19/CSF1/ANXA6/BBS2/ITGB3/TGFB1/PTPN11/FOSL2/PRRX1/MEF2D/GHR/SULF1/TRIP11/SMAD1/GLI3/RARB/SORL1/SULF2/TBL1XR1/HIF1A/ARRDC3/SMAD7/CCN1/BGN/SLC25A25/LTBP3/RARA/SLC39A14/EGR1/PKD1/TRPM4/ARID5A/EFEMP1/MBOAT2/CHSY1/LOXL2/PRKAA1/BMP1/IFT80/SH3PXD2B/PDGFRB/SOX5/BMP…	79
BP	GO:0051496	positive regulation of stress fiber assembly	19/4058	51/18870	0.00738812	0.0485914	0.0371014	CCDC88A/RGCC/EVL/CCN2/RAC1/RHOA/SMAD3/ROCK2/FERMT2/MTOR/LIMK1/PXN/RHOC/ARHGEF10/SDC4/ITGB1BP1/PPM1E/TESK1/SERPINF2	19
BP	GO:0030324	lung development	55/4058	188/18870	0.00742952	0.0488126	0.0372703	NFIB/COL3A1/HIPK2/CELSR1/RCN3/MAPK1/ALDH1A2/ZFPM2/EXT1/CCN2/SRSF6/EP300/EIF4G1/CTNNB1/MECP2/CRISPLD2/HEG1/YAP1/PDGFRA/CTSH/VEGFA/BAG6/ASXL1/FOSL2/EPAS1/MYOCD/TMEM38B/GLI3/FGF7/GATA6/TNC/LTBP3/MME/ERRFI1/ITGA3/TBX2/MAP2K2/SAV1/PKD1/MMP14/JMJD6/CTSZ/LTA4H/SPRY1/BMPR2/GLI2/NOTCH1/MIR17HG/PPP1CA/ACE/PDGFA/ADAMTSL2/DLG5/GPC3/SLC7A11	55
BP	GO:0034405	response to fluid shear stress	14/4058	34/18870	0.00754836	0.0494207	0.0377347	P2RX7/P2RX4/PLEC/ADAM9/PKD2/AKT1/MMP2/PTK2B/ABCA1/SMAD7/PKD1/SRC/ACE/SMAD6	14
BP	GO:0051973	positive regulation of telomerase activity	14/4058	34/18870	0.00754836	0.0494207	0.0377347	MAPK1/HSP90AB1/CTNNB1/MAP3K4/MAPKAPK5/TNKS/NVL/CCT4/HSP90AA1/PARN/CCT2/MYC/DKC1/GREM1	14
BP	GO:0071539	protein localization to centrosome	14/4058	34/18870	0.00754836	0.0494207	0.0377347	PCM1/CSNK1D/BICD1/UBXN2B/RAB11FIP3/HOOK3/CEP83/GOLGB1/MARK4/KIAA0753/CEP250/MAPRE1/DCTN2/STIL	14
BP	GO:0002444	myeloid leukocyte mediated immunity	35/4058	110/18870	0.00756143	0.0494207	0.0377347	FGR/ADAM17/ADGRE2/RABGEF1/SPI1/KMT2E/PRAM1/STX4/IL4R/STXBP2/ITGB2/PDPK1/MAVS/DHX36/SNX4/DDX21/STXBP1/BTK/SERPINB9/NR4A3/C3/NDST2/WDR1/TRAF3IP2/DDX1/CD300A/ADORA2B/UNC13D/SPON2/VAMP8/LAT/FCGR3A/BCR/TREM1/ACE	35
BP	GO:0120034	positive regulation of plasma membrane bounded cell projection assembly	35/4058	110/18870	0.00756143	0.0494207	0.0377347	CCDC88A/RALA/P2RX7/SEPTIN9/CYFIP1/RAC1/ARAP1/NDEL1/WASHC1/AKIRIN1/ARPC2/NCKAP1/ARHGAP35/PLCE1/PLEKHM1/IFT88/MTOR/CEP135/ENTR1/TENM2/DEF8/FMR1/MARK4/PFN1/HSP90AA1/FNBP1L/ZMYND8/DPYSL3/CENPJ/FSCN1/CROCC/DZIP1/DNM3/IFT20/CCP110	35
BP	GO:0006986	response to unfolded protein	42/4058	137/18870	0.00761301	0.0496702	0.0379251	CREB3L2/EIF2AK3/HSP90AB1/ATF4/QRICH1/PTPN1/ERO1A/ABCB10/HSPA4/DNAJC10/FAF2/OS9/HSF1/MBTPS1/CREBZF/PARP6/ATF6B/HSPB1/BCL2L11/MFN2/HSPH1/CREBRF/HSP90AA1/CDK5RAP3/AMFR/ATF3/EDEM1/THBS1/BAX/OPTN/ERN1/HSPD1/DAB2IP/TMED2/PPP1R15A/RHBDD2/PPP1R15B/BAG3/STUB1/DNAJB4/ABCA7/TBL2	42
BP	GO:0003018	vascular process in circulatory system	75/4058	269/18870	0.00761954	0.0496702	0.0379251	CD36/SLC6A6/PRKG1/SLC38A2/SLC4A8/DOCK5/ABCC3/EXT1/PLEC/SLC44A1/AKAP12/PIK3C2A/ZDHHC21/RHOA/SLC27A1/FABP5/TJP1/SLIT2/SLC2A3/ROCK2/FERMT2/ARHGAP35/ADD3/MMP2/VEGFA/ECE1/ARHGAP42/P2RX1/BBS2/TGFB1/ATP2A3/KCNMB2/APOE/NPPA/SCPEP1/SLC7A1/TJP2/ABCC4/LRP1/KEL/PER2/TRPM4/CAV1/SLC4A4/ITGB1BP1/SLC7A8/SLC19A1/SRC/ITGA1/EDNRA/ADORA2B/DDAH1/BMPR2/SLC1A5/ACTA2/TEK/SLC12A2/TFRC/GRIP2/SLC7A2/ANGPT1/YES1/GUCY1A1/SER…	75
BP	GO:0043242	negative regulation of protein-containing complex disassembly	27/4058	80/18870	0.00762332	0.0496702	0.0379251	SPTBN1/RDX/ATXN7/NAV3/SVIL/SPTAN1/CAPG/TAOK1/CAMSAP2/SWAP70/ADD1/BMERB1/ARHGEF2/ADD3/MAP1B/LIMA1/HDGFL3/SCAF4/MID1/WDR47/FLII/HDAC6/LMOD1/VILL/UBQLN4/PLEKHH2/SPTBN5	27
CC	GO:0016607	nuclear speck	190/4188	417/19886	1.04e-29	7.72e-27	4.98e-27	HECTD1/SGK1/PLCB1/EIF4E/CCNL2/DDX5/MECOM/THRAP3/RBM25/LMNA/DOCK1/PPP4R3A/CSNK1A1/LUC7L2/EP400/ASCC3/PRPF3/KAZN/SMC5/PRPF40A/DDX42/PIP5K1A/SRSF6/THOC2/AKAP17A/ATXN2L/ACIN1/CDYL/SRSF2/ZC3H18/HP1BP3/PABPN1/HNRNPU/ATF4/BARD1/HIPK1/NEK6/GATAD2A/KMT2E/WTAP/SREK1/PNN/DDX39B/ELL/SNRNP70/MAML1/DDX46/SRRM1/ASCC2/BRD2/SRSF10/GATAD2B/MBD4/PPIG/HIF3A/DNAJC11/SRP54/BAZ2A/JADE1/SMC6/DDX17/MORF4L1/SRPK2/SAP130/E…	190
CC	GO:0005925	focal adhesion	190/4188	421/19886	4.64e-29	1.43e-26	9.24e-27	ALCAM/VIM/FLNA/LIMS1/PALLD/ACTN1/PARVG/SNTB1/NUMB/CD9/EVL/TPM4/MYH9/FLNB/MAP4K4/IGF2R/ADAM17/RALA/DLC1/AHNAK/PLAUR/FLT1/RDX/EPB41L2/SORBS1/NEDD9/ITGB8/PPFIBP1/RPS9/ITGB1/STARD8/MAPK1/ITGB5/GAK/SVIL/PCBP2/ACTN4/PLEC/FLRT2/DST/PIP5K1A/TLN2/PABPC1/CYFIP1/ADAM9/HSP90B1/USP33/ITGAV/CASK/CD44/ACTB/AKAP12/PTPN12/ARHGEF7/RAC1/CTNNB1/ANXA5/PTK2/SNTB2/MPRIP/PIP5K1C/ENG/RHOA/VCL/ITGA6/HSPG2/CAPN2/ADAM10/LAS…	190
CC	GO:0030055	cell-substrate junction	193/4188	431/19886	5.76e-29	1.43e-26	9.24e-27	ALCAM/VIM/FLNA/LIMS1/PALLD/ACTN1/PARVG/SNTB1/NUMB/CD9/EVL/TPM4/MYH9/FLNB/MAP4K4/IGF2R/ADAM17/RALA/DLC1/AHNAK/PLAUR/FLT1/RDX/EPB41L2/SORBS1/NEDD9/ITGB8/PPFIBP1/RPS9/ITGB1/STARD8/MAPK1/ITGB5/GAK/SVIL/PCBP2/ACTN4/PLEC/FLRT2/DST/PIP5K1A/TLN2/PABPC1/CYFIP1/ADAM9/HSP90B1/USP33/ITGAV/CASK/CD44/ACTB/AKAP12/PTPN12/ARHGEF7/RAC1/CTNNB1/ANXA5/PTK2/SNTB2/MPRIP/PIP5K1C/ENG/RHOA/VCL/ITGA6/HSPG2/CAPN2/ADAM10/LAS…	193
CC	GO:0005938	cell cortex	129/4188	305/19886	2.91e-17	5.42e-15	3.5e-15	MYO1E/FLNA/MYO9B/ACTN1/ASPH/TPM4/MYH9/DYNC1H1/FLNB/CALD1/DLC1/SEPTIN9/SPTBN1/FMNL1/MYO1D/RDX/EPB41L2/NEDD9/FNBP1/CLIP1/SPTAN1/ACTN4/ITCH/SEPTIN6/EEF1A1/DST/SEPTIN2/PHLDB1/PARD3/CLIP4/PAFAH1B1/FRY/ACTB/AKAP12/ARHGEF7/RAC1/CSNK1G2/CTNNB1/PTK2/MPP1/STK39/SEPTIN11/RAI14/RHOA/PKD2/CAPN2/PRKD1/TSC1/MICAL3/LASP1/AKT1/DENND2B/NCL/ERC1/MAEA/FERMT2/MYADM/ENO1/MARCKS/EZR/ADD3/EXOC7/NEDD4/ARHGAP32/PARD3B/HMC…	129
CC	GO:0005681	spliceosomal complex	92/4188	205/19886	1.43e-14	2.13e-12	1.37e-12	DDX5/RBM5/LUC7L2/PRPF3/PRPF40A/HNRNPC/PABPC1/AKAP17A/PPWD1/CIRBP/HNRNPU/LUC7L/SREK1/PNN/DDX39B/SNRNP70/RBMX/DDX46/SRRM1/HNRNPA2B1/HNRNPA3/HNRNPR/HNRNPM/HNRNPH1/IVNS1ABP/DHX8/EFTUD2/NCL/SRRM2/RBM3/RHEB/CTNNBL1/HNRNPA1/SYNCRIP/LUC7L3/DHX15/UPF1/SF3B3/RBM17/SF3B1/PPIL2/PRPF38B/TRA2A/YJU2B/SNRNP48/SRSF1/WBP4/PRKRIP1/PRPF39/SNRNP200/SNRPN/PRPF4/CLNS1A/HNRNPK/SART1/PDCD7/PRPF6/U2AF2/CWF19L1/USP39/SNIP1…	92
CC	GO:0031252	cell leading edge	152/4188	423/19886	8.21e-13	1.02e-10	6.58e-11	CCDC88A/VIM/FGR/MYO9B/PALLD/ACTN1/EVL/MYH9/PLCG2/ADAM17/APBB2/DLC1/SPTBN1/ADGRE2/MYO1D/RDX/NEDD9/KANK1/ITGB1/DIAPH1/CLIP1/GBF1/EEF1A1/DST/PIP5K1A/TLN2/PABPC1/CYFIP1/PAFAH1B1/ITGAV/CAPG/UNC5C/CDC42BPA/CD44/ACTB/ATF4/PTPRK/ARHGEF7/DPP9/RAC1/CTNNB1/PTPN13/LDB2/PIP5K1C/SLK/STX4/RHOA/PKD2/SWAP70/NDEL1/ABLIM1/TSC1/RUFY3/AKT1/TIAM2/SH3RF1/SPATA13/ARPC2/TLN1/CDC42BPB/FERMT2/MYADM/NCKAP1/EZR/PLCE1/ARHGAP4…	152
CC	GO:0005819	spindle	154/4188	431/19886	9.76e-13	1.04e-10	6.71e-11	MAP4/MYH9/EML4/WAPL/NEDD9/RPS6KA2/MAPK1/MTUS1/CSNK1A1/NCOR1/DIAPH1/TUBGCP2/PARP4/CSPP1/PLK3/SEPTIN6/SEPTIN2/CTDP1/PAFAH1B1/FRY/CAPG/CSNK1D/ANXA11/BIRC6/DYNLT2B/HNRNPU/ARHGEF7/NEK6/YEATS2/ANAPC5/WNK1/CTNNB1/CEP170/NUP85/TNKS/NSUN2/PKD2/SMC1A/CKAP5/NDEL1/UBXN2B/MICAL3/ARL8B/SMC6/LATS2/RIF1/AKT1/KATNBL1/KLHL42/CCDC57/NDE1/NIN/MAD1L1/KNTC1/MAEA/CDC16/CDK5RAP2/CEP95/TUBB/CBX3/ARHGEF2/INO80/MAPKBP1/TAF…	154
CC	GO:0034399	nuclear periphery	69/4188	150/19886	6.7e-12	6.25e-10	4.03e-10	VIM/ANXA2/SORBS1/LMNA/ATXN7/POLA1/SPARC/PRPF40A/CLIC4/CASK/ACTB/RUNX1T1/HNRNPU/ATF4/NUP98/SMARCA4/SRRM1/NUP205/HNRNPA2B1/SMC1A/PPIG/SMARCC1/HNRNPM/MAEA/ANAPC4/AKAP8L/NUMA1/NCOR2/PSPC1/RGS12/NUP107/TPR/NUP153/MORC2/SMARCB1/SMARCC2/KAT8/NONO/PML/FIGN/PSMA6/SRPK1/BASP1/CFL1/PHF10/CAD/TEP1/NSMF/AKAP8/ZNF326/NARF/AHCTF1/ATN1/SMARCD2/XPOT/SATB1/BLM/HLTF/CHMP1A/PIAS4/RNF220/TELO2/CXXC1/SMARCD1/STAG1/GMC…	69
CC	GO:0005635	nuclear envelope	167/4188	494/19886	2.03e-11	1.68e-09	1.09e-09	MYOF/NPC1/BCL2/ITPR1/IGF2R/SYNE1/PLCB1/EPHA3/FXR1/IPO7/PCYT1A/LMNA/NAV3/POLA1/LRPPRC/TNRC18/DST/PCM1/PAFAH1B1/ANXA11/NUP98/SORT1/WTAP/NUP85/NR4A1/TNKS/TMPO/MCM3AP/NUP205/CCAR1/POM121/PRICKLE1/POM121C/SMAD3/PHF8/CPNE1/IST1/MVP/RIF1/MAD1L1/RB1CC1/AKIRIN1/ENO1/PARP1/TUBB/CBX3/DDX19B/XPO1/PRICKLE2/SUN1/NUP188/AGPAT3/EGFR/NUP107/TMEM120B/MTOR/SPAST/RANBP2/KPNB1/GRK5/TPR/NUP153/ATP2A3/RANBP3/SMPD4/CANX…	167
CC	GO:0070603	SWI/SNF superfamily-type complex	48/4188	92/19886	4.44e-11	3.31e-09	2.14e-09	TRRAP/EP400/ACTB/CFDP1/GATAD2A/SUZ12/SMARCA4/BRD9/SRCAP/GATAD2B/DEK/BAZ2A/SMARCC1/BPTF/BAZ1B/INO80/CHD4/BAZ1A/RSF1/MBD3/SF3B1/RBBP4/DDX21/HMGXB4/SMARCB1/SS18L1/SMARCC2/MTA1/PHF10/SMARCA1/MTA3/BCL7B/ERCC6/BRD8/CECR2/SMARCD2/RBBP7/CHD3/DMAP1/INO80E/NFRKB/ZNHIT1/HDAC1/SMARCD1/CDK2AP1/SMARCD3/BCL7C/MCRS1	48
CC	GO:0031965	nuclear membrane	113/4188	311/19886	3.26e-10	2.21e-08	1.43e-08	MYOF/BCL2/ITPR1/SYNE1/PLCB1/EPHA3/LMNA/NAV3/LRPPRC/TNRC18/PCM1/PAFAH1B1/NUP98/SORT1/WTAP/NUP85/NR4A1/TNKS/MCM3AP/NUP205/POM121/PRICKLE1/POM121C/SMAD3/PHF8/CPNE1/RIF1/RB1CC1/AKIRIN1/ENO1/CBX3/XPO1/PRICKLE2/SUN1/EGFR/NUP107/TMEM120B/SPAST/RANBP2/KPNB1/GRK5/TPR/NUP153/ATP2A3/SMPD4/CANX/NUP50/SYNE2/NUP210/SMAD1/TMC6/TMEM38B/LPIN1/RTEL1/CLMN/DNAJC2/NUP58/MACO1/GTPBP4/INTS1/MYO6/UTP18/GATA6/INPP4A/TOR1…	113
CC	GO:0000118	histone deacetylase complex	43/4188	82/19886	3.65e-10	2.27e-08	1.46e-08	TRERF1/MIDEAS/TRRAP/NCOR1/EP400/OGT/CFDP1/GATAD2A/KMT2E/KDM3B/SIN3A/SRCAP/GATAD2B/RCOR1/MORF4L1/SAP130/CHD4/HDAC7/MBD3/RBBP4/ARID4A/SIN3B/PHF12/TBL1X/JMJD1C/KDM3A/MTA1/TBL1XR1/MTA3/ARID4B/HDAC6/CBX5/BRD8/SUDS3/RBBP7/CHD3/DMAP1/ZNHIT1/HDAC5/HDAC1/ING1/CDK2AP1/HDAC10	43
CC	GO:0030027	lamellipodium	81/4188	201/19886	3.98e-10	2.28e-08	1.47e-08	CCDC88A/MYO9B/PALLD/EVL/APBB2/RDX/NEDD9/ITGB1/PIP5K1A/PABPC1/CYFIP1/ITGAV/CAPG/UNC5C/CDC42BPA/CD44/ACTB/ARHGEF7/RAC1/CTNNB1/PTPN13/STX4/RHOA/PKD2/SWAP70/ABLIM1/TSC1/RUFY3/AKT1/TIAM2/SH3RF1/SPATA13/ARPC2/CDC42BPB/FERMT2/NCKAP1/PLCE1/DDX3X/INPPL1/SSH1/ABLIM3/PHACTR4/CTNND1/MYH10/DGKZ/ENAH/ITGB3/CTTNBP2NL/PTK2B/FGD6/SYNE2/LIMK1/MYO10/PARVA/PXN/P4HB/CFL1/ARAP3/CTTN/PIEZO1/FAT1/NHS/DPYSL3/SLC9A1/ITGB1…	81
CC	GO:0016363	nuclear matrix	58/4188	128/19886	6.42e-10	3.42e-08	2.21e-08	VIM/ANXA2/SORBS1/LMNA/ATXN7/POLA1/SPARC/PRPF40A/CLIC4/CASK/ACTB/RUNX1T1/HNRNPU/SMARCA4/SRRM1/HNRNPA2B1/SMC1A/PPIG/SMARCC1/HNRNPM/MAEA/AKAP8L/NUMA1/NCOR2/PSPC1/RGS12/MORC2/SMARCB1/SMARCC2/KAT8/NONO/PML/FIGN/PSMA6/SRPK1/BASP1/CFL1/PHF10/CAD/TEP1/NSMF/AKAP8/ZNF326/AHCTF1/ATN1/SMARCD2/XPOT/SATB1/BLM/HLTF/CHMP1A/PIAS4/CXXC1/SMARCD1/STAG1/GMCL1/UHRF1/ENC1	58
CC	GO:0098687	chromosomal region	136/4188	399/19886	8.07e-10	4.01e-08	2.59e-08	NABP1/SMG6/WAPL/CSNK1A1/CLIP1/PHF2/SMC5/MEIKIN/PLK3/SEPTIN6/DNMT1/SEPTIN2/THOC2/PAFAH1B1/ACTB/HNRNPU/CFDP1/XRCC6/NUP98/DYNC1LI2/NUP85/PRKDC/UHRF2/SMARCA4/TNKS/SIN3A/HNRNPA2B1/SMC1A/GATAD2B/CKAP5/ZNF276/NDEL1/POLR2B/PDS5A/RAD50/SMARCC1/SMC6/RIF1/NDE1/MAD1L1/KNTC1/PARP1/CTCF/ERCC1/CBX3/BAZ1B/XPO1/PPP2R1A/CHD4/CENPC/BAZ1A/WRN/RCC2/SUN1/UPF1/HSF1/DHX36/RPA1/NUP107/RBBP4/GTF2B/ZNF618/TPR/DYNC1I1/NCAPD…	136
CC	GO:0000922	spindle pole	71/4188	176/19886	4.45e-09	2.08e-07	1.34e-07	NEDD9/TUBGCP2/CSPP1/PLK3/CTDP1/FRY/BIRC6/DYNLT2B/HNRNPU/ARHGEF7/NEK6/CTNNB1/TNKS/SMC1A/CKAP5/UBXN2B/SMC6/LATS2/KATNBL1/NDE1/NIN/MAD1L1/KNTC1/CDK5RAP2/CEP95/MAPKBP1/INPPL1/RASSF1/NUMA1/NPM1/KLHL22/HSF1/SPAST/KIF2A/ALMS1/DYNC1I1/TTC28/PMF1/TOPBP1/ODF2/TUBGCP5/DCTN1/TACC3/YPEL5/PKP4/CEP104/KATNAL1/MIS12/CDC25B/DYNC2I1/CEP89/GOLGA2/IK/KATNA1/TUBGCP6/DDX11/NEDD1/MAPRE1/AAAS/RMDN3/VPS4A/STAG1/HAUS1/FBF…	71
CC	GO:0005912	adherens junction	74/4188	188/19886	7.53e-09	3.31e-07	2.13e-07	MYO1E/ANXA2/MYH9/AHI1/RDX/SORBS1/NDRG1/CDH19/LDB3/PARD3/KIFC3/ACTB/PTPRK/CTNNB1/NIBAN2/EIF4G2/PIP5K1C/VCL/ITGA6/ADAM10/TJP1/ADD1/PDLIM3/TBCD/TLN1/FERMT2/NECTIN2/CDH13/TNK2/EZR/PDLIM1/PARD3B/HMCN1/NEXN/CTNND1/VEGFA/AFDN/CD99L2/DLG2/CDH11/MAGI1/ZYX/LAMA3/PLEKHA7/CYTH3/MPP3/TJP2/PKP4/SMAD7/EPHA4/FRMD5/SHROOM4/CYTH2/SHROOM3/JAG1/CNN3/PDLIM7/LIN7A/CCDC85A/SYNM/MPP7/TNKS1BP1/BMPR2/BAIAP2/SHROOM1/PPP1R9…	74
CC	GO:0098791	Golgi apparatus subcompartment	128/4188	382/19886	8.21e-09	3.4e-07	2.2e-07	RAB7B/FLNA/DOP1B/XYLT1/IGF2R/GOLGA3/RAB31/CSGALNACT2/GGA1/DENND5A/PLK3/ARFGEF2/GBF1/GOLPH3/B4GALT5/RAB6A/BICD1/BIRC6/TGOLN2/PIK3C2A/POSTN/SORT1/RAC1/AP1G1/ARAP1/WDR11/PCSK5/STX4/SLC9A7/PRKD1/LRRK2/COG3/YIPF4/COG4/ATP9B/USO1/RAB11FIP3/ATP2C1/HLA-A/SLC30A6/GOLGA8A/ATXN2/AP4E1/STX16/GOLGA1/VAMP4/GGA3/GRN/MBTPS1/NDST1/GOLGB1/AKAP9/SMPD4/ST3GAL2/CHSY3/GGA2/SLC30A5/SULF1/ATP9A/GOSR1/SLC9A8/ST3GAL3/KIF1…	128
CC	GO:0042641	actomyosin	38/4188	76/19886	2.11e-08	8.28e-07	5.34e-07	PALLD/ACTN1/TPM4/MYH9/FLNB/SEPTIN9/SORBS1/LDB3/ROR1/CDC42BPA/PTK2/SEPTIN11/ABLIM1/PDLIM3/CDC42BPB/FERMT2/PDLIM1/ABLIM3/MYH10/LIMA1/MYH6/ZYX/PXN/SYNPO2/MYO18A/MICALL2/SHROOM4/XIRP1/SYNPO/PDLIM7/SIPA1L3/MYL9/FSCN1/XIRP2/ACTA2/TEK/FBLIM1/BAG3	38
CC	GO:0005802	trans-Golgi network	93/4188	259/19886	2.27e-08	8.47e-07	5.46e-07	RAB7B/FLNA/DOP1B/IGF2R/RAB31/GGA1/DENND5A/ARFGEF2/GBF1/GOLPH3/RAB6A/BICD1/BIRC6/TGOLN2/PIK3C2A/POSTN/RAC1/AP1G1/ARAP1/WDR11/PCSK5/STX4/SLC9A7/PRKD1/LRRK2/COG3/YIPF4/COG4/ATP9B/RAB11FIP3/ATP2C1/SLC30A6/ATXN2/AP4E1/STX16/GOLGA1/VAMP4/GGA3/GRN/NDST1/SMPD4/GGA2/ATP9A/SLC9A8/KIF13A/OCRL/TBC1D23/ATP8B1/OSBP/GCC2/COG7/MYO18A/PI4K2A/SCAMP4/SORL1/RAB43/USP6NL/FURIN/TMEM165/OPTN/WIPI1/BECN1/ARFRP1/MME/AP1M…	93
CC	GO:0010494	cytoplasmic stress granule	42/4188	89/19886	3.37e-08	1.2e-06	7.71e-07	EIF4E/HIPK2/PRRC2C/FXR1/PABPC4/PABPC1/ATXN2L/CIRBP/EIF4G1/PUM1/RBPMS/LARP1B/EIF3B/UBAP2L/IGF2BP2/TARDBP/DDX19B/LARP4/DDX3X/ATXN2/GIGYF2/DHX36/ZNFX1/KPNB1/LARP1/TIAL1/RPTOR/FMR1/NXF1/ZFP36/HNRNPK/ELAVL1/DDX19A/RBM4/STAU1/G3BP2/MOV10/CASC3/DDX1/MCRIP1/HABP4/PABPC1L	42
CC	GO:0001650	fibrillar center	61/4188	150/19886	3.74e-08	1.27e-06	8.17e-07	NFIB/TRERF1/TXNRD1/YY1AP1/NOP58/SAMD4A/PTPN13/SMARCA4/DDX46/RAI14/WDR33/USO1/FAM111A/EZR/DCAF1/ARHGAP32/AKNA/PSPC1/TOP1/EIF3L/EEF1D/PRMT7/CCDC137/MLLT1/SMARCB1/HEATR1/NONO/PAFAH1B2/ANKRD1/PEX14/NFIC/IP6K2/AFF4/NOP56/WDR43/TCOF1/KDM4A/RNMT/SPECC1/URB1/CDK7/DEAF1/SMAD7/MRI1/UBTF/LEO1/TAF1C/NUAK1/ESRRA/NEDD1/CEMIP/TIMM44/NOP53/NOLC1/UTP4/FBLIM1/DKC1/SELENBP1/DSN1/SMUG1/SP140	61
CC	GO:0072686	mitotic spindle	71/4188	184/19886	3.91e-08	1.27e-06	8.18e-07	MAP4/EML4/WAPL/NEDD9/MAPK1/NCOR1/DIAPH1/CAPG/HNRNPU/ARHGEF7/YEATS2/WNK1/TNKS/PKD2/SMC1A/SMC6/KATNBL1/NIN/MAD1L1/CDC16/CDK5RAP2/TUBB/MAPKBP1/TAF1D/RCC2/NUMA1/TFDP2/KLHL22/HSF1/HECW2/TPR/PTPN7/CEP295/TBL1X/TADA2A/EPB41/RACGAP1/NUDC/DCTN1/TBL1XR1/TACC3/YPEL5/PKP4/CTTN/RANGAP1/HAUS6/GEM/EML3/GOLGA2/MAP1S/IK/KATNA1/LIMK2/PHLPP2/MAPRE1/EML2/ECT2/AAAS/WDR5/RMDN3/ATAT1/KIFC2/STAG1/HAUS1/EML1/CENPE/MAPRE3…	71
CC	GO:0001726	ruffle	70/4188	182/19886	5.65e-08	1.69e-06	1.09e-06	FGR/MYO9B/PALLD/ACTN1/MYH9/PLCG2/ADAM17/DLC1/ADGRE2/KANK1/ITGB1/DIAPH1/CLIP1/EEF1A1/PIP5K1A/TLN2/CYFIP1/ITGAV/CAPG/ARHGEF7/RAC1/PIP5K1C/RHOA/SPATA13/TLN1/MYADM/NCKAP1/EZR/ARHGAP45/ARHGEF2/ITGA5/PDE4A/EGFR/LIMA1/ITGB3/MACF1/FGD6/MYO1C/ATP6V1B2/MYO10/TIAM1/RAB5A/ARF4/CYTH3/MYO6/CFL1/ARAP3/PSD4/CTTN/SAMSN1/THEM4/SH2D3C/PDLIM7/ITGB1BP1/KSR1/SRC/FSCN1/CDKL5/SNX9/BAIAP2/ARHGEF26/SH3BGRL3/PPP1R9B/ASAP3/…	70
CC	GO:0016605	PML body	48/4188	109/19886	5.65e-08	1.69e-06	1.09e-06	HIPK2/CHFR/SMC5/TCF7L2/HIPK1/RNF4/USP7/SMC6/CASP8AP2/AKAP8L/ZMYM2/HSF1/RPA1/TDP2/MTOR/TENM2/PML/LRCH4/HIPK3/TOPBP1/TOP3A/BASP1/NR2C1/SKI/SENP2/SUMO1/UBE2I/CDK9/MKNK2/RFWD3/CBX5/ELF4/ATRX/CHD3/SATB1/ZBED1/BLM/TRIM16/DAPK3/SUMO2/PIAS4/CSNK2B/SPN/CHEK2/HIRA/ISG20/SP140/IKBKE	48
CC	GO:0071013	catalytic step 2 spliceosome	42/4188	91/19886	7.45e-08	1.96e-06	1.26e-06	DDX5/HNRNPC/PABPC1/PPWD1/HNRNPU/PNN/RBMX/SRRM1/HNRNPA2B1/HNRNPA3/HNRNPR/HNRNPM/HNRNPH1/DHX8/EFTUD2/SRRM2/HNRNPA1/SYNCRIP/SF3B3/SF3B1/PPIL2/SRSF1/SNRNP200/SNRPN/HNRNPK/SART1/PRPF6/DHX38/SF3B2/ISY1/SNRPA1/GPATCH1/BCAS2/LSM7/PPIL3/RBM8A/DDX23/CRNKL1/SF3A3/CWC15/MAGOHB/RBM44	42
CC	GO:0001725	stress fiber	35/4188	70/19886	7.54e-08	1.96e-06	1.26e-06	PALLD/ACTN1/TPM4/MYH9/FLNB/SEPTIN9/SORBS1/LDB3/ROR1/PTK2/SEPTIN11/ABLIM1/PDLIM3/FERMT2/PDLIM1/ABLIM3/MYH10/LIMA1/MYH6/ZYX/PXN/SYNPO2/MICALL2/SHROOM4/XIRP1/SYNPO/PDLIM7/SIPA1L3/MYL9/FSCN1/XIRP2/ACTA2/TEK/FBLIM1/BAG3	35
CC	GO:0097517	contractile actin filament bundle	35/4188	70/19886	7.54e-08	1.96e-06	1.26e-06	PALLD/ACTN1/TPM4/MYH9/FLNB/SEPTIN9/SORBS1/LDB3/ROR1/PTK2/SEPTIN11/ABLIM1/PDLIM3/FERMT2/PDLIM1/ABLIM3/MYH10/LIMA1/MYH6/ZYX/PXN/SYNPO2/MICALL2/SHROOM4/XIRP1/SYNPO/PDLIM7/SIPA1L3/MYL9/FSCN1/XIRP2/ACTA2/TEK/FBLIM1/BAG3	35
CC	GO:0032432	actin filament bundle	38/4188	79/19886	7.94e-08	1.96e-06	1.26e-06	FLNA/PALLD/ACTN1/TPM4/MYH9/FLNB/SEPTIN9/SORBS1/LDB3/ROR1/PLS3/PTK2/SEPTIN11/ABLIM1/PDLIM3/FERMT2/MARCKS/PDLIM1/ABLIM3/MYH10/LIMA1/MYH6/ZYX/PXN/SYNPO2/MICALL2/SHROOM4/XIRP1/SYNPO/PDLIM7/SIPA1L3/MYL9/FSCN1/XIRP2/ACTA2/TEK/FBLIM1/BAG3	38
CC	GO:1904949	ATPase complex	59/4188	146/19886	8.1e-08	1.96e-06	1.26e-06	TCIRG1/TRRAP/EP400/ATP6V0D2/ACTB/CFDP1/GATAD2A/SUZ12/SMARCA4/BRD9/SRCAP/GATAD2B/DEK/BAZ2A/SMARCC1/BPTF/ATP6V1E1/BAZ1B/INO80/CHD4/ATP6V0A2/BAZ1A/RSF1/MBD3/SF3B1/RBBP4/DDX21/HMGXB4/SMARCB1/SS18L1/SMARCC2/ATP6V1B2/MTA1/PHF10/SMARCA1/MTA3/BCL7B/ATP6AP1/ERCC6/BRD8/ATP6V0C/CECR2/SMARCD2/RBBP7/ATP6V0B/ATP6V1F/CHD3/DMAP1/INO80E/NFRKB/ZNHIT1/HDAC1/VPS4A/SMARCD1/ATP5MC2/CDK2AP1/SMARCD3/BCL7C/MCRS1	59
CC	GO:0005774	vacuolar membrane	151/4188	484/19886	8.13e-08	1.96e-06	1.26e-06	MITF/FNIP2/ANXA2/ANPEP/NPC1/LAMP1/AHNAK/SPAG9/SLC39A8/TCIRG1/RAP1B/TOM1/SLC26A11/COL6A1/CTSD/P2RX4/VAC14/EEF1A1/ATP6V0D2/ZFYVE26/CSF3R/VPS39/TMEM63A/MARCHF2/MFSD12/SLC11A1/PLEKHM2/SORT1/AP1G1/ATG16L2/SLC17A5/WDR11/SPG11/PRKD1/LAPTM5/TSC1/CPNE1/ARL8B/DNAJC5/ATP6V1E1/CLCN7/SLC36A4/RB1CC1/PSAP/AP3D1/LPCAT1/AP2A1/TPCN2/RHEB/DEPDC5/NFAM1/STARD3/ATP6V0A2/HPS4/TECPR1/PLEKHM1/DAGLB/AP2B1/SLC3A2/WDR59/GRN…	151
CC	GO:0005814	centriole	62/4188	157/19886	1.04e-07	2.43e-06	1.57e-06	CCDC88A/AHI1/ARMC9/MAGI2/PCM1/CAPG/CCDC102B/CEP43/RILPL1/CEP170/PCNT/WASHC1/CCDC57/NIN/NPHP4/MPHOSPH9/AKNA/CNTROB/CEP83/IFT88/KIF2A/CEP135/HERC2/ALMS1/CEP295/ODF2L/KIAA0586/ODF2/DCTN1/KIAA0753/IFT52/CEP104/OFD1/FBXW8/CEP250/GLE1/TUBD1/CEP164/DZIP1L/STARD9/CENPJ/IFT81/CEP89/CEP290/INTU/KIF3A/SFI1/NEDD1/CROCC/CCHCR1/NEURL4/CBY1/RAB8A/CEP295NL/CEP78/DZIP1/FBF1/IFT20/STIL/CCP110/IFT43/CEP97	62
CC	GO:0035770	ribonucleoprotein granule	93/4188	270/19886	2.13e-07	4.81e-06	3.1e-06	SYNE1/AGO2/EIF4E/HIPK2/PRRC2C/FXR1/PABPC4/UBAP2/XRN1/PABPC1/ATXN2L/ACTB/SAMD4A/CIRBP/HNRNPU/BARD1/SMG1/RAC1/UPF2/EIF4G1/PUM1/RBPMS/NSUN2/LARP1B/EIF3B/GRSF1/UBAP2L/IGF2BP2/CNOT1/ROCK2/GARRE1/NCL/HNRNPL/TARDBP/TUBB/DDX19B/LARP4/RPS6/CTSH/DDX3X/ATXN2/GIGYF2/SARNP/UPF1/HSF1/DHX36/TOP1/ZNFX1/CNOT8/KPNB1/NFKBIZ/GHR/DYNC1I1/SYMPK/LARP1/TIAL1/RPTOR/FMR1/NXF1/PSMA6/PPP6R2/ZFP36/HNRNPK/ELAVL1/BTBD2/DDX19A/…	93
CC	GO:0062023	collagen-containing extracellular matrix	135/4188	429/19886	2.26e-07	4.96e-06	3.2e-06	SDC2/FN1/COL6A3/ANXA2/PCSK6/COL1A2/COL4A1/LAMB1/FBN1/COL3A1/COL5A2/VCAN/TIMP3/SERPINE1/CCDC80/GPC6/COL5A1/COL4A2/COL1A1/IGFBP7/LAMC1/ABI3BP/LAMA4/COL8A1/SPARC/GPC4/COL6A1/CTSD/SMOC2/LTBP1/THSD4/CCN2/DST/HSP90B1/VWF/COL6A2/CASK/ANXA11/NID1/ELN/POSTN/COL4A4/ANXA5/NCAM1/CSTB/TIMP2/HSPG2/ADAMTS10/PKM/COL14A1/COL21A1/HNRNPM/PXDN/COL12A1/PSAP/CDH13/COL15A1/CTSH/HMCN1/MMP2/ADAMTS9/ANXA6/LTBP2/EDIL3/TGFB…	135
CC	GO:0005765	lysosomal membrane	138/4188	441/19886	2.39e-07	4.96e-06	3.2e-06	MITF/FNIP2/ANXA2/ANPEP/NPC1/LAMP1/AHNAK/SPAG9/SLC39A8/TCIRG1/RAP1B/TOM1/SLC26A11/COL6A1/CTSD/P2RX4/EEF1A1/ATP6V0D2/ZFYVE26/CSF3R/VPS39/TMEM63A/MARCHF2/MFSD12/SLC11A1/PLEKHM2/SORT1/AP1G1/SLC17A5/WDR11/SPG11/LAPTM5/TSC1/CPNE1/ARL8B/DNAJC5/ATP6V1E1/CLCN7/SLC36A4/PSAP/AP3D1/LPCAT1/AP2A1/TPCN2/RHEB/DEPDC5/NFAM1/STARD3/ATP6V0A2/HPS4/TECPR1/PLEKHM1/DAGLB/AP2B1/SLC3A2/WDR59/GRN/ECE1/SLC15A3/ANXA6/ARL8A/T…	138
CC	GO:0098852	lytic vacuole membrane	138/4188	441/19886	2.39e-07	4.96e-06	3.2e-06	MITF/FNIP2/ANXA2/ANPEP/NPC1/LAMP1/AHNAK/SPAG9/SLC39A8/TCIRG1/RAP1B/TOM1/SLC26A11/COL6A1/CTSD/P2RX4/EEF1A1/ATP6V0D2/ZFYVE26/CSF3R/VPS39/TMEM63A/MARCHF2/MFSD12/SLC11A1/PLEKHM2/SORT1/AP1G1/SLC17A5/WDR11/SPG11/LAPTM5/TSC1/CPNE1/ARL8B/DNAJC5/ATP6V1E1/CLCN7/SLC36A4/PSAP/AP3D1/LPCAT1/AP2A1/TPCN2/RHEB/DEPDC5/NFAM1/STARD3/ATP6V0A2/HPS4/TECPR1/PLEKHM1/DAGLB/AP2B1/SLC3A2/WDR59/GRN/ECE1/SLC15A3/ANXA6/ARL8A/T…	138
CC	GO:0101002	ficolin-1-rich granule	69/4188	185/19886	2.78e-07	5.61e-06	3.62e-06	ITGAX/UBR4/LAMP1/ADAM8/TCIRG1/MAPK1/DIAPH1/CTSD/GPI/EEF1A1/HSP90AB1/SLC11A1/XRCC6/PSMD11/RAC1/GNS/HUWE1/CSTB/TIMP2/RHOA/VCL/CRISPLD2/PKM/SLC2A3/PLEKHO2/MVP/PSMD14/APAF1/PSMD12/HMGB1/FTH1/ITGB2/CTSH/DDX3X/NBEAL2/ARL8A/KPNB1/BIN2/VPS35L/PSMA5/PFKL/AMPD3/PSMD7/PAFAH1B2/GUSB/CD93/PDAP1/CAND1/HSP90AA1/ATAD3B/EEF2/GAA/YPEL5/COTL1/PSMD2/PGM2/CTSB/ACLY/ATP6V0C/CAPN1/CTSZ/LTA4H/CD300A/ILF2/GSDMD/MMP9/PSMD…	69
CC	GO:0000228	nuclear chromosome	81/4188	228/19886	2.98e-07	5.85e-06	3.77e-06	TRRAP/POLA1/EP400/LRPPRC/OGT/HNRNPU/CHD1/CFDP1/KMT2E/SIN3A/SRCAP/SMC1A/ZMIZ2/RAD50/TRIM24/MLH1/CARM1/MORF4L1/SAP130/PARP1/TARDBP/BAZ1B/ADD3/INO80/BAZ1A/RGS12/RPA1/TOP1/RBBP4/ARID4A/SIN3B/PHF12/MMS22L/NCAPD3/SMARCB1/BRD4/NCAPG2/TOPBP1/BRCA2/RAD9A/POLE/ZRANB3/JUN/ARID4B/SETX/UBE2I/FIRRE/BRD8/IK/NCAPD2/SUDS3/RBBP7/ATRX/SMC4/DMAP1/INO80E/MCM6/NFRKB/HUS1/BLM/ZNHIT1/CHMP1A/HDAC1/MCM5/EME2/SLX4/WDHD1/IN…	81
CC	GO:0000779	condensed chromosome, centromeric region	68/4188	182/19886	3.14e-07	6e-06	3.87e-06	CSNK1A1/CLIP1/PHF2/MEIKIN/PLK3/SEPTIN6/SEPTIN2/PAFAH1B1/ACTB/HNRNPU/CFDP1/NUP98/DYNC1LI2/NUP85/SMARCA4/SIN3A/SMC1A/CKAP5/ZNF276/NDEL1/SMARCC1/NDE1/MAD1L1/KNTC1/CBX3/XPO1/CENPC/HSF1/NUP107/GTF2B/TPR/DYNC1I1/NCAPD3/SMARCB1/SS18L1/SMARCC2/TP53BP1/SEH1L/KAT8/NUP43/RASSF2/PMF1/DCTN1/PHF10/RANGAP1/AHCTF1/MIS12/CBX5/SMARCD2/NCAPD2/ATRX/BUB3/CHMP1B/MEAF6/CHMP1A/CENPT/MTBP/CENPK/SMARCD1/CENPA/DCTN2/PSEN2/…	68
CC	GO:0036064	ciliary basal body	65/4188	172/19886	3.51e-07	6.55e-06	4.22e-06	CCDC88A/AHI1/ARMC9/NEDD9/CSNK1A1/PCM1/CSNK1D/RILPL1/PTK2/CAMSAP2/WDR11/PKD2/JADE1/AKT1/NPHP4/ERC1/ARHGAP35/PRKCA/EZR/IFT88/BBS2/WHRN/ENTR1/CDK10/MARK4/ODF2L/KIAA0586/RILPL2/DCTN1/IFT172/TBC1D31/IFT52/OFD1/FBXW8/CEP250/GLE1/TTLL4/TRAF3IP1/DZIP1L/HDAC6/CENPJ/IFT81/RABEP2/CEP290/IFT80/PTPN23/INTU/CDKL5/NEDD1/TTC8/MAPRE1/CBY1/RAB8A/CEP78/DZIP1/IFT122/EVC/RPGR/FBF1/IFT20/CFAP410/DLG5/SSX2IP/IFT46/WDR35	65
CC	GO:0031983	vesicle lumen	107/4188	326/19886	4.26e-07	7.71e-06	4.97e-06	FN1/FGR/ANXA2/ACTN1/DYNC1H1/TIMP3/SERPINE1/MAPK1/SPARC/PYGB/SPTAN1/CTSD/GPI/ACTN4/EEF1A1/CYFIP1/VWF/HSP90AB1/GTPBP2/XRCC6/PSMD11/FAM3C/GNS/HUWE1/CSTB/TIMP2/VCL/RNASET2/CRISPLD2/FABP5/PKM/IST1/MVP/PSMD14/SCCPDH/FERMT3/FAF2/APAF1/PSMD12/HMGB1/TUBB/ARHGAP45/CTSH/DDX3X/IGF1/QSOX1/GRN/VEGFA/EGFR/GALNS/TGFB1/KPNB1/BIN2/VTI1B/PSMA5/PFKL/HEXB/AMPD3/MAN2B1/PSMD7/VPS13A/PAFAH1B2/GUSB/CAND1/HSP90AA1/RAB27A/…	107
CC	GO:0042470	melanosome	47/4188	112/19886	4.44e-07	7.71e-06	4.97e-06	ANXA2/GPNMB/ATP1A1/LAMP1/CALU/ITGB1/CTSD/NAP1L1/HSP90B1/CAPG/ANXA11/HSP90AB1/MFSD12/RAC1/DNAJC5/TRPV2/TPCN2/HPS4/SLC3A2/ANXA6/YWHAE/SGSM2/RPN1/ITGB3/CANX/CCT4/ATP6V1B2/APOE/GNA13/P4HB/RAB5A/HSP90AA1/RAB27A/RAB1A/NCSTN/GANAB/CTSB/MMP14/CTNS/SLC1A5/RAB5B/TFRC/AHCY/BACE2/PDIA4/MYRIP/ATP1B3	47
CC	GO:0048770	pigment granule	47/4188	112/19886	4.44e-07	7.71e-06	4.97e-06	ANXA2/GPNMB/ATP1A1/LAMP1/CALU/ITGB1/CTSD/NAP1L1/HSP90B1/CAPG/ANXA11/HSP90AB1/MFSD12/RAC1/DNAJC5/TRPV2/TPCN2/HPS4/SLC3A2/ANXA6/YWHAE/SGSM2/RPN1/ITGB3/CANX/CCT4/ATP6V1B2/APOE/GNA13/P4HB/RAB5A/HSP90AA1/RAB27A/RAB1A/NCSTN/GANAB/CTSB/MMP14/CTNS/SLC1A5/RAB5B/TFRC/AHCY/BACE2/PDIA4/MYRIP/ATP1B3	47
CC	GO:0005874	microtubule	143/4188	467/19886	5.97e-07	1.01e-05	6.52e-06	MAP4/EML4/DYNC1H1/SEPTIN9/NAV1/NDRG1/MTUS1/NAV3/TUBGCP2/SVIL/CLIP1/LRPPRC/ZNF804A/PARP4/CSPP1/ARFGEF2/TTLL5/DST/KIFC3/CLIP4/PAFAH1B1/CSNK1D/DYNC1I2/BICD1/HNRNPU/CLMP/CAMSAP1/RNF4/EIF3A/NEK6/DPP9/DYNC1LI2/CEP170/SNTB2/CAMSAP2/KCNAB2/CKAP5/NDEL1/PCNT/RASSF3/KLC1/TTLL3/NCKAP5L/CCDC57/NDE1/NIN/TBCD/HOOK3/KNTC1/CDK5RAP2/TUBB/KIF1B/ARHGEF2/DNAH1/INO80/RCC2/RASSF1/MAP1B/ROR2/AKNA/NUMA1/DPYSL2/KLHL22/KIF…	143
CC	GO:0060205	cytoplasmic vesicle lumen	106/4188	325/19886	6.77e-07	1.12e-05	7.24e-06	FN1/FGR/ANXA2/ACTN1/DYNC1H1/TIMP3/SERPINE1/MAPK1/SPARC/PYGB/SPTAN1/CTSD/GPI/ACTN4/EEF1A1/CYFIP1/VWF/HSP90AB1/GTPBP2/XRCC6/PSMD11/FAM3C/GNS/HUWE1/CSTB/TIMP2/VCL/RNASET2/CRISPLD2/FABP5/PKM/IST1/MVP/PSMD14/SCCPDH/FERMT3/FAF2/APAF1/PSMD12/HMGB1/TUBB/ARHGAP45/CTSH/DDX3X/IGF1/QSOX1/GRN/VEGFA/GALNS/TGFB1/KPNB1/BIN2/VTI1B/PSMA5/PFKL/HEXB/AMPD3/MAN2B1/PSMD7/VPS13A/PAFAH1B2/GUSB/CAND1/HSP90AA1/RAB27A/OSCAR…	106
CC	GO:0034774	secretory granule lumen	105/4188	322/19886	7.71e-07	1.25e-05	8.06e-06	FN1/FGR/ANXA2/ACTN1/DYNC1H1/TIMP3/SERPINE1/MAPK1/SPARC/PYGB/SPTAN1/CTSD/GPI/ACTN4/EEF1A1/CYFIP1/VWF/HSP90AB1/GTPBP2/XRCC6/PSMD11/FAM3C/GNS/HUWE1/CSTB/TIMP2/VCL/RNASET2/CRISPLD2/FABP5/PKM/IST1/MVP/PSMD14/SCCPDH/FERMT3/FAF2/APAF1/PSMD12/HMGB1/TUBB/ARHGAP45/CTSH/DDX3X/IGF1/QSOX1/GRN/VEGFA/GALNS/TGFB1/KPNB1/BIN2/VTI1B/PSMA5/PFKL/HEXB/AMPD3/MAN2B1/PSMD7/VPS13A/PAFAH1B2/GUSB/CAND1/HSP90AA1/RAB27A/OSCAR…	105
CC	GO:0030135	coated vesicle	102/4188	311/19886	8.16e-07	1.28e-05	8.28e-06	MYO1E/CCDC88A/NUMB/CD9/IGF2R/STX5/SEC31A/ECPAS/VWF/TGOLN2/PIK3C2A/SORT1/AP1G1/SAR1A/SEC16A/ERGIC1/COPA/GPR107/CLINT1/ADAM10/COPE/DNAJC5/USO1/SEC24D/ATP6V1E1/COPG1/SEC24A/HLA-A/TNK2/AP2A1/HLA-B/ROR2/AP2B1/VAMP4/PACS1/ECE1/EGFR/PDCD6/SEC23IP/GGA2/SLC30A5/VTI1B/ATP6V1B2/APOE/HIP1/LMAN1/OCRL/ERGIC3/RAB5A/RAB27A/MYO6/NCALD/DDHD2/SEC23A/FURIN/AP1G2/ATP6AP1/COPB2/WIPI1/SEC31B/EPN1/HSPD1/AP1M1/ARCN1/CNIH…	102
CC	GO:1904813	ficolin-1-rich granule lumen	50/4188	124/19886	8.28e-07	1.28e-05	8.28e-06	MAPK1/CTSD/GPI/EEF1A1/HSP90AB1/XRCC6/PSMD11/GNS/HUWE1/CSTB/TIMP2/VCL/CRISPLD2/PKM/PLEKHO2/MVP/PSMD14/APAF1/PSMD12/HMGB1/FTH1/CTSH/DDX3X/KPNB1/BIN2/PSMA5/PFKL/AMPD3/PSMD7/PAFAH1B2/GUSB/PDAP1/CAND1/HSP90AA1/EEF2/YPEL5/COTL1/PSMD2/PGM2/CTSB/ACLY/CAPN1/CTSZ/LTA4H/ILF2/GSDMD/MMP9/PSMD6/CANT1/CSNK2B	50
CC	GO:0098978	glutamatergic synapse	127/4188	407/19886	8.43e-07	1.28e-05	8.28e-06	FLNA/DOCK10/TRIO/ACTN1/NUMB/SPTBN1/GPC6/PLCB1/EIF4E/FXR1/SLC4A8/PLXNC1/GRIPAP1/ITGB1/ABR/RAP1B/GPC4/PPP3CB/ARFGEF2/PAFAH1B1/OGT/ACTB/ADGRL3/SORT1/RAC1/CTNNB1/STK38/ARRB2/DGCR8/SEPTIN11/RNF10/TNIK/STX4/RHOA/MECP2/USP8/LRRK2/ADAM10/IL1RAPL1/STK38L/AKT1/DLGAP4/ADGRB3/AP3D1/ARPC2/PPP2R1A/CHD4/ITGA5/CADPS2/TANC1/PTPRD/ROR2/AP2B1/FBXL20/ABLIM3/RPS6KB1/CTNND1/P2RX1/ITGB3/NF1/AKAP9/PTK2B/CDH11/PTPRS/STXB…	127
CC	GO:0000792	heterochromatin	36/4188	79/19886	9.15e-07	1.36e-05	8.8e-06	DNMT1/PHC2/SUZ12/UHRF2/MECP2/BAZ2A/TASOR/CBX3/BAZ1B/CENPC/BAZ1A/HSF1/MBD3/ZNF618/MORC2/NCAPD3/PML/CBX1/EZH2/HELLS/KDM4A/ANAPC7/RING1/TRIM28/CBX5/RRP1B/ATRX/PHC1/TNKS1BP1/PCGF2/RRP8/HDAC1/WDR76/CENPA/HMGA2/UHRF1	36
CC	GO:0030427	site of polarized growth	64/4188	173/19886	1.03e-06	1.5e-05	9.7e-06	FLNA/PALLD/PCDH9/APBB2/FXR1/ZNF804A/CYFIP1/PAFAH1B1/FRY/UNC5C/HSP90AB1/COPA/LRRK2/KLC1/HNRNPR/LRIG2/MAPK8IP3/RUFY3/TRPV2/TIAM2/NIN/EXOC7/MAP1B/SSH1/CTNND1/WHRN/TENM2/PTK2B/ACAP3/PTPRS/EXOC3/FMR1/DNM2/TIAM1/HSP90AA1/PI4K2A/AMFR/BASP1/CFL1/COTL1/CTTN/EPHA4/WDR47/SETX/KIF21B/ITGA3/CYTH2/DPYSL3/TAOK2/ITGA4/CSNK1E/SRC/FSCN1/CDKL5/BOC/MAP3K12/IGHMBP2/PPP1R9B/DCTN2/PSEN2/MAP2/ERC2/KIF20B/APBB1	64
CC	GO:0005684	U2-type spliceosomal complex	40/4188	92/19886	1.05e-06	1.51e-05	9.72e-06	LUC7L2/PRPF3/PRPF40A/LUC7L/SNRNP70/DHX8/EFTUD2/SRRM2/LUC7L3/SF3B3/SF3B1/YJU2B/WBP4/PRPF39/SNRNP200/SNRPN/PRPF4/SART1/PRPF6/U2AF2/SNIP1/SF3B2/ISY1/DHX16/SNRPA1/CASC3/PRPF18/BCAS2/IK/LSM7/RBM8A/CRNKL1/CWC25/SF3A3/CWC15/MAGOHB/HTATSF1/MFAP1/PRPF31/ZMAT2	40
CC	GO:0036464	cytoplasmic ribonucleoprotein granule	86/4188	253/19886	1.12e-06	1.57e-05	1.01e-05	SYNE1/AGO2/EIF4E/HIPK2/PRRC2C/FXR1/PABPC4/UBAP2/XRN1/PABPC1/ATXN2L/ACTB/SAMD4A/CIRBP/HNRNPU/BARD1/SMG1/RAC1/UPF2/EIF4G1/PUM1/RBPMS/NSUN2/LARP1B/EIF3B/UBAP2L/IGF2BP2/CNOT1/ROCK2/GARRE1/NCL/TARDBP/TUBB/DDX19B/LARP4/RPS6/CTSH/DDX3X/ATXN2/GIGYF2/SARNP/UPF1/DHX36/TOP1/ZNFX1/CNOT8/KPNB1/NFKBIZ/GHR/DYNC1I1/LARP1/TIAL1/RPTOR/FMR1/NXF1/PSMA6/PPP6R2/ZFP36/HNRNPK/ELAVL1/BTBD2/DDX19A/SHB/TRIM5/POLDIP3/RBM4/S…	86
CC	GO:0005788	endoplasmic reticulum lumen	102/4188	313/19886	1.14e-06	1.57e-05	1.01e-05	SDC2/FN1/SPP1/FAM20C/COL6A3/COL1A2/COL4A1/LAMB1/FBN1/COL3A1/ADAM17/COL5A2/VCAN/PLAUR/COL5A1/COL4A2/PDGFD/COL1A1/IGFBP7/LAMC1/CALU/RCN3/MAPK1/FSTL1/COL8A1/COL6A1/LTBP1/HSP90B1/COL6A2/KTN1/TGOLN2/COL4A4/UGGT2/ERO1A/RNASET2/ADAM10/DNAJC10/NUCB1/COL14A1/ARSG/ARSD/COL21A1/COL12A1/OS9/COL15A1/QSOX1/CSF1/MBTPS1/APLP2/IGFBP4/CANX/CNPY3/APOE/COL18A1/P4HB/COL4A3/SIL1/EOGT/MFGE8/COL4A5/THBS1/GANAB/TNC/CCN1/…	102
CC	GO:0000775	chromosome, centromeric region	87/4188	258/19886	1.43e-06	1.93e-05	1.25e-05	WAPL/CSNK1A1/CLIP1/PHF2/SMC5/MEIKIN/PLK3/SEPTIN6/DNMT1/SEPTIN2/PAFAH1B1/ACTB/HNRNPU/CFDP1/NUP98/DYNC1LI2/NUP85/UHRF2/SMARCA4/SIN3A/SMC1A/CKAP5/ZNF276/NDEL1/PDS5A/SMARCC1/SMC6/NDE1/MAD1L1/KNTC1/CTCF/CBX3/BAZ1B/XPO1/PPP2R1A/CENPC/BAZ1A/RCC2/HSF1/NUP107/GTF2B/ZNF618/TPR/DYNC1I1/NCAPD3/SMARCB1/SS18L1/SMARCC2/TP53BP1/SEH1L/KAT8/NUP43/FMR1/RASSF2/PMF1/CBX1/EZH2/DCTN1/HELLS/PHF10/KDM4A/RANGAP1/AHCTF1/MI…	87
CC	GO:0000776	kinetochore	63/4188	171/19886	1.46e-06	1.95e-05	1.26e-05	CSNK1A1/CLIP1/PHF2/MEIKIN/PLK3/SEPTIN6/SEPTIN2/PAFAH1B1/ACTB/HNRNPU/CFDP1/NUP98/DYNC1LI2/NUP85/SMARCA4/SIN3A/SMC1A/CKAP5/ZNF276/NDEL1/SMARCC1/NDE1/MAD1L1/KNTC1/XPO1/CENPC/HSF1/NUP107/GTF2B/TPR/DYNC1I1/SMARCB1/SS18L1/SMARCC2/TP53BP1/SEH1L/KAT8/NUP43/RASSF2/PMF1/DCTN1/PHF10/RANGAP1/AHCTF1/MIS12/CBX5/SMARCD2/BUB3/CHMP1B/MEAF6/CHMP1A/CENPT/MTBP/CENPK/SMARCD1/DCTN2/PSEN2/CENPE/ZWILCH/KNL1/DSN1/CENPI/T…	63
CC	GO:0030496	midbody	72/4188	204/19886	1.75e-06	2.28e-05	1.47e-05	ANXA2/EML4/MICAL1/RALA/SYNE1/RDX/TACC1/SVIL/PIK3CB/SEPTIN6/CLIC4/SEPTIN2/CTDP1/HSP90B1/ZFYVE26/CAPG/ANXA11/BIRC6/HNRNPU/RHOA/USP8/MICAL3/ARL8B/IST1/SAFB/VPS37B/SCCPDH/KATNBL1/RAB11FIP3/EXOC7/CENPC/RCC2/SSH1/CTNND1/MYH10/ARL8A/SPAST/ENTR1/EXOC3/TTC28/DNM2/MARK4/RACGAP1/KIF13A/EXOC1/NUDC/NAT10/CCDC69/WIZ/YPEL5/LZTS2/PKP4/GNL3/GEM/EML3/GNAI1/KATNA1/GDI1/DDX11/CHMP1B/RAB8A/ECT2/CHMP1A/CEP126/KIF3B/VP…	72
CC	GO:0005643	nuclear pore	41/4188	97/19886	1.89e-06	2.43e-05	1.56e-05	IPO7/NUP98/NUP85/TNKS/MCM3AP/NUP205/POM121/POM121C/MVP/MAD1L1/DDX19B/NUP188/NUP107/RANBP2/KPNB1/TPR/NUP153/RANBP3/NUP50/NUP210/SEH1L/NUP43/NXF1/NUP58/SENP2/SUMO1/RANGAP1/AHCTF1/GLE1/UBE2I/IPO5/SNUPN/XPOT/CHMP1B/AAAS/CHMP1A/NUP155/RANBP17/NPIPA1/VPS4A/NUTF2	41
CC	GO:0000151	ubiquitin ligase complex	101/4188	314/19886	2.47e-06	3.13e-05	2.02e-05	FBXL7/UBR1/SPSB1/USP33/PHC2/FBXO38/BARD1/ANAPC5/UBE2D2/UBR2/ARIH1/RBX1/TRPC4AP/PCGF3/KLHDC1/KLHL42/GLMN/MAEA/CDC16/UBAC1/DDB2/OS9/ZER1/ANAPC4/NEDD4/MAVS/DCAF1/AMBRA1/FBH1/FBXL20/KLHL22/ARIH2/PDCD6/ANAPC1/TRAF3/DCAF8/MED1/PCGF6/DCAF16/UBE2L3/KCTD13/UBE2D3/DDB1/CAND1/ABTB1/AMFR/VHL/BRCA2/RANBP10/KLHDC3/YPEL5/SMURF2/RNF168/ANAPC7/FBXL2/FBXW8/WDTC1/FBXO31/MED12/RING1/FBXL12/FBXW5/SHARPIN/FEM1C/KLHL3/…	101
CC	GO:0000793	condensed chromosome	92/4188	281/19886	3e-06	3.73e-05	2.4e-05	CSNK1A1/CLIP1/LRPPRC/PHF2/SMC5/MEIKIN/PLK3/SEPTIN6/SEPTIN2/PAFAH1B1/ACTB/HNRNPU/CFDP1/NUP98/DYNC1LI2/NUP85/SMARCA4/SIN3A/SMC1A/CKAP5/ZNF276/NDEL1/RAD50/SMARCC1/SMC6/MLH1/RIF1/NDE1/MAD1L1/KNTC1/HMGB1/CTCF/CBX3/BAZ1B/ADD3/XPO1/CENPC/HSF1/RGS12/NUP107/GTF2B/TPR/DYNC1I1/NCAPD3/SMARCB1/SS18L1/SMARCC2/TP53BP1/SEH1L/KAT8/NUP43/RASSF2/BRD4/PMF1/NCAPG2/TOPBP1/DCTN1/BRCA2/PHF10/RAD9A/AKAP8/RANGAP1/AHCTF1/U…	92
CC	GO:0030426	growth cone	61/4188	168/19886	3.69e-06	4.52e-05	2.91e-05	FLNA/PALLD/PCDH9/APBB2/FXR1/ZNF804A/CYFIP1/PAFAH1B1/UNC5C/HSP90AB1/COPA/LRRK2/KLC1/HNRNPR/LRIG2/MAPK8IP3/RUFY3/TRPV2/TIAM2/NIN/EXOC7/MAP1B/SSH1/CTNND1/WHRN/TENM2/PTK2B/ACAP3/PTPRS/EXOC3/FMR1/DNM2/TIAM1/HSP90AA1/AMFR/BASP1/CFL1/CTTN/EPHA4/WDR47/SETX/KIF21B/ITGA3/CYTH2/DPYSL3/TAOK2/ITGA4/CSNK1E/SRC/FSCN1/CDKL5/BOC/MAP3K12/IGHMBP2/PPP1R9B/DCTN2/PSEN2/MAP2/ERC2/KIF20B/APBB1	61
CC	GO:0005604	basement membrane	38/4188	90/19886	4.57e-06	5.5e-05	3.54e-05	FN1/ANXA2/COL4A1/LAMB1/FBN1/TIMP3/CCDC80/COL5A1/COL4A2/LAMC1/LAMA4/COL8A1/SPARC/SMOC2/DST/CASK/NID1/COL4A4/HSPG2/PXDN/COL15A1/HMCN1/COL18A1/LAMA3/COL4A3/COL4A5/TNC/THBS2/LOXL2/LAMB2/ADAMTS1/NID2/ACTA2/FREM1/NTN1/SPN/LOXL1/COL23A1	38
CC	GO:0032587	ruffle membrane	41/4188	100/19886	4.77e-06	5.65e-05	3.64e-05	FGR/PLCG2/ADAM17/DLC1/ADGRE2/KANK1/ITGB1/DIAPH1/EEF1A1/PIP5K1A/ITGAV/RAC1/PIP5K1C/RHOA/SPATA13/TLN1/EZR/ARHGAP45/ARHGEF2/ITGA5/PDE4A/EGFR/ITGB3/MACF1/MYO1C/TIAM1/ARF4/MYO6/CFL1/PSD4/THEM4/SH2D3C/KSR1/SRC/CDKL5/SH3BGRL3/PPP1R9B/ABCA7/FAP/NME1/INPP5K	41
CC	GO:0002102	podosome	18/4188	31/19886	7.56e-06	8.81e-05	5.68e-05	PALLD/TPM4/ADAM8/DOCK5/SVIL/PTPN12/AFAP1L1/VCL/TJP1/FERMT3/BIN2/HNRNPK/CTTN/WDR1/SRC/SH3PXD2B/FSCN1/NOS1AP	18
CC	GO:0031248	protein acetyltransferase complex	41/4188	104/19886	1.49e-05	0.00017135	0.000110494	ATXN7/TRRAP/EP400/OGT/ACTB/EP300/PHF20L1/YEATS2/NAA50/NAA25/TAF2/JADE1/MORF4L1/MBTD1/NAA35/USP22/MAP3K7/NAA16/SF3B3/MSL1/KAT6B/KANSL3/MORF4L2/TADA2A/KAT8/BRD1/ING5/TAF12/MSL3/BRD8/PHF20/SUPT7L/KANSL2/DMAP1/MEAF6/BRPF3/ATXN7L3/HCFC1/WDR5/NAA10/MCRS1	41
CC	GO:0031968	organelle outer membrane	80/4188	246/19886	1.69e-05	0.000190708	0.000122977	GK/BCL2/SYNE1/HK2/NAV3/LRPPRC/AGPAT4/PLEC/SLC44A1/HK1/DNAJC11/LRRK2/MTCH1/MFN1/ACSL4/ENO1/MCL1/MIGA1/HSPA9/MAVS/AMBRA1/TOMM20/RPS6KB1/MTOR/ZNFX1/UBC/CPT1A/VDAC1/SMPD4/SYNE2/ACSL3/CISD2/BID/ACACB/LPIN1/VPS13A/BCL2L11/CLMN/MGST1/MFN2/SPIRE1/RHOT2/KMO/BNIP3L/MYO19/CYB5R3/ULK1/BAX/AKAP1/TRAF3IP3/EPHA4/BECN1/ACSL5/TAFAZZIN/CYB5B/ARMCX3/NLRX1/SLC44A2/SAMM50/ACSL1/BCL2A1/ITPRIP/MSTO1/TOMM40/PPP1R15A/QTR…	80
CC	GO:0097431	mitotic spindle pole	20/4188	38/19886	1.77e-05	0.000196029	0.000126408	ARHGEF7/TNKS/SMC1A/SMC6/KATNBL1/NIN/MAD1L1/CDK5RAP2/MAPKBP1/NUMA1/HSF1/YPEL5/IK/KATNA1/MAPRE1/RMDN3/STAG1/EML1/GPSM2/KIF20B	20
CC	GO:0030120	vesicle coat	28/4188	62/19886	1.79e-05	0.000196029	0.000126408	SEC31A/AP1G1/SAR1A/COPA/CLINT1/COPE/SEC24D/COPG1/SEC24A/AP2A1/AP2B1/PDCD6/NCALD/SEC23A/AP1G2/COPB2/SEC31B/EPN1/AP1M1/ARCN1/SGIP1/SEC24C/BTBD8/CLTCL1/TMED3/AP1S3/CLTB/PEF1	28
CC	GO:1902493	acetyltransferase complex	41/4188	105/19886	1.96e-05	0.000211391	0.000136314	ATXN7/TRRAP/EP400/OGT/ACTB/EP300/PHF20L1/YEATS2/NAA50/NAA25/TAF2/JADE1/MORF4L1/MBTD1/NAA35/USP22/MAP3K7/NAA16/SF3B3/MSL1/KAT6B/KANSL3/MORF4L2/TADA2A/KAT8/BRD1/ING5/TAF12/MSL3/BRD8/PHF20/SUPT7L/KANSL2/DMAP1/MEAF6/BRPF3/ATXN7L3/HCFC1/WDR5/NAA10/MCRS1	41
CC	GO:0032153	cell division site	31/4188	72/19886	2.11e-05	0.000224577	0.000144817	MYH9/RALA/SEPTIN9/RDX/ITGB1/TUBGCP2/SVIL/SEPTIN6/SEPTIN2/SEPTIN11/RHOA/KATNBL1/NDE1/RAB11FIP3/MAEA/HMCN1/SSH1/MYH10/RHOB/LIMA1/GTF2B/SEPTIN10/RACGAP1/RHOC/SPIRE1/TUBGCP5/MASTL/TUBGCP6/ECT2/SEPTIN8/HMCN2	31
CC	GO:0019867	outer membrane	80/4188	248/19886	2.34e-05	0.000245348	0.000158211	GK/BCL2/SYNE1/HK2/NAV3/LRPPRC/AGPAT4/PLEC/SLC44A1/HK1/DNAJC11/LRRK2/MTCH1/MFN1/ACSL4/ENO1/MCL1/MIGA1/HSPA9/MAVS/AMBRA1/TOMM20/RPS6KB1/MTOR/ZNFX1/UBC/CPT1A/VDAC1/SMPD4/SYNE2/ACSL3/CISD2/BID/ACACB/LPIN1/VPS13A/BCL2L11/CLMN/MGST1/MFN2/SPIRE1/RHOT2/KMO/BNIP3L/MYO19/CYB5R3/ULK1/BAX/AKAP1/TRAF3IP3/EPHA4/BECN1/ACSL5/TAFAZZIN/CYB5B/ARMCX3/NLRX1/SLC44A2/SAMM50/ACSL1/BCL2A1/ITPRIP/MSTO1/TOMM40/PPP1R15A/QTR…	80
CC	GO:0035097	histone methyltransferase complex	28/4188	63/19886	2.57e-05	0.000266661	0.000171954	SUZ12/KDM6B/AEBP2/TAF1/KDM6A/MGA/BOD1L1/CHD8/RBBP4/KMT2C/KMT2D/KMT2A/KAT8/JARID2/EZH2/KMT2B/LAS1L/CBX5/PHF20/RBBP7/SETD1A/HCFC1/WDR5/DPY30/PELP1/CXXC1/MCRS1/PRPF31	28
CC	GO:0034708	methyltransferase complex	38/4188	96/19886	2.71e-05	0.000277088	0.000178678	WTAP/SUZ12/KDM6B/AEBP2/TAF1/KDM6A/MGA/BOD1L1/CHD8/RBBP4/KMT2C/KMT2D/ZC3H13/KMT2A/KAT8/JARID2/CLNS1A/EZH2/WDR4/KMT2B/RNMT/VIRMA/LAS1L/METTL3/RBM15/CBX5/PHF20/RBBP7/TRMT61B/SETD1A/HCFC1/WDR5/DPY30/PELP1/CXXC1/WDR77/MCRS1/PRPF31	38
CC	GO:0098636	protein complex involved in cell adhesion	26/4188	57/19886	2.85e-05	0.000287048	0.000185101	ITGAX/LAMB1/PLAUR/LAMC1/ITGB8/ITGB1/ITGB5/ITGAV/NID1/ITGA6/ITGB2/ITGBL1/ITGA5/ITGB3/ITGAE/TNC/ITGA11/ITGA3/ITGAL/ITGA4/ITGA1/LAMB2/PLAU/ITGA7/CD80/JAM3	26
CC	GO:0044545	NSL complex	9/4058	11/19886	2.93e-05	0.00029125	0.00018781	OGT/PHF20L1/KANSL3/KAT8/PHF20/KANSL2/HCFC1/WDR5/MCRS1	9
CC	GO:0097542	ciliary tip	23/4188	48/19886	3.08e-05	0.000302669	0.000195174	ARMC9/SUFU/IFT88/GLI3/IFT172/IFT52/TRAF3IP1/DYNC2I1/IFT81/IFT80/KIF3A/CDKL5/IFT74/GLI2/DYNC2H1/DYNLL2/KIF3B/IFT122/IFT20/WDR19/IFT43/IFT46/WDR35	23
CC	GO:0017053	transcription repressor complex	32/4188	77/19886	3.69e-05	0.000356674	0.000229998	MDM2/NCOR1/MDM4/CTNNB1/SIN3A/MIER1/RCOR1/SPEN/HMGB1/PRDM10/NCOR2/ARID4A/PHF12/TBL1X/REST/RELB/GLI3/BIN1/TBL1XR1/SKI/CTBP1/JUND/LIN54/CBX5/MXD1/HDAC1/CORO2A/MYC/PRDM16/RBBP8/SP1/ETV3	32
CC	GO:0008305	integrin complex	17/4188	31/19886	3.76e-05	0.000356674	0.000229998	ITGAX/ITGB8/ITGB1/ITGB5/ITGAV/ITGA6/ITGB2/ITGBL1/ITGA5/ITGB3/ITGAE/ITGA11/ITGA3/ITGAL/ITGA4/ITGA1/ITGA7	17
CC	GO:0034451	centriolar satellite	44/4188	118/19886	3.78e-05	0.000356674	0.000229998	FNIP2/MYOF/SPAG9/CSPP1/PCM1/TMEM63A/NEK6/MPP1/DYSF/PCNT/PXK/LATS2/IL4R/CCDC57/RAB11FIP3/HOOK3/PDZD2/EXOC7/TAF1D/FRMD8/CEP68/RBM39/ODF2L/CCDC18/CSTPP1/TACC3/DDHD2/MID1/KIAA0753/TBC1D31/UPF3B/OFD1/NAA40/NEK1/FLII/WDR13/ITGB1BP1/CEP290/CHD3/TEK/DZIP1/PODXL/SSX2IP/IFT43	44
CC	GO:0005741	mitochondrial outer membrane	71/4188	217/19886	3.92e-05	0.000361452	0.00023308	GK/BCL2/HK2/AGPAT4/PLEC/SLC44A1/HK1/DNAJC11/LRRK2/MTCH1/MFN1/ACSL4/MCL1/MIGA1/HSPA9/MAVS/AMBRA1/TOMM20/RPS6KB1/MTOR/ZNFX1/UBC/CPT1A/VDAC1/ACSL3/CISD2/BID/ACACB/LPIN1/VPS13A/BCL2L11/MGST1/MFN2/SPIRE1/RHOT2/KMO/BNIP3L/MYO19/CYB5R3/ULK1/BAX/AKAP1/TRAF3IP3/EPHA4/BECN1/ACSL5/TAFAZZIN/CYB5B/ARMCX3/NLRX1/SLC44A2/SAMM50/ACSL1/BCL2A1/MSTO1/TOMM40/PPP1R15A/QTRT1/FIS1/RMDN3/ARMCX6/MISFA/ATP5MC2/EXD2/MAOA/WA…	71
CC	GO:0030117	membrane coat	37/4188	94/19886	3.97e-05	0.000361452	0.00023308	IGF2R/SEC31A/VPS39/EPS15L1/AP1G1/SAR1A/COPA/CLINT1/COPE/SEC24D/COPG1/AP3D1/SEC24A/AP2A1/AP4E1/AP2B1/AP3S2/PDCD6/NCALD/SEC23A/AP1G2/COPB2/AP5Z1/SEC31B/EPN1/AP1M1/ARCN1/CHMP1B/SGIP1/SEC24C/VPS18/BTBD8/CLTCL1/TMED3/AP1S3/CLTB/PEF1	37
CC	GO:0048475	coated membrane	37/4188	94/19886	3.97e-05	0.000361452	0.00023308	IGF2R/SEC31A/VPS39/EPS15L1/AP1G1/SAR1A/COPA/CLINT1/COPE/SEC24D/COPG1/AP3D1/SEC24A/AP2A1/AP4E1/AP2B1/AP3S2/PDCD6/NCALD/SEC23A/AP1G2/COPB2/AP5Z1/SEC31B/EPN1/AP1M1/ARCN1/CHMP1B/SGIP1/SEC24C/VPS18/BTBD8/CLTCL1/TMED3/AP1S3/CLTB/PEF1	37
CC	GO:0030863	cortical cytoskeleton	40/4188	105/19886	4.77e-05	0.000428679	0.00027643	MYO1E/FLNA/ACTN1/TPM4/MYH9/CALD1/DLC1/SPTBN1/RDX/EPB41L2/SPTAN1/ACTN4/EEF1A1/ACTB/MPP1/CAPN2/LASP1/ERC1/MAEA/MYADM/EZR/NUMA1/EPB41/NSMF/COTL1/CTTN/SHROOM4/SHROOM3/MLPH/WDR1/SNX9/FCHSD1/MAPRE1/SHROOM1/PPP1R9B/ERC2/PLEKHH2/SPTBN5/DLG4/MYRIP	40
CC	GO:0016581	NuRD complex	11/4188	16/19886	5.38e-05	0.000472271	0.000304541	GATAD2A/GATAD2B/CHD4/MBD3/RBBP4/MTA1/MTA3/RBBP7/CHD3/HDAC1/CDK2AP1	11
CC	GO:0090545	CHD-type complex	11/4188	16/19886	5.38e-05	0.000472271	0.000304541	GATAD2A/GATAD2B/CHD4/MBD3/RBBP4/MTA1/MTA3/RBBP7/CHD3/HDAC1/CDK2AP1	11
CC	GO:0005905	clathrin-coated pit	31/4188	75/19886	5.5e-05	0.000476716	0.000307407	NUMB/FNBP1/EPS15L1/SORT1/AP1G1/ARRB2/TNK2/AP2A1/AP2B1/LRP12/DNM2/OCRL/MYO6/CTTN/LRP1/EPN1/HSPD1/FCHO1/SPHK1/SH3BP4/BMPR2/SNX9/ACKR3/SGIP1/CEMIP/BTBD8/CLTCL1/TFRC/ATAT1/AP1S3/CLTB	31
CC	GO:0034045	phagophore assembly site membrane	13/4188	21/19886	5.71e-05	0.000489898	0.000315907	ATG16L2/WIPI2/RB1CC1/ATG12/ATG13/WDR45B/WDR45/ATG2B/ULK1/WIPI1/ATG16L1/ATG2A/RAB1B	13
CC	GO:0090575	RNA polymerase II transcription regulator complex	80/4188	254/19886	5.92e-05	0.000501858	0.00032362	PPARG/ANXA2/PBX1/HIPK2/ATXN7/TRRAP/ASCC3/TCF7L2/MED15/ATF4/STAT2/CTNNB1/ASCC2/TAF2/NR1H3/SMAD3/YAP1/BACH2/JUNB/TEAD1/USP22/TAF1/CBX3/FOS/CHD4/TCEA1/GTF2E2/MED26/TFDP2/HNRNPAB/GTF2B/MED1/FOSL2/CREBZF/ATF6B/TCF7L1/SMAD1/NONO/TAF11/VDR/NPAS2/MMS19/STAT3/ATF3/RXRA/TFDP1/HIF1A/JUND/CDK7/TCF3/TAF12/SMAD7/JUN/RARA/NFIL3/NR1H2/TLE3/TRIM28/TLE1/MED25/PAAF1/GTF2H2C/LDB1/GATA4/STAT4/TRIP4/MAFF/FOSL1/ATXN7L3…	80
CC	GO:0031010	ISWI-type complex	10/4188	14/19886	7.31e-05	0.000613042	0.000395316	BAZ2A/BPTF/BAZ1B/BAZ1A/RSF1/RBBP4/HMGXB4/SMARCA1/CECR2/RBBP7	10
CC	GO:0000791	euchromatin	26/4188	60/19886	8.36e-05	0.000693326	0.000447086	KMT2E/CTNNB1/ELL/RBMX/TRIM24/CBX3/HSF1/SKIC3/ID2/EXOSC10/AFF4/HIF1A/PSIP1/NSMF/TCF3/BCAS3/PADI2/JUN/TRIM28/RRP1B/CECR2/ZC3H8/PELP1/SP1/UHRF1/TBP	26
CC	GO:0000123	histone acetyltransferase complex	36/4188	94/19886	9.82e-05	0.000798324	0.000514793	ATXN7/TRRAP/EP400/OGT/ACTB/EP300/PHF20L1/YEATS2/TAF2/JADE1/MORF4L1/MBTD1/USP22/MAP3K7/SF3B3/MSL1/KAT6B/KANSL3/MORF4L2/TADA2A/KAT8/BRD1/ING5/TAF12/MSL3/BRD8/PHF20/SUPT7L/KANSL2/DMAP1/MEAF6/BRPF3/ATXN7L3/HCFC1/WDR5/MCRS1	36
CC	GO:0005657	replication fork	28/4188	67/19886	9.85e-05	0.000798324	0.000514793	POLA1/DNMT1/ZMIZ2/CARM1/PARP1/BAZ1B/WRN/RPA1/MMS22L/TP53BP1/RAD51D/RFC1/ZRANB3/BCL6/RFC2/DMAP1/DONSON/POLH/BLM/EME2/WDHD1/RECQL5/POLA2/POLD1/TIPIN/UHRF1/MCM3/RAD51C	28
CC	GO:1902562	H4 histone acetyltransferase complex	21/4188	45/19886	0.000109665	0.000875795	0.00056475	TRRAP/EP400/OGT/ACTB/PHF20L1/YEATS2/MORF4L1/MBTD1/MSL1/KANSL3/MORF4L2/KAT8/MSL3/BRD8/PHF20/KANSL2/DMAP1/MEAF6/HCFC1/WDR5/MCRS1	21
CC	GO:0016580	Sin3 complex	13/4188	22/19886	0.000112703	0.000875795	0.00056475	OGT/SIN3A/MORF4L1/SAP130/RBBP4/ARID4A/SIN3B/PHF12/ARID4B/SUDS3/RBBP7/HDAC1/ING1	13
CC	GO:0034518	RNA cap binding complex	13/4188	22/19886	0.000112703	0.000875795	0.00056475	AGO2/EIF4E/CYFIP1/EIF4A2/EIF4G1/EIF4G2/NCBP3/EIF4B/FMR1/EIF4A1/RNMT/NCBP1/EIF4E3	13
CC	GO:0070822	Sin3-type complex	13/4188	22/19886	0.000112703	0.000875795	0.00056475	OGT/SIN3A/MORF4L1/SAP130/RBBP4/ARID4A/SIN3B/PHF12/ARID4B/SUDS3/RBBP7/HDAC1/ING1	13
CC	GO:0061695	transferase complex, transferring phosphorus-containing groups	92/4188	306/19886	0.000119329	0.00091773	0.000591791	CDK14/CCNL2/ATXN7/MED13/TRRAP/POLA1/ZBTB7A/PIK3CB/REV3L/VAC14/ACVR1/PARD3/PIK3C2A/XRCC6/IKBKB/PRKDC/GNPTG/TAF2/PFKP/POLR2B/CRCP/AZI2/ACVR1B/RB1CC1/USP22/ERC1/TAF1/PIK3R3/TCEA1/RTF1/GTF2E2/PRPSAP2/STRADA/IGF1R/CCNL1/TRAF3/ZNFX1/GTF2B/ATG13/PIK3R6/PFKL/TAF11/PRPSAP1/STK11/MMS19/CCNT1/POLE/CDK12/CDK7/TAF12/ULK1/LAS1L/POLR2H/ERN1/BECN1/PHKA2/MED12/CDK9/CCNK/PRKCI/PRKAR2A/LEO1/PAAF1/NUAK1/GTF2H2C/PRKA…	92
CC	GO:0005793	endoplasmic reticulum-Golgi intermediate compartment	47/4188	134/19886	0.000121205	0.00092264	0.000594958	FN1/ANPEP/STX5/ECPAS/INPP5B/GBF1/CSNK1D/UGGT2/ERGIC1/ROBO1/NUCB1/IST1/COPG1/ASPSCR1/HMGB1/CHP1/TAPBP/SEC23IP/GOLGB1/VMP1/TRIP11/ZDHHC20/P4HB/LMAN1/MYO18A/ERGIC3/DDHD2/TBC1D20/ATP6AP1/PIEZO1/DCSTAMP/CNIH3/GOLGA2/UGGT1/F8/KDELR1/CTSZ/BCAP31/TMED2/CALR/YKT6/RAB1B/RGMB/TMED3/WHAMM/LMAN2/AREG	47
CC	GO:0000781	chromosome, telomeric region	57/4188	171/19886	0.000123363	0.000929582	0.000599434	NABP1/SMG6/SMC5/THOC2/XRCC6/PRKDC/TNKS/HNRNPA2B1/GATAD2B/POLR2B/RAD50/SMC6/RIF1/PARP1/ERCC1/CBX3/CHD4/WRN/SUN1/UPF1/DHX36/RPA1/RBBP4/TP53BP1/RAD51D/PML/RTEL1/DDB1/PPP1CB/CBX1/EZH2/NAT10/BRCA2/TEP1/SETX/DNA2/ZNF827/XRCC1/CBX5/ZBTB48/CTC1/RBBP7/ATRX/MCM6/BLM/MCM5/SLX4/THOC5/SPDYA/TELO2/TERF2IP/APEX1/PPP1CA/CHEK2/POLD1/MCM3/MCM4	57
CC	GO:1905368	peptidase complex	43/4188	120/19886	0.000133423	0.000995337	0.000641836	PLAUR/ATXN7/TRRAP/UBR1/ECPAS/SPG7/PSMD11/SEC11A/PSMC6/CFH/PRICKLE1/CAPN2/PSMD14/USP22/PSMD12/SF3B3/PSMA5/TADA2A/HSPB1/PSMD7/PSMA6/PSME4/TAF12/PSMD2/RAD23A/PSME2/PSMD4/PIGU/PSMB3/PAAF1/F3/SUPT7L/CAPN1/PIGT/PLAU/ATXN7L3/PSMB5/PSMD9/PSMC5/PSMD6/GPAA1/FAP/PSMC4	43
CC	GO:0030662	coated vesicle membrane	65/4188	203/19886	0.000164583	0.00121563	0.000783893	CD9/IGF2R/STX5/SEC31A/TGOLN2/AP1G1/SAR1A/SEC16A/COPA/CLINT1/COPE/DNAJC5/USO1/SEC24D/ATP6V1E1/COPG1/SEC24A/HLA-A/AP2A1/HLA-B/ROR2/AP2B1/VAMP4/EGFR/PDCD6/SEC23IP/SLC30A5/VTI1B/ATP6V1B2/APOE/HIP1/LMAN1/RAB5A/MYO6/NCALD/SEC23A/AP1G2/ATP6AP1/COPB2/SEC31B/EPN1/AP1M1/ARCN1/CNIH3/ATP6V0C/HLA-F/ATP6V0B/ATP6V1F/KDELR1/SGIP1/SEC24C/CEMIP/TMED2/BTBD8/VAMP8/CLTCL1/TFRC/TEPSIN/TMED3/AP1S3/CLTB/EREG/AREG/PEF1/L…	65
CC	GO:1990752	microtubule end	17/4188	34/19886	0.00017225	0.00125979	0.000812365	NAV3/SVIL/CLIP1/DST/CLIP4/CAMSAP1/RNF4/CAMSAP2/CKAP5/NCKAP5L/CDK5RAP2/NUMA1/CLIP2/DCTN1/MAPRE1/MAPRE3/ABRAXAS2	17
CC	GO:0098858	actin-based cell projection	71/4188	227/19886	0.000188573	0.00136578	0.000880712	MYO1E/SLC6A6/DYNC1H1/MYO1D/RDX/FXR1/ITGB1/CDH23/CLIC4/CYFIP1/PAFAH1B1/ITGAV/UNC5C/CD44/CTNNB1/MPP1/ITGA6/LRRK2/RUFY3/PDGFRA/ATP6V1E1/TIAM2/SPATA13/MYO1F/UTRN/EZR/AP2A1/INPPL1/BBS2/WHRN/ENAH/ITGB3/TGFB1/TENM2/SYNE2/MYO1C/DEF6/ATP6V1B2/MYO10/FMR1/ATP8B1/RHOC/MYO6/EPHA4/UBE2K/ITGA3/MYO1B/FAT1/SLC7A8/HOMER2/SRC/EPHB1/ANTXR1/FSCN1/BAIAP2/ACTA2/TEK/ANGPT1/ADGRA2/PPP1R9B/IFT20/MAP2/MUC20/SPN/PODXL/SLC7A…	71
CC	GO:0005766	primary lysosome	52/4188	155/19886	0.0001993	0.00141598	0.000913085	ANXA2/DYNC1H1/LAMP1/RAP1B/MAPK1/TOM1/PYGB/ANXA11/GNS/RNASET2/FABP5/CPNE1/IST1/DNAJC5/STXBP2/PSAP/FAF2/LPCAT1/TUBB/ARHGAP45/NFAM1/GRN/ARL8A/GALNS/HEXB/MAN2B1/TMEM30A/MGST1/GUSB/MAGT1/CD68/ADA2/GAA/DPP7/NCSTN/CYB5R3/C3/PADI2/GLA/ACLY/VAPA/ATP6V0C/NAPRT/UNC13D/CCT2/ARSA/VAMP8/PA2G4/PTGES2/DSN1/STK11IP/TXNDC5	52
CC	GO:0042582	azurophil granule	52/4188	155/19886	0.0001993	0.00141598	0.000913085	ANXA2/DYNC1H1/LAMP1/RAP1B/MAPK1/TOM1/PYGB/ANXA11/GNS/RNASET2/FABP5/CPNE1/IST1/DNAJC5/STXBP2/PSAP/FAF2/LPCAT1/TUBB/ARHGAP45/NFAM1/GRN/ARL8A/GALNS/HEXB/MAN2B1/TMEM30A/MGST1/GUSB/MAGT1/CD68/ADA2/GAA/DPP7/NCSTN/CYB5R3/C3/PADI2/GLA/ACLY/VAPA/ATP6V0C/NAPRT/UNC13D/CCT2/ARSA/VAMP8/PA2G4/PTGES2/DSN1/STK11IP/TXNDC5	52
CC	GO:0030175	filopodium	39/4188	108/19886	0.000222564	0.00156635	0.00101005	DYNC1H1/RDX/FXR1/ITGB1/CYFIP1/ITGAV/UNC5C/ITGA6/RUFY3/TIAM2/SPATA13/UTRN/EZR/AP2A1/INPPL1/ENAH/ITGB3/TENM2/SYNE2/DEF6/MYO10/FMR1/MYO6/EPHA4/UBE2K/ITGA3/MYO1B/FAT1/SRC/EPHB1/ANTXR1/FSCN1/BAIAP2/ACTA2/ADGRA2/PPP1R9B/MAP2/PODXL/NOS1AP	39
CC	GO:0008023	transcription elongation factor complex	21/4188	47/19886	0.000235093	0.00163906	0.00105694	ELL/SUPT5H/NELFB/RTF1/ELP2/SUPT6H/MLLT1/AFF4/CCNT1/CDK12/SUPT16H/ERCC6/CDK9/CCNK/LEO1/SSRP1/ELOA/TTF2/ZC3H8/ELL2/NELFE	21
CC	GO:0044292	dendrite terminus	9/4188	13/19886	0.000250924	0.00173324	0.00111767	CYFIP1/HSP90AB1/HSP90AA1/IFT52/TAOK2/SRC/CDKL5/IFT20/MAP2	9
CC	GO:0031256	leading edge membrane	58/4188	179/19886	0.000253979	0.00173824	0.00112089	FGR/PLCG2/ADAM17/DLC1/SPTBN1/ADGRE2/MYO1D/KANK1/ITGB1/DIAPH1/EEF1A1/PIP5K1A/ITGAV/CD44/ATF4/PTPRK/RAC1/PIP5K1C/STX4/RHOA/SPATA13/TLN1/FERMT2/NCKAP1/EZR/ARHGAP45/ARHGEF2/ITGA5/PDE4A/EGFR/ITGB3/MACF1/SYNE2/MYO1C/TIAM1/ARF4/MYO6/CFL1/GABBR1/PSD4/PIEZO1/THEM4/SH2D3C/CNTNAP2/KSR1/SRC/ANTXR1/TRPV1/CDKL5/AMPH/SH3BGRL3/PPP1R9B/SGCE/KCNC3/ABCA7/FAP/NME1/INPP5K	58
CC	GO:0043034	costamere	11/4188	18/19886	0.000256716	0.001741	0.00112267	AHNAK/FXR1/SVIL/PLEC/VCL/ANK3/HOMER1/SDC4/SYNM/FLNC/AHNAK2	11
CC	GO:0000803	sex chromosome	17/4188	35/19886	0.000269525	0.0018114	0.00116807	SMC5/HNRNPU/SUZ12/PCGF3/SMARCC1/SMC6/SIN3B/SMARCB1/SUMO1/RING1/FIRRE/PHC1/PBX4/PCGF2/TSIX/XIST/SPDYA	17
CC	GO:0098644	complex of collagen trimers	12/4188	21/19886	0.000321476	0.00214126	0.00138078	COL1A2/COL4A1/COL3A1/COL5A2/COL5A1/COL4A2/COL1A1/COL8A1/COL4A4/COL4A3/COL4A5/COL5A3	12
CC	GO:0090734	site of DNA damage	41/4188	117/19886	0.000325244	0.00214718	0.0013846	NABP1/LMNA/INTS3/ZBTB7A/SMC5/RAD50/SMC6/RIF1/MBTD1/ARPC2/PARP1/DDB2/CBX3/CHD4/UIMC1/RPA1/WAS/ARPC4/XPC/MMS22L/TP53BP1/DDB1/CBX1/SHLD2/SLFN11/RNF168/ARPC1A/ZMYND8/SAMHD1/ERCC6/RFWD3/XRCC1/CBX5/ELOA/ZGRF1/POLH/HUS1/WDR76/EXD2/UBQLN4/PHF1	41
CC	GO:0035145	exon-exon junction complex	9/4188	11/19886	0.000342077	0.00223851	0.00144348	UPF2/UPF3A/UPF1/UPF3B/CASC3/RBM8A/PYM1/MAGOHB	8
CC	GO:0030018	Z disc	45/4188	132/19886	0.00034692	0.00225045	0.00145119	FLNA/PALLD/ACTN1/FLNB/CACNA1C/LDB3/PPP3CB/ACTN4/PLEC/DST/CTNNB1/PRKD1/ANK3/PDLIM3/PDLIM1/NEXN/DNAJB6/FHOD3/MYH6/SYNE2/MYO18B/GLRX3/SCN5A/HSPB1/PARVA/SYNPO2/STK11/CAPN3/BIN1/HOMER1/OBSCN/SYNPO/PDLIM7/MYL9/FLNC/XIRP2/BAG3/FBXO32/STUB1/PSEN2/ASB2/JPH2/UNC45B/CSRP1/NOS1AP	45
CC	GO:0030990	intraciliary transport particle	13/4188	24/19886	0.00036872	0.00237125	0.00152909	IFT88/IFT172/IFT52/TRAF3IP1/IFT81/IFT80/IFT74/IFT122/IFT20/WDR19/IFT43/IFT46/WDR35	13
CC	GO:0031253	cell projection membrane	101/4188	352/19886	0.000386463	0.00246411	0.00158897	FGR/CD36/SLC6A6/PLCG2/ADAM17/DLC1/SPTBN1/ADGRE2/MYO1D/KANK1/ITGB1/DIAPH1/GPI/EEF1A1/ADCY3/PIP5K1A/SEPTIN2/ITGAV/CASK/CD44/ATF4/RAC1/CTNNB1/PIP5K1C/STX4/RHOA/PKD2/SLC28A3/SPATA13/ARPC2/TLN1/UTRN/FERMT2/NCKAP1/EZR/ARHGAP45/ARHGEF2/ITGA5/DHRS3/PDE4A/EGFR/BBS2/LIMA1/ITGB3/MACF1/GNA12/SLC20A2/SYNE2/MYO1C/MYO10/TIAM1/GNA13/TMEM67/HSP90AA1/ARF4/MYO6/CFL1/GABBR1/ARPC1A/PSD4/PIEZO1/IQCE/THEM4/SH2D3C/ITGA3…	101
CC	GO:0005884	actin filament	41/4188	118/19886	0.000398286	0.00251798	0.0016237	FLNA/MYO9B/PALLD/ACTN1/TPM4/MICAL1/FYN/DIAPH1/LDB3/ACTB/RAC1/PLS3/MICAL2/TSC1/PDLIM3/NCKAP1/EZR/PDLIM1/WAS/WHRN/MYO18B/MYO1C/MYO6/SPECC1/COTL1/TPM2/CTTN/SHROOM4/MYO1B/DPYSL3/DNAJA3/PDLIM7/SRC/SMTN/INF2/PAWR/TEK/VPS18/LMOD1/YES1/JAM3	41
CC	GO:0005721	pericentric heterochromatin	15/4188	30/19886	0.000414155	0.0025963	0.00167421	DNMT1/UHRF2/CBX3/BAZ1B/CENPC/BAZ1A/ZNF618/NCAPD3/CBX1/EZH2/HELLS/KDM4A/CBX5/ATRX/CENPA	15
CC	GO:1902911	protein kinase complex	49/4188	148/19886	0.000423422	0.00263228	0.0016974	CDK14/CCNL2/MED13/ZBTB7A/ACVR1/PARD3/XRCC6/IKBKB/PRKDC/AZI2/ACVR1B/RB1CC1/ERC1/STRADA/IGF1R/CCNL1/TRAF3/ATG13/STK11/MMS19/CCNT1/CDK12/CDK7/ULK1/LAS1L/ERN1/PHKA2/MED12/CDK9/CCNK/PRKCI/PRKAR2A/NUAK1/GTF2H2C/PRKAA1/SESN2/CCND3/NUAK2/CDK16/GTF2H3/CCNE2/PHKA1/CSNK2B/DBF4/IRS1/PRKAR1B/CDKN1A/IKBKG/IKBKE	49
CC	GO:0005769	early endosome	119/4188	427/19886	0.000441101	0.00271952	0.00175366	ATP13A3/ANXA2/NUMB/DOP1B/RAPGEF1/GPNMB/IGF2R/APBB2/RAB31/MYO1D/RABGEF1/EPHA3/HAVCR2/GGA1/GRIPAP1/MAPK1/TOM1/ECPAS/ZFYVE28/ITCH/INPP5B/VAC14/ATP6V0D2/ZFYVE26/SORT1/AP1G1/PTPN1/BLTP3B/DYSF/GPR107/USP8/PXK/PTP4A2/RFTN1/WASHC1/HPS3/USP10/AP3D1/HLA-A/HGS/HLA-B/SNX19/WDR91/RCC2/AP3S2/RABEP1/GGA3/EGFR/SNX4/RHOB/ENTR1/GGA2/VTI1B/MGRN1/ATP9A/APOE/PML/CYTIP/OCRL/TMEM30A/MARCHF3/RAB5A/PI4K2A/SORL1/RAB1A/INP…	119
[truncated: 275 more rows]
